# Supplementary material for: Targeting interventions for HIV testing and treatment uptake: An attitudinal and behavioural segmentation of men aged 20–34 in KwaZulu-Natal and Mpumalanga, South Africa
Source: PLoS One. 2021 Mar 10;16(3):e0247483. doi: 10.1371/journal.pone.0247483 (PMC7946194; doi:10.1371/journal.pone.0247483)
Supplement: S1 Dataset — (XLSX) [file pone.0247483.s001.xlsx]

## Sheet: Data
I_1_Q_24	RespondentID	Segment	Region	HH	Visit	I_1_Q_24_S	CT01	CT01R	CT01R_other	I_1_I_1_Q_31	I_1_I_1_Q_32	I_1_I_1_T_38_1	I_1_I_1_T_38_2	I_1_I_1_T_38_3	I_1_I_1_T_38_4	I_1_I_1_T_38_5	I_1_I_1_T_38_6	I_1_I_1_T_38_7	I_1_I_1_T_38_8	I_1_I_1_T_38_9	I_1_I_1_Q_39	I_1_I_1_Q_40	I_1_I_1_Q_45	I_1_I_1_Q_46	I_1_I_1_Q_47	I_1_I_1_Q_48	I_1_I_1_Q_55	I_1_I_1_Q_56	I_1_I_1_Q_57	I_1_I_1_Q_58	I_1_I_1_Q_60	I_1_I_1_Q_62	I_1_I_1_Q_65	I_1_I_1_Q_66	I_1_I_1_Q_68	I_1_I_1_Q_70	I_1_I_1_Q_71	I_1_I_1_Q_74	I_1_I_1_Q_77	I_1_I_1_Q_78	I_1_I_1_Q_81	Q_7	Q_8	Q_11	Q_91	Q_92	Q_93	Q_94	GRID_A3_1_A3
3	76498483	4	Nkangala	1	1		1	#NULL!		5	1	2	#NULL!	#NULL!	#NULL!	#NULL!	#NULL!	#NULL!	#NULL!	#NULL!	#NULL!	1	1	1	1	2	1	9	58	4	2	1	-1	4	1	0	#NULL!	#NULL!	2	#NULL!	#NULL!	2	86810636	3	1	2	3	#NULL!	5
3	76498875	4	Nkangala	1	1		1	#NULL!		2	1	2	#NULL!	#NULL!	#NULL!	#NULL!	#NULL!	#NULL!	#NULL!	#NULL!	#NULL!	1	1	1	1	1	-1	9	68	2	3	1	-1	2	1	0	#NULL!	#NULL!	2	#NULL!	#NULL!	2	86810636	2	1	2	7	1	5
2	76499990	2	eThekwini	1	1		1	#NULL!		8	2	3	5	#NULL!	#NULL!	#NULL!	#NULL!	#NULL!	#NULL!	#NULL!	1	#NULL!	1	1	1	1	-1	8	66	3	4	1	-1	4	1	0	#NULL!	#NULL!	2	#NULL!	#NULL!	1	59914529	3	1	2	4	1	5
2	76501123	4	eThekwini	1	1		1	#NULL!		4	2	2	5	#NULL!	#NULL!	#NULL!	#NULL!	#NULL!	#NULL!	#NULL!	1	#NULL!	1	1	1	1	-1	6	71	2	3	1	-1	1	1	1	#NULL!	#NULL!	#NULL!	#NULL!	#NULL!	1	59914529	3	2	4	5	2	5
2	76506431	1	eThekwini	1	1		1	#NULL!		1	1	5	#NULL!	#NULL!	#NULL!	#NULL!	#NULL!	#NULL!	#NULL!	#NULL!	#NULL!	1	1	1	1	1	-1	6	66	3	2	1	-1	2	1	0	#NULL!	#NULL!	2	#NULL!	#NULL!	1	59914081	3	1	2	4	1	4
2	76506960	4	eThekwini	1	1		1	#NULL!		3	1	10	#NULL!	#NULL!	#NULL!	#NULL!	#NULL!	#NULL!	#NULL!	#NULL!	#NULL!	1	1	1	1	1	-1	1	62	4	2	1	-1	4	1	0	#NULL!	#NULL!	2	#NULL!	#NULL!	1	59914081	1	1	2	4	1	5
2	76507293	2	eThekwini	2	1		1	#NULL!		3	2	2	5	#NULL!	#NULL!	#NULL!	#NULL!	#NULL!	#NULL!	#NULL!	1	#NULL!	1	1	1	1	-1	6	70	2	3	1	-1	4	1	0	#NULL!	#NULL!	2	#NULL!	#NULL!	1	59914081	2	1	2	6	1	2
2	76509510	3	eThekwini	2	1		1	#NULL!		4	1	2	#NULL!	#NULL!	#NULL!	#NULL!	#NULL!	#NULL!	#NULL!	#NULL!	#NULL!	1	1	1	1	1	-1	9	66	3	2	1	-1	1	1	1	#NULL!	#NULL!	#NULL!	#NULL!	#NULL!	1	59914113	4	2	4	2	#NULL!	5
1	76518940	2	eThekwini	1	1		1	#NULL!		5	1	2	#NULL!	#NULL!	#NULL!	#NULL!	#NULL!	#NULL!	#NULL!	#NULL!	#NULL!	1	1	1	1	1	-1	9	59	4	2	1	-1	1	1	0	#NULL!	#NULL!	1	#NULL!	#NULL!	1	59914423	1	1	1	1	#NULL!	5
2	76523199	1	eThekwini	1	1		1	#NULL!		1	1	6	#NULL!	#NULL!	#NULL!	#NULL!	#NULL!	#NULL!	#NULL!	#NULL!	#NULL!	1	1	1	1	1	-1	5	72	2	2	1	-1	1	1	1	#NULL!	#NULL!	#NULL!	#NULL!	#NULL!	1	59913875	3	2	4	1	#NULL!	3
2	76529447	1	eThekwini	2	1		1	#NULL!		3	1	2	#NULL!	#NULL!	#NULL!	#NULL!	#NULL!	#NULL!	#NULL!	#NULL!	#NULL!	1	1	1	1	1	-1	9	58	4	3	1	-1	1	1	0	#NULL!	#NULL!	1	#NULL!	#NULL!	1	59914781	4	1	1	3	#NULL!	5
2	76531014	2	eThekwini	1	1		1	#NULL!		4	1	5	#NULL!	#NULL!	#NULL!	#NULL!	#NULL!	#NULL!	#NULL!	#NULL!	#NULL!	1	1	1	1	1	-1	6	65	3	3	1	-1	4	1	0	#NULL!	#NULL!	1	#NULL!	#NULL!	1	59914781	1	1	1	2	#NULL!	5
1	76581739	3	eThekwini	1	1		1	#NULL!		2	2	2	8	#NULL!	#NULL!	#NULL!	#NULL!	#NULL!	#NULL!	#NULL!	1	#NULL!	1	1	1	1	-1	2	61	4	3	1	-1	3	1	0	#NULL!	#NULL!	2	#NULL!	#NULL!	1	59913874	1	1	2	4	1	4
1	76582294	2	eThekwini	1	1		1	#NULL!		2	1	3	#NULL!	#NULL!	#NULL!	#NULL!	#NULL!	#NULL!	#NULL!	#NULL!	#NULL!	1	1	1	1	1	-1	8	60	4	3	1	-1	1	1	0	#NULL!	#NULL!	2	#NULL!	#NULL!	1	59913874	2	1	2	1	#NULL!	5
1	76585279	4	eThekwini	1	2		1	#NULL!		3	1	9	#NULL!	#NULL!	#NULL!	#NULL!	#NULL!	#NULL!	#NULL!	#NULL!	#NULL!	1	1	1	1	1	-1	2	72	2	3	1	-1	4	1	0	#NULL!	#NULL!	2	#NULL!	#NULL!	1	59913874	3	1	2	6	2	5
1	76586171	4	Nkangala	1	1		1	#NULL!		2	2	2	3	#NULL!	#NULL!	#NULL!	#NULL!	#NULL!	#NULL!	#NULL!	1	#NULL!	1	1	1	1	-1	9	66	3	3	1	-1	3	1	0	#NULL!	#NULL!	2	#NULL!	#NULL!	2	86910415	2	1	2	1	#NULL!	5
2	76586393	5	eThekwini	1	1		1	#NULL!		2	2	3	10	#NULL!	#NULL!	#NULL!	#NULL!	#NULL!	#NULL!	#NULL!	1	#NULL!	1	1	1	1	-1	1	71	2	3	1	-1	3	1	0	#NULL!	#NULL!	2	#NULL!	#NULL!	1	59910196	2	1	2	1	#NULL!	5
1	76586573	1	eThekwini	1	1		1	#NULL!		2	2	3	7	#NULL!	#NULL!	#NULL!	#NULL!	#NULL!	#NULL!	#NULL!	1	#NULL!	1	1	1	1	-1	8	67	3	3	1	-1	4	1	0	#NULL!	#NULL!	2	#NULL!	#NULL!	1	59910196	4	1	2	1	#NULL!	3
2	76586728	5	Nkangala	1	1		1	#NULL!		4	2	3	10	#NULL!	#NULL!	#NULL!	#NULL!	#NULL!	#NULL!	#NULL!	1	#NULL!	1	1	1	1	-1	8	67	3	5	1	-1	3	1	1	#NULL!	#NULL!	#NULL!	#NULL!	#NULL!	2	86910415	1	2	4	1	#NULL!	1
2	76587026	2	Nkangala	1	1		1	#NULL!		1	1	7	#NULL!	#NULL!	#NULL!	#NULL!	#NULL!	#NULL!	#NULL!	#NULL!	#NULL!	1	1	1	1	1	-1	4	62	4	3	1	-1	2	1	0	#NULL!	#NULL!	2	#NULL!	#NULL!	2	86810621	2	1	2	4	1	3
1	76588323	4	eThekwini	1	1		1	#NULL!		5	1	3	#NULL!	#NULL!	#NULL!	#NULL!	#NULL!	#NULL!	#NULL!	#NULL!	#NULL!	1	1	1	1	1	-1	8	70	2	3	1	-1	4	1	0	#NULL!	#NULL!	2	#NULL!	#NULL!	1	59914850	1	1	2	2	#NULL!	4
1	76589218	1	eThekwini	1	1		1	#NULL!		4	1	5	#NULL!	#NULL!	#NULL!	#NULL!	#NULL!	#NULL!	#NULL!	#NULL!	#NULL!	1	1	1	1	1	-1	6	63	3	3	1	-1	1	1	1	#NULL!	#NULL!	#NULL!	#NULL!	#NULL!	1	59910786	2	2	4	1	#NULL!	3
1	76589731	3	eThekwini	1	1		1	#NULL!		7	1	8	#NULL!	#NULL!	#NULL!	#NULL!	#NULL!	#NULL!	#NULL!	#NULL!	#NULL!	1	1	1	1	1	-1	3	66	3	3	1	-1	4	1	0	#NULL!	#NULL!	2	#NULL!	#NULL!	1	59914196	4	1	2	1	#NULL!	5
1	76590365	4	eThekwini	1	1		1	#NULL!		5	2	7	11	#NULL!	#NULL!	#NULL!	#NULL!	#NULL!	#NULL!	#NULL!	1	#NULL!	1	1	1	1	-1	11	67	3	3	1	-1	3	1	1	#NULL!	#NULL!	#NULL!	#NULL!	#NULL!	1	59914196	1	2	4	1	#NULL!	5
2	76590687	4	eThekwini	1	1		1	#NULL!		1	1	10	#NULL!	#NULL!	#NULL!	#NULL!	#NULL!	#NULL!	#NULL!	#NULL!	#NULL!	1	1	1	1	1	-1	1	60	4	3	1	-1	3	1	0	#NULL!	#NULL!	2	#NULL!	#NULL!	1	59912691	3	1	2	6	1	5
1	76591295	4	eThekwini	2	1		1	#NULL!		1	1	10	#NULL!	#NULL!	#NULL!	#NULL!	#NULL!	#NULL!	#NULL!	#NULL!	#NULL!	1	1	1	1	1	-1	1	59	4	3	1	-1	1	1	1	#NULL!	#NULL!	#NULL!	#NULL!	#NULL!	1	59914196	3	2	4	1	#NULL!	5
1	76591404	2	eThekwini	1	1		1	#NULL!		1	1	6	#NULL!	#NULL!	#NULL!	#NULL!	#NULL!	#NULL!	#NULL!	#NULL!	#NULL!	1	1	1	1	1	-1	5	58	4	3	1	-1	1	1	0	#NULL!	#NULL!	2	#NULL!	#NULL!	1	59914196	2	1	2	1	#NULL!	5
1	76591819	1	eThekwini	1	1		1	#NULL!		5	1	10	#NULL!	#NULL!	#NULL!	#NULL!	#NULL!	#NULL!	#NULL!	#NULL!	#NULL!	1	1	1	1	1	-1	1	67	3	3	1	-1	4	1	0	#NULL!	#NULL!	2	#NULL!	#NULL!	1	59910786	4	1	2	1	#NULL!	3
1	76591941	1	eThekwini	1	1		1	#NULL!		2	2	2	8	#NULL!	#NULL!	#NULL!	#NULL!	#NULL!	#NULL!	#NULL!	1	#NULL!	1	1	1	1	-1	3	61	4	3	1	-1	2	1	0	#NULL!	#NULL!	2	#NULL!	#NULL!	1	59910451	1	1	2	7	1	2
1	76595523	1	eThekwini	1	1		1	#NULL!		4	1	7	#NULL!	#NULL!	#NULL!	#NULL!	#NULL!	#NULL!	#NULL!	#NULL!	#NULL!	1	1	1	1	1	-1	4	72	2	3	1	-1	4	1	0	#NULL!	#NULL!	2	#NULL!	#NULL!	1	59914037	2	1	2	6	2	1
2	76596651	1	eThekwini	1	1		1	#NULL!		4	1	9	#NULL!	#NULL!	#NULL!	#NULL!	#NULL!	#NULL!	#NULL!	#NULL!	#NULL!	1	1	1	1	1	-1	2	58	4	3	1	-1	2	1	0	#NULL!	#NULL!	2	#NULL!	#NULL!	1	59910931	4	1	2	3	#NULL!	5
1	76596703	2	eThekwini	2	1		1	#NULL!		9	1	4	#NULL!	#NULL!	#NULL!	#NULL!	#NULL!	#NULL!	#NULL!	#NULL!	#NULL!	1	1	1	1	1	-1	7	64	3	3	1	-1	4	1	0	#NULL!	#NULL!	1	#NULL!	#NULL!	1	59913910	1	1	1	1	#NULL!	5
2	76596936	4	eThekwini	1	1		1	#NULL!		1	1	12	#NULL!	#NULL!	#NULL!	#NULL!	#NULL!	#NULL!	#NULL!	#NULL!	#NULL!	1	1	1	1	2	-1	12	69	2	3	1	-1	4	1	1	#NULL!	#NULL!	#NULL!	#NULL!	#NULL!	1	59910813	1	2	4	1	#NULL!	3
2	76597183	5	eThekwini	1	1		1	#NULL!		2	2	4	11	#NULL!	#NULL!	#NULL!	#NULL!	#NULL!	#NULL!	#NULL!	1	#NULL!	1	1	1	1	-1	7	65	3	3	1	-1	1	1	1	#NULL!	#NULL!	#NULL!	#NULL!	#NULL!	1	59910813	4	2	4	5	3	3
2	76597783	5	Nkangala	3	1		1	#NULL!		6	2	6	8	#NULL!	#NULL!	#NULL!	#NULL!	#NULL!	#NULL!	#NULL!	1	#NULL!	1	1	1	1	-1	5	72	2	3	1	-1	3	1	0	#NULL!	#NULL!	2	#NULL!	#NULL!	2	86910391	1	1	2	1	#NULL!	5
3	76603617	5	eThekwini	1	1		1	#NULL!		4	3	3	7	10	#NULL!	#NULL!	#NULL!	#NULL!	#NULL!	#NULL!	1	#NULL!	1	1	1	1	1	8	71	2	2	1	-1	4	1	1	#NULL!	#NULL!	#NULL!	#NULL!	#NULL!	1	59910451	4	2	4	1	#NULL!	2
1	76603852	2	eThekwini	1	1		1	#NULL!		3	2	12	12	#NULL!	#NULL!	#NULL!	#NULL!	#NULL!	#NULL!	#NULL!	1	#NULL!	1	1	1	1	-1	12	71	2	3	1	-1	1	1	0	#NULL!	#NULL!	2	#NULL!	#NULL!	1	59910392	2	1	2	3	#NULL!	5
1	76604725	5	eThekwini	1	1		1	#NULL!		6	2	6	10	#NULL!	#NULL!	#NULL!	#NULL!	#NULL!	#NULL!	#NULL!	1	#NULL!	1	1	1	1	-1	1	72	2	3	1	-1	3	1	0	#NULL!	#NULL!	2	#NULL!	#NULL!	1	59910451	3	1	2	1	#NULL!	3
2	76604819	1	eThekwini	1	1		1	#NULL!		8	1	6	#NULL!	#NULL!	#NULL!	#NULL!	#NULL!	#NULL!	#NULL!	#NULL!	#NULL!	1	1	1	1	1	-1	5	69	2	3	1	-1	4	1	0	#NULL!	#NULL!	2	#NULL!	#NULL!	1	59910392	4	1	2	1	#NULL!	5
3	76611338	1	eThekwini	1	1		1	#NULL!		2	2	5	8	#NULL!	#NULL!	#NULL!	#NULL!	#NULL!	#NULL!	#NULL!	1	#NULL!	1	1	1	1	-1	6	58	4	3	1	-1	1	1	1	#NULL!	#NULL!	#NULL!	#NULL!	#NULL!	1	59913343	4	2	4	1	#NULL!	5
2	76624803	4	eThekwini	1	1		1	#NULL!		2	2	8	12	#NULL!	#NULL!	#NULL!	#NULL!	#NULL!	#NULL!	#NULL!	1	#NULL!	1	1	1	1	-1	12	64	3	3	1	-1	4	1	1	#NULL!	#NULL!	#NULL!	#NULL!	#NULL!	1	59911560	4	2	4	1	#NULL!	5
2	76672292	4	Nkangala	1	1		1	#NULL!		2	1	11	#NULL!	#NULL!	#NULL!	#NULL!	#NULL!	#NULL!	#NULL!	#NULL!	#NULL!	1	1	1	1	1	-1	11	61	4	5	1	-1	4	1	0	#NULL!	#NULL!	2	#NULL!	#NULL!	2	86810572	1	1	2	2	#NULL!	5
1	76676600	3	eThekwini	1	1		1	#NULL!		3	1	9	#NULL!	#NULL!	#NULL!	#NULL!	#NULL!	#NULL!	#NULL!	#NULL!	#NULL!	1	1	1	1	1	-1	2	70	2	3	1	-1	3	1	0	#NULL!	#NULL!	2	#NULL!	#NULL!	1	59910986	3	1	2	6	1	5
1	76676629	1	Ehlanzeni	1	1		1	#NULL!		5	1	9	#NULL!	#NULL!	#NULL!	#NULL!	#NULL!	#NULL!	#NULL!	#NULL!	#NULL!	1	1	1	1	1	4	2	65	3	2	1	-1	3	1	0	#NULL!	#NULL!	2	#NULL!	#NULL!	2	87710622	3	1	2	1	#NULL!	4
1	76677827	2	Nkangala	1	1		1	#NULL!		4	1	4	#NULL!	#NULL!	#NULL!	#NULL!	#NULL!	#NULL!	#NULL!	#NULL!	#NULL!	1	1	1	1	1	-1	7	67	3	3	1	-1	4	1	0	#NULL!	#NULL!	2	#NULL!	#NULL!	2	86810572	2	1	2	1	#NULL!	5
1	76679200	4	Ehlanzeni	1	1		1	#NULL!		8	1	4	#NULL!	#NULL!	#NULL!	#NULL!	#NULL!	#NULL!	#NULL!	#NULL!	#NULL!	1	1	1	1	1	-1	7	64	3	5	1	-1	4	1	0	#NULL!	#NULL!	2	#NULL!	#NULL!	2	87610304	2	1	2	1	#NULL!	5
5	76680953	3	Ehlanzeni	1	1		1	#NULL!		1	1	2	#NULL!	#NULL!	#NULL!	#NULL!	#NULL!	#NULL!	#NULL!	#NULL!	#NULL!	1	1	1	1	1	-1	9	68	2	3	1	-1	4	1	0	#NULL!	#NULL!	2	#NULL!	#NULL!	2	87410605	1	1	2	1	#NULL!	5
1	76681717	1	eThekwini	1	1		1	#NULL!		6	1	6	#NULL!	#NULL!	#NULL!	#NULL!	#NULL!	#NULL!	#NULL!	#NULL!	#NULL!	1	1	1	1	1	-1	5	69	2	3	1	-1	1	1	1	#NULL!	#NULL!	#NULL!	#NULL!	#NULL!	1	59910986	4	2	4	1	#NULL!	4
4	76681718	5	eThekwini	1	1		1	#NULL!		2	1	6	#NULL!	#NULL!	#NULL!	#NULL!	#NULL!	#NULL!	#NULL!	#NULL!	#NULL!	1	1	1	1	1	-1	5	72	2	2	1	-1	2	1	1	#NULL!	#NULL!	#NULL!	#NULL!	#NULL!	1	59910651	2	2	4	5	2	4
1	76682266	2	Ehlanzeni	1	1		1	#NULL!		3	1	10	#NULL!	#NULL!	#NULL!	#NULL!	#NULL!	#NULL!	#NULL!	#NULL!	#NULL!	1	1	1	1	1	-1	1	61	4	2	1	-1	1	1	0	#NULL!	#NULL!	1	#NULL!	#NULL!	2	87410605	2	1	1	1	#NULL!	5
3	76682872	3	eThekwini	1	1		1	#NULL!		2	1	12	#NULL!	#NULL!	#NULL!	#NULL!	#NULL!	#NULL!	#NULL!	#NULL!	#NULL!	1	1	1	1	1	-1	12	68	2	3	1	-1	3	1	0	#NULL!	#NULL!	2	#NULL!	#NULL!	1	59910651	1	1	2	6	2	3
2	76683168	3	Nkangala	1	1		1	#NULL!		4	1	4	#NULL!	#NULL!	#NULL!	#NULL!	#NULL!	#NULL!	#NULL!	#NULL!	#NULL!	1	1	1	1	1	-1	7	63	3	2	1	-1	1	1	0	#NULL!	#NULL!	2	#NULL!	#NULL!	2	86810685	4	1	2	1	#NULL!	3
4	76683444	3	eThekwini	1	1		1	#NULL!		3	1	6	#NULL!	#NULL!	#NULL!	#NULL!	#NULL!	#NULL!	#NULL!	#NULL!	#NULL!	1	1	1	1	1	-1	5	72	2	2	1	-1	4	1	0	#NULL!	#NULL!	2	#NULL!	#NULL!	1	59910651	3	1	2	6	1	5
4	76686069	4	eThekwini	1	1		1	#NULL!		2	1	8	#NULL!	#NULL!	#NULL!	#NULL!	#NULL!	#NULL!	#NULL!	#NULL!	#NULL!	1	1	1	1	1	-1	3	70	2	4	1	-1	3	1	0	#NULL!	#NULL!	2	#NULL!	#NULL!	1	59910651	4	1	2	5	2	3
1	76687740	4	Nkangala	1	1		1	#NULL!		5	1	12	12	#NULL!	#NULL!	#NULL!	#NULL!	#NULL!	#NULL!	#NULL!	3	1	1	1	1	1	-1	12	67	3	2	1	-1	4	1	0	#NULL!	#NULL!	2	#NULL!	#NULL!	2	87110322	2	1	2	2	#NULL!	5
1	76689978	4	Nkangala	2	1		1	#NULL!		4	1	10	#NULL!	#NULL!	#NULL!	#NULL!	#NULL!	#NULL!	#NULL!	#NULL!	#NULL!	1	1	1	1	1	-1	1	58	4	2	1	-1	3	1	1	#NULL!	#NULL!	#NULL!	#NULL!	#NULL!	2	86810685	1	2	4	1	#NULL!	5
1	76691465	4	Ehlanzeni	2	1		1	#NULL!		1	1	12	#NULL!	#NULL!	#NULL!	#NULL!	#NULL!	#NULL!	#NULL!	#NULL!	#NULL!	1	1	1	1	1	-1	12	60	4	2	1	-1	2	1	0	#NULL!	#NULL!	2	#NULL!	#NULL!	2	87410605	3	1	2	1	#NULL!	5
1	76699264	1	eThekwini	1	1		1	#NULL!		6	1	6	#NULL!	#NULL!	#NULL!	#NULL!	#NULL!	#NULL!	#NULL!	#NULL!	#NULL!	1	1	1	1	1	-1	5	64	3	2	1	-1	4	1	0	#NULL!	#NULL!	2	#NULL!	#NULL!	1	59910419	4	1	2	7	3	4
1	76704055	2	Ehlanzeni	1	1		1	#NULL!		7	2	3	3	#NULL!	#NULL!	#NULL!	#NULL!	#NULL!	#NULL!	#NULL!	1	#NULL!	1	1	1	1	-1	8	72	2	1	1	-1	4	1	0	#NULL!	#NULL!	2	#NULL!	#NULL!	2	87610304	3	1	2	1	#NULL!	3
1	76704152	5	eThekwini	1	1		1	#NULL!		2	1	4	#NULL!	#NULL!	#NULL!	#NULL!	#NULL!	#NULL!	#NULL!	#NULL!	#NULL!	1	1	1	1	1	-1	7	67	3	3	1	-1	3	1	0	#NULL!	#NULL!	2	#NULL!	#NULL!	1	59910552	2	1	2	1	#NULL!	5
1	76711549	4	eThekwini	1	2		1	#NULL!		2	1	10	#NULL!	#NULL!	#NULL!	#NULL!	#NULL!	#NULL!	#NULL!	#NULL!	#NULL!	1	1	1	1	1	-1	6	67	3	3	1	-1	1	1	1	#NULL!	#NULL!	#NULL!	#NULL!	#NULL!	1	59913270	1	2	4	1	#NULL!	4
1	76721601	4	eThekwini	1	1		1	#NULL!		5	1	10	#NULL!	#NULL!	#NULL!	#NULL!	#NULL!	#NULL!	#NULL!	#NULL!	#NULL!	1	1	1	1	1	-1	1	60	4	3	1	-1	1	1	1	#NULL!	#NULL!	#NULL!	#NULL!	#NULL!	1	59910352	2	2	4	1	#NULL!	5
1	76723829	1	Nkangala	1	1		1	#NULL!		3	1	6	#NULL!	#NULL!	#NULL!	#NULL!	#NULL!	#NULL!	#NULL!	#NULL!	#NULL!	1	1	1	1	1	-1	3	70	2	3	1	-1	3	1	1	#NULL!	#NULL!	#NULL!	#NULL!	#NULL!	2	87110451	2	2	4	2	#NULL!	5
4	76761971	1	eThekwini	1	1		1	#NULL!		2	1	5	#NULL!	#NULL!	#NULL!	#NULL!	#NULL!	#NULL!	#NULL!	#NULL!	#NULL!	1	1	1	1	1	-1	6	61	4	2	1	-1	1	1	1	#NULL!	#NULL!	#NULL!	#NULL!	#NULL!	1	59912015	2	2	4	5	1	1
1	76763031	4	Nkangala	1	1		1	#NULL!		5	1	3	#NULL!	#NULL!	#NULL!	#NULL!	#NULL!	#NULL!	#NULL!	#NULL!	#NULL!	1	1	1	1	1	-1	8	61	4	3	1	-1	4	1	0	#NULL!	#NULL!	1	#NULL!	#NULL!	2	86810526	2	1	1	3	#NULL!	4
1	76763424	4	Nkangala	1	1		1	#NULL!		4	1	2	#NULL!	#NULL!	#NULL!	#NULL!	#NULL!	#NULL!	#NULL!	#NULL!	#NULL!	1	1	1	1	1	-1	9	64	3	2	1	-1	2	1	0	#NULL!	#NULL!	2	#NULL!	#NULL!	2	86810526	3	1	2	2	#NULL!	5
3	76764987	3	eThekwini	1	1		1	#NULL!		1	1	6	#NULL!	#NULL!	#NULL!	#NULL!	#NULL!	#NULL!	#NULL!	#NULL!	#NULL!	1	1	1	1	1	-1	5	68	2	3	1	-1	1	1	0	#NULL!	#NULL!	2	#NULL!	#NULL!	1	59913654	4	1	2	4	2	1
3	76766446	3	eThekwini	1	1		1	#NULL!		2	1	1	#NULL!	#NULL!	#NULL!	#NULL!	#NULL!	#NULL!	#NULL!	#NULL!	#NULL!	1	1	1	1	1	-1	10	72	2	2	1	-1	4	1	0	#NULL!	#NULL!	2	#NULL!	#NULL!	1	59910904	3	1	2	1	#NULL!	2
1	76766530	1	eThekwini	1	1		1	#NULL!		1	1	1	#NULL!	#NULL!	#NULL!	#NULL!	#NULL!	#NULL!	#NULL!	#NULL!	#NULL!	1	1	1	1	1	-1	10	71	2	4	1	-1	1	1	0	#NULL!	#NULL!	2	#NULL!	#NULL!	1	59913279	4	1	2	1	#NULL!	5
3	76766532	2	Nkangala	1	1		1	#NULL!		5	2	1	12	#NULL!	#NULL!	#NULL!	#NULL!	#NULL!	#NULL!	#NULL!	1	#NULL!	1	1	1	1	-1	10	71	2	2	1	-1	2	1	0	#NULL!	#NULL!	2	#NULL!	#NULL!	2	86810526	4	1	2	7	1	4
3	76767605	3	Nkangala	4	1		1	#NULL!		1	1	8	#NULL!	#NULL!	#NULL!	#NULL!	#NULL!	#NULL!	#NULL!	#NULL!	#NULL!	1	1	1	1	1	-1	3	62	4	2	1	-1	2	1	0	#NULL!	#NULL!	2	#NULL!	#NULL!	2	86910340	3	1	2	3	#NULL!	5
4	76768310	5	eThekwini	1	1		1	#NULL!		2	1	5	#NULL!	#NULL!	#NULL!	#NULL!	#NULL!	#NULL!	#NULL!	#NULL!	#NULL!	1	1	1	1	1	-1	6	59	4	2	1	-1	1	1	0	#NULL!	#NULL!	1	#NULL!	#NULL!	1	59910904	4	1	1	5	2	3
1	76768564	4	Nkangala	1	1		1	#NULL!		7	1	4	#NULL!	#NULL!	#NULL!	#NULL!	#NULL!	#NULL!	#NULL!	#NULL!	#NULL!	1	1	1	1	1	-1	7	70	2	2	1	-1	2	1	0	#NULL!	#NULL!	2	#NULL!	#NULL!	2	86810535	1	1	2	2	#NULL!	2
1	76769663	1	eThekwini	2	1		1	#NULL!		1	1	5	#NULL!	#NULL!	#NULL!	#NULL!	#NULL!	#NULL!	#NULL!	#NULL!	#NULL!	1	1	1	1	1	-1	6	60	4	3	1	-1	3	1	0	#NULL!	#NULL!	2	#NULL!	#NULL!	1	59913654	3	1	2	4	2	5
1	76770234	4	Nkangala	1	1		1	#NULL!		3	1	8	#NULL!	#NULL!	#NULL!	#NULL!	#NULL!	#NULL!	#NULL!	#NULL!	#NULL!	1	1	1	1	1	1	3	66	3	2	1	-1	2	1	0	#NULL!	#NULL!	2	#NULL!	#NULL!	2	86810535	3	1	2	1	#NULL!	5
2	76772005	2	Ehlanzeni	1	1		1	#NULL!		6	1	5	5	#NULL!	#NULL!	#NULL!	#NULL!	#NULL!	#NULL!	#NULL!	3	1	1	1	1	1	-1	6	71	2	2	1	-1	2	1	0	#NULL!	#NULL!	2	#NULL!	#NULL!	2	87710035	4	1	2	1	#NULL!	5
2	76772861	4	Ehlanzeni	2	1		1	#NULL!		5	1	11	#NULL!	#NULL!	#NULL!	#NULL!	#NULL!	#NULL!	#NULL!	#NULL!	#NULL!	1	1	1	1	1	-1	11	72	2	3	1	-1	4	1	0	#NULL!	#NULL!	2	#NULL!	#NULL!	2	87710035	3	1	2	5	2	3
2	76773187	3	eThekwini	1	1		1	#NULL!		1	1	3	#NULL!	#NULL!	#NULL!	#NULL!	#NULL!	#NULL!	#NULL!	#NULL!	#NULL!	1	1	1	1	1	-1	8	64	3	2	1	-1	1	1	0	#NULL!	#NULL!	1	#NULL!	#NULL!	1	59912170	4	1	1	4	2	5
2	76773239	2	eThekwini	1	1		1	#NULL!		5	1	11	#NULL!	#NULL!	#NULL!	#NULL!	#NULL!	#NULL!	#NULL!	#NULL!	#NULL!	1	1	1	1	1	-1	11	68	2	2	1	-1	1	1	0	#NULL!	#NULL!	1	#NULL!	#NULL!	1	59910736	4	1	1	1	#NULL!	5
6	76776517	5	eThekwini	1	1		1	#NULL!		8	2	7	8	#NULL!	#NULL!	#NULL!	#NULL!	#NULL!	#NULL!	#NULL!	1	#NULL!	1	1	1	1	-1	4	71	2	2	1	-1	3	1	0	#NULL!	#NULL!	2	#NULL!	#NULL!	1	59913314	1	1	2	1	#NULL!	5
2	76777819	2	Nkangala	1	1		1	#NULL!		2	2	2	8	#NULL!	#NULL!	#NULL!	#NULL!	#NULL!	#NULL!	#NULL!	1	#NULL!	1	1	1	1	-1	3	72	2	3	1	-1	4	1	1	#NULL!	#NULL!	#NULL!	#NULL!	#NULL!	2	86910212	1	2	4	3	#NULL!	5
1	76778157	2	Ehlanzeni	1	1		1	#NULL!		3	3	3	6	6	#NULL!	#NULL!	#NULL!	#NULL!	#NULL!	#NULL!	1	#NULL!	1	1	1	1	-1	5	65	3	1	1	-1	1	1	0	#NULL!	#NULL!	2	#NULL!	#NULL!	2	87610304	1	1	2	1	#NULL!	5
4	76780067	5	eThekwini	1	1		1	#NULL!		1	1	11	#NULL!	#NULL!	#NULL!	#NULL!	#NULL!	#NULL!	#NULL!	#NULL!	#NULL!	1	1	1	1	1	-1	11	70	2	3	1	-1	1	1	0	#NULL!	#NULL!	2	#NULL!	#NULL!	1	59911840	2	1	2	6	2	1
3	76780169	2	eThekwini	1	1		1	#NULL!		1	1	11	#NULL!	#NULL!	#NULL!	#NULL!	#NULL!	#NULL!	#NULL!	#NULL!	#NULL!	1	1	1	1	1	-1	11	62	4	3	1	-1	1	1	1	#NULL!	#NULL!	#NULL!	#NULL!	#NULL!	1	59913169	2	2	4	4	1	5
2	76780303	3	eThekwini	1	1		1	#NULL!		4	1	8	#NULL!	#NULL!	#NULL!	#NULL!	#NULL!	#NULL!	#NULL!	#NULL!	#NULL!	1	1	1	1	1	-1	3	66	3	4	1	-1	3	1	0	#NULL!	#NULL!	2	#NULL!	#NULL!	1	59911840	1	1	2	7	2	4
2	76780922	3	eThekwini	1	1		1	#NULL!		2	1	5	#NULL!	#NULL!	#NULL!	#NULL!	#NULL!	#NULL!	#NULL!	#NULL!	#NULL!	1	1	1	1	1	-1	6	63	3	3	1	-1	3	1	0	#NULL!	#NULL!	2	#NULL!	#NULL!	1	59910658	2	1	2	4	1	5
3	76781249	4	Nkangala	1	1		1	#NULL!		1	1	2	#NULL!	#NULL!	#NULL!	#NULL!	#NULL!	#NULL!	#NULL!	#NULL!	#NULL!	1	1	1	1	1	-1	9	67	3	4	1	-1	2	1	0	#NULL!	#NULL!	2	#NULL!	#NULL!	2	86810547	1	1	2	7	1	6
1	76782395	2	eThekwini	1	1		1	#NULL!		3	1	3	#NULL!	#NULL!	#NULL!	#NULL!	#NULL!	#NULL!	#NULL!	#NULL!	#NULL!	1	1	1	1	1	-1	8	66	3	2	1	-1	1	1	1	#NULL!	#NULL!	#NULL!	#NULL!	#NULL!	1	59910658	1	2	4	6	2	5
1	76785661	4	Nkangala	1	1		1	#NULL!		4	2	3	11	#NULL!	#NULL!	#NULL!	#NULL!	#NULL!	#NULL!	#NULL!	1	#NULL!	1	1	1	1	-1	8	70	2	2	1	-1	2	1	0	#NULL!	#NULL!	2	#NULL!	#NULL!	2	86810547	2	1	2	1	#NULL!	5
2	76788795	5	eThekwini	1	1		1	#NULL!		5	1	10	#NULL!	#NULL!	#NULL!	#NULL!	#NULL!	#NULL!	#NULL!	#NULL!	#NULL!	1	1	1	1	1	-1	1	61	4	4	1	-1	1	1	0	#NULL!	#NULL!	1	#NULL!	#NULL!	1	59912170	1	1	1	5	3	5
3	76790628	2	Nkangala	1	1		1	#NULL!		1	1	2	#NULL!	#NULL!	#NULL!	#NULL!	#NULL!	#NULL!	#NULL!	#NULL!	#NULL!	1	1	1	1	1	-1	9	68	2	3	1	-1	2	1	0	#NULL!	#NULL!	2	#NULL!	#NULL!	2	86910340	2	1	2	2	#NULL!	4
3	76850028	5	eThekwini	2	1		1	#NULL!		5	1	6	#NULL!	#NULL!	#NULL!	#NULL!	#NULL!	#NULL!	#NULL!	#NULL!	#NULL!	1	1	1	1	1	-1	5	63	3	3	1	-1	1	1	1	#NULL!	#NULL!	#NULL!	#NULL!	#NULL!	1	59910352	4	2	4	1	#NULL!	5
1	76852588	3	Ehlanzeni	1	1		1	#NULL!		5	1	11	#NULL!	#NULL!	#NULL!	#NULL!	#NULL!	#NULL!	#NULL!	#NULL!	#NULL!	1	1	1	1	1	-1	11	71	2	2	1	-1	2	1	1	#NULL!	#NULL!	#NULL!	#NULL!	#NULL!	2	87710035	2	2	4	1	#NULL!	5
1	76853372	5	Nkangala	2	1		1	#NULL!		3	1	8	#NULL!	#NULL!	#NULL!	#NULL!	#NULL!	#NULL!	#NULL!	#NULL!	#NULL!	1	1	1	1	1	-1	5	61	4	3	1	-1	4	1	0	#NULL!	#NULL!	2	#NULL!	#NULL!	2	86810372	1	1	2	1	#NULL!	5
1	76855600	4	Nkangala	1	2		1	#NULL!		2	1	4	#NULL!	#NULL!	#NULL!	#NULL!	#NULL!	#NULL!	#NULL!	#NULL!	#NULL!	1	1	1	1	1	-1	7	63	3	3	1	-1	2	1	0	#NULL!	#NULL!	2	#NULL!	#NULL!	2	86810451	1	1	2	2	#NULL!	2
3	76856357	4	Ehlanzeni	1	1		1	#NULL!		3	3	4	6	10	#NULL!	#NULL!	#NULL!	#NULL!	#NULL!	#NULL!	1	#NULL!	1	1	1	1	3	5	72	2	3	1	-1	3	1	0	#NULL!	#NULL!	2	#NULL!	#NULL!	2	87410610	2	1	2	2	#NULL!	5
3	76856812	2	Ehlanzeni	2	1		1	#NULL!		5	1	10	#NULL!	#NULL!	#NULL!	#NULL!	#NULL!	#NULL!	#NULL!	#NULL!	#NULL!	1	1	1	1	1	-1	1	72	2	2	1	-1	1	1	0	#NULL!	#NULL!	2	#NULL!	#NULL!	2	87710163	2	1	2	4	2	5
1	76860526	2	Ehlanzeni	1	1		1	#NULL!		4	2	10	12	#NULL!	#NULL!	#NULL!	#NULL!	#NULL!	#NULL!	#NULL!	1	#NULL!	1	1	1	1	-1	1	72	2	3	1	-1	1	1	0	#NULL!	#NULL!	2	#NULL!	#NULL!	2	87410595	3	1	2	1	#NULL!	4
1	76862349	2	Ehlanzeni	1	1		1	#NULL!		5	1	4	#NULL!	#NULL!	#NULL!	#NULL!	#NULL!	#NULL!	#NULL!	#NULL!	#NULL!	1	1	1	1	1	-1	7	71	2	3	1	-1	3	1	0	#NULL!	#NULL!	2	#NULL!	#NULL!	2	87710163	3	1	2	1	#NULL!	2
3	76864723	4	Nkangala	1	1		1	#NULL!		8	1	7	#NULL!	#NULL!	#NULL!	#NULL!	#NULL!	#NULL!	#NULL!	#NULL!	#NULL!	1	1	1	1	1	-1	4	72	2	2	1	-1	1	1	1	#NULL!	#NULL!	#NULL!	#NULL!	#NULL!	2	86810490	2	2	4	4	3	5
2	76864839	4	Gert Sibande	1	1		1	#NULL!		6	1	2	#NULL!	#NULL!	#NULL!	#NULL!	#NULL!	#NULL!	#NULL!	#NULL!	#NULL!	1	1	1	1	1	-1	9	68	2	2	1	-1	4	1	0	#NULL!	#NULL!	2	#NULL!	#NULL!	2	86610301	4	1	2	2	#NULL!	5
1	76865766	1	eThekwini	1	1		1	#NULL!		4	1	4	#NULL!	#NULL!	#NULL!	#NULL!	#NULL!	#NULL!	#NULL!	#NULL!	#NULL!	1	1	1	1	1	-1	7	72	2	3	1	-1	3	1	0	#NULL!	#NULL!	2	#NULL!	#NULL!	1	59913270	2	1	2	1	#NULL!	5
3	76869477	2	Ehlanzeni	2	1		1	#NULL!		6	1	8	#NULL!	#NULL!	#NULL!	#NULL!	#NULL!	#NULL!	#NULL!	#NULL!	#NULL!	1	1	1	1	1	-1	3	62	4	2	1	-1	4	1	0	#NULL!	#NULL!	2	#NULL!	#NULL!	2	87410420	2	1	2	1	#NULL!	5
3	76873209	5	Nkangala	1	1		1	#NULL!		2	1	8	#NULL!	#NULL!	#NULL!	#NULL!	#NULL!	#NULL!	#NULL!	#NULL!	#NULL!	1	1	1	1	1	-1	3	64	3	1	1	-1	2	1	0	#NULL!	#NULL!	2	#NULL!	#NULL!	2	86810490	3	1	2	5	1	4
1	76879562	1	eThekwini	1	1		1	#NULL!		5	2	1	2	#NULL!	#NULL!	#NULL!	#NULL!	#NULL!	#NULL!	#NULL!	1	#NULL!	1	1	1	1	-1	10	65	3	3	1	-1	4	1	0	#NULL!	#NULL!	2	#NULL!	#NULL!	1	59913270	4	1	2	2	#NULL!	5
1	76943736	5	Nkangala	2	1		1	#NULL!		2	1	6	#NULL!	#NULL!	#NULL!	#NULL!	#NULL!	#NULL!	#NULL!	#NULL!	#NULL!	1	1	1	1	1	-1	5	72	2	3	1	-1	1	1	1	#NULL!	#NULL!	#NULL!	#NULL!	#NULL!	2	86810157	1	2	4	4	1	5
1	76944179	2	Nkangala	3	1		1	#NULL!		5	1	8	#NULL!	#NULL!	#NULL!	#NULL!	#NULL!	#NULL!	#NULL!	#NULL!	#NULL!	1	1	1	1	1	-1	3	62	4	2	1	-1	4	1	0	#NULL!	#NULL!	2	#NULL!	#NULL!	2	86810162	1	1	2	2	#NULL!	5
3	76944924	2	Nkangala	1	1		1	#NULL!		9	1	11	#NULL!	#NULL!	#NULL!	#NULL!	#NULL!	#NULL!	#NULL!	#NULL!	#NULL!	1	1	1	1	1	-1	11	70	2	3	1	-1	1	1	1	#NULL!	#NULL!	#NULL!	#NULL!	#NULL!	2	86810547	4	2	4	1	#NULL!	5
1	76946399	5	Ehlanzeni	1	1		1	#NULL!		3	1	1	#NULL!	#NULL!	#NULL!	#NULL!	#NULL!	#NULL!	#NULL!	#NULL!	#NULL!	1	1	1	1	1	-1	10	67	3	3	1	-1	4	1	0	#NULL!	#NULL!	2	#NULL!	#NULL!	2	87410466	3	1	2	1	#NULL!	3
2	76949070	4	Nkangala	1	1		1	#NULL!		4	1	11	#NULL!	#NULL!	#NULL!	#NULL!	#NULL!	#NULL!	#NULL!	#NULL!	#NULL!	1	1	1	1	1	-1	11	66	3	3	1	-1	3	1	0	#NULL!	#NULL!	2	#NULL!	#NULL!	2	86810157	4	1	2	1	#NULL!	3
1	76950564	5	Nkangala	5	1		1	#NULL!		4	1	4	#NULL!	#NULL!	#NULL!	#NULL!	#NULL!	#NULL!	#NULL!	#NULL!	#NULL!	1	1	1	1	1	-1	7	58	4	2	1	-1	1	1	1	#NULL!	#NULL!	#NULL!	#NULL!	#NULL!	2	86810157	3	2	4	1	#NULL!	5
1	76950960	5	Nkangala	1	1		1	#NULL!		3	1	3	#NULL!	#NULL!	#NULL!	#NULL!	#NULL!	#NULL!	#NULL!	#NULL!	#NULL!	1	1	1	1	1	-1	8	66	3	2	1	-1	2	1	1	#NULL!	#NULL!	#NULL!	#NULL!	#NULL!	2	86810162	3	2	4	6	1	4
6	76961204	4	Ugu	1	3		1	#NULL!		6	1	10	#NULL!	#NULL!	#NULL!	#NULL!	#NULL!	#NULL!	#NULL!	#NULL!	#NULL!	1	1	1	1	1	-1	1	68	2	3	1	-1	1	1	0	#NULL!	#NULL!	1	#NULL!	#NULL!	1	50610399	1	1	1	2	#NULL!	4
1	76966725	4	eThekwini	1	2		1	#NULL!		3	2	4	11	#NULL!	#NULL!	#NULL!	#NULL!	#NULL!	#NULL!	#NULL!	1	#NULL!	1	1	1	1	-1	11	61	4	3	1	-1	4	1	0	#NULL!	#NULL!	1	#NULL!	#NULL!	1	59910171	1	1	1	3	#NULL!	5
1	76971810	3	Ugu	1	1		1	#NULL!		5	1	5	#NULL!	#NULL!	#NULL!	#NULL!	#NULL!	#NULL!	#NULL!	#NULL!	#NULL!	1	1	1	1	1	-1	6	66	3	3	1	-1	1	1	0	#NULL!	#NULL!	1	#NULL!	#NULL!	1	50610399	4	1	1	1	#NULL!	4
3	77036072	1	Ugu	1	1		1	#NULL!		4	1	2	#NULL!	#NULL!	#NULL!	#NULL!	#NULL!	#NULL!	#NULL!	#NULL!	#NULL!	1	1	1	1	1	-1	9	70	2	3	1	-1	1	1	0	#NULL!	#NULL!	2	#NULL!	#NULL!	1	50510056	3	1	2	4	2	5
6	77036107	4	Ugu	1	1		1	#NULL!		5	1	2	#NULL!	#NULL!	#NULL!	#NULL!	#NULL!	#NULL!	#NULL!	#NULL!	#NULL!	1	1	1	1	1	-1	9	67	3	4	1	-1	4	1	0	#NULL!	#NULL!	2	#NULL!	#NULL!	1	50510056	4	1	2	1	#NULL!	5
1	77044093	2	Ehlanzeni	1	1		1	#NULL!		3	1	2	#NULL!	#NULL!	#NULL!	#NULL!	#NULL!	#NULL!	#NULL!	#NULL!	#NULL!	1	1	1	1	1	-1	9	67	3	4	1	-1	2	1	0	#NULL!	#NULL!	1	#NULL!	#NULL!	2	87710312	1	1	1	1	#NULL!	5
3	77046472	1	Ugu	1	2		1	#NULL!		6	1	9	#NULL!	#NULL!	#NULL!	#NULL!	#NULL!	#NULL!	#NULL!	#NULL!	#NULL!	1	1	1	1	1	-1	2	69	2	2	1	-1	3	1	0	#NULL!	#NULL!	2	#NULL!	#NULL!	1	50610407	2	1	2	1	#NULL!	5
3	77212472	2	Nkangala	1	1		1	#NULL!		1	1	1	#NULL!	#NULL!	#NULL!	#NULL!	#NULL!	#NULL!	#NULL!	#NULL!	#NULL!	1	1	1	1	1	-1	10	61	4	3	1	-1	2	1	0	#NULL!	#NULL!	2	#NULL!	#NULL!	2	86810457	3	1	2	4	1	5
4	77212893	3	Nkangala	1	1		1	#NULL!		1	1	9	#NULL!	#NULL!	#NULL!	#NULL!	#NULL!	#NULL!	#NULL!	#NULL!	#NULL!	1	1	1	1	1	-1	2	59	4	2	1	-1	4	1	0	#NULL!	#NULL!	2	#NULL!	#NULL!	2	86810457	2	1	2	4	1	1
3	77213668	2	Nkangala	1	1		1	#NULL!		2	1	6	#NULL!	#NULL!	#NULL!	#NULL!	#NULL!	#NULL!	#NULL!	#NULL!	#NULL!	1	1	1	1	1	-1	5	65	3	5	1	-1	4	1	0	#NULL!	#NULL!	2	#NULL!	#NULL!	2	86810457	1	1	2	6	2	5
1	77214778	4	Ehlanzeni	1	1		1	#NULL!		6	1	6	#NULL!	#NULL!	#NULL!	#NULL!	#NULL!	#NULL!	#NULL!	#NULL!	#NULL!	1	1	1	1	1	-1	5	68	2	3	1	-1	4	1	0	#NULL!	#NULL!	2	#NULL!	#NULL!	2	87410629	4	1	2	2	#NULL!	3
1	77214840	4	Ehlanzeni	1	1		1	#NULL!		2	2	7	10	#NULL!	#NULL!	#NULL!	#NULL!	#NULL!	#NULL!	#NULL!	1	#NULL!	1	1	1	1	-1	1	58	4	3	1	-1	4	1	0	#NULL!	#NULL!	2	#NULL!	#NULL!	2	87410629	1	1	2	1	#NULL!	5
1	77215023	3	Ehlanzeni	1	1		1	#NULL!		3	1	5	#NULL!	#NULL!	#NULL!	#NULL!	#NULL!	#NULL!	#NULL!	#NULL!	#NULL!	1	1	1	1	1	-1	6	67	3	3	1	-1	4	1	0	#NULL!	#NULL!	2	#NULL!	#NULL!	2	87410629	3	1	2	4	1	5
3	77215069	5	Ehlanzeni	1	1		1	#NULL!		3	3	3	4	5	#NULL!	#NULL!	#NULL!	#NULL!	#NULL!	#NULL!	1	#NULL!	1	1	1	1	-1	8	69	2	3	1	-1	4	1	0	#NULL!	#NULL!	2	#NULL!	#NULL!	2	87410629	2	1	2	1	#NULL!	5
6	77216300	5	Nkangala	1	1		1	#NULL!		2	1	6	#NULL!	#NULL!	#NULL!	#NULL!	#NULL!	#NULL!	#NULL!	#NULL!	#NULL!	1	1	1	1	1	-1	5	64	3	2	1	-1	2	1	0	#NULL!	#NULL!	2	#NULL!	#NULL!	2	86810457	4	1	2	4	1	5
1	77216305	5	Uthungulu	1	2		1	#NULL!		6	2	12	12	#NULL!	#NULL!	#NULL!	#NULL!	#NULL!	#NULL!	#NULL!	1	#NULL!	1	1	1	1	-1	12	64	3	2	1	-1	4	1	0	#NULL!	#NULL!	2	#NULL!	#NULL!	1	58910153	4	1	2	1	#NULL!	5
1	77217141	1	Uthungulu	1	1		1	#NULL!		9	5	7	7	8	12	12	#NULL!	#NULL!	#NULL!	#NULL!	1	#NULL!	1	1	1	1	-1	4	64	3	4	1	-1	3	1	0	#NULL!	#NULL!	2	#NULL!	#NULL!	1	53810137	2	1	2	1	#NULL!	3
2	77217646	2	Uthungulu	1	1		1	#NULL!		3	1	5	#NULL!	#NULL!	#NULL!	#NULL!	#NULL!	#NULL!	#NULL!	#NULL!	#NULL!	1	1	1	1	1	-1	6	66	3	3	1	-1	1	1	0	#NULL!	#NULL!	2	#NULL!	#NULL!	1	58910153	2	1	2	1	#NULL!	5
6	77217845	4	Uthungulu	1	1		1	#NULL!		6	1	1	#NULL!	#NULL!	#NULL!	#NULL!	#NULL!	#NULL!	#NULL!	#NULL!	#NULL!	1	1	1	1	1	-1	10	60	4	3	1	-1	4	1	0	#NULL!	#NULL!	2	#NULL!	#NULL!	1	58910153	1	1	2	1	#NULL!	5
3	77218358	2	Ehlanzeni	1	2		1	#NULL!		3	1	9	#NULL!	#NULL!	#NULL!	#NULL!	#NULL!	#NULL!	#NULL!	#NULL!	#NULL!	1	1	1	1	1	-1	2	66	3	2	1	-1	4	1	0	#NULL!	#NULL!	2	#NULL!	#NULL!	2	87610368	2	1	2	1	#NULL!	1
2	77218734	2	eThekwini	1	1		1	#NULL!		2	1	2	#NULL!	#NULL!	#NULL!	#NULL!	#NULL!	#NULL!	#NULL!	#NULL!	#NULL!	1	1	1	1	2	-1	9	69	2	3	1	-1	1	1	0	#NULL!	#NULL!	2	#NULL!	#NULL!	1	59913108	3	1	2	5	2	5
3	77218941	4	eThekwini	1	1		1	#NULL!		1	1	3	#NULL!	#NULL!	#NULL!	#NULL!	#NULL!	#NULL!	#NULL!	#NULL!	#NULL!	1	1	1	1	1	-1	8	65	3	3	1	-1	4	1	0	#NULL!	#NULL!	2	#NULL!	#NULL!	1	59913169	4	1	2	5	1	4
1	77219773	5	Uthungulu	1	1		1	#NULL!		2	2	1	4	#NULL!	#NULL!	#NULL!	#NULL!	#NULL!	#NULL!	#NULL!	1	#NULL!	1	1	1	1	-1	10	64	3	3	1	-1	1	1	0	#NULL!	#NULL!	2	#NULL!	#NULL!	1	53810137	4	1	2	1	#NULL!	5
1	77222376	5	Uthungulu	1	1		1	#NULL!		3	3	2	3	7	#NULL!	#NULL!	#NULL!	#NULL!	#NULL!	#NULL!	1	#NULL!	1	1	1	1	-1	4	62	4	3	1	-1	1	1	0	#NULL!	#NULL!	2	#NULL!	#NULL!	1	53810136	1	1	2	3	#NULL!	5
1	77222785	4	Ehlanzeni	1	1		1	#NULL!		5	1	6	#NULL!	#NULL!	#NULL!	#NULL!	#NULL!	#NULL!	#NULL!	#NULL!	#NULL!	1	1	1	1	1	-1	5	64	3	3	1	-1	4	1	0	#NULL!	#NULL!	2	#NULL!	#NULL!	2	87410319	2	1	2	5	1	5
1	77223135	3	Uthungulu	1	1		1	#NULL!		7	1	2	#NULL!	#NULL!	#NULL!	#NULL!	#NULL!	#NULL!	#NULL!	#NULL!	#NULL!	1	1	1	1	1	-1	9	67	3	3	1	-1	4	1	0	#NULL!	#NULL!	2	#NULL!	#NULL!	1	53810136	3	1	2	1	#NULL!	5
1	77224022	4	Ehlanzeni	1	1		1	#NULL!		2	2	4	10	#NULL!	#NULL!	#NULL!	#NULL!	#NULL!	#NULL!	#NULL!	1	#NULL!	1	1	1	1	-1	7	70	2	3	1	-1	3	1	0	#NULL!	#NULL!	2	#NULL!	#NULL!	2	87710312	3	1	2	1	#NULL!	5
2	77224398	4	Nkangala	1	1		1	#NULL!		3	1	8	#NULL!	#NULL!	#NULL!	#NULL!	#NULL!	#NULL!	#NULL!	#NULL!	#NULL!	1	1	1	1	1	-1	3	63	3	2	1	-1	2	1	0	#NULL!	#NULL!	2	#NULL!	#NULL!	2	86810404	4	1	2	7	1	4
2	77224417	5	Nkangala	1	1		1	#NULL!		3	1	4	#NULL!	#NULL!	#NULL!	#NULL!	#NULL!	#NULL!	#NULL!	#NULL!	#NULL!	1	1	1	1	1	-1	7	61	4	2	1	-1	1	1	0	#NULL!	#NULL!	2	#NULL!	#NULL!	2	86810404	3	1	2	7	3	5
3	77225329	5	Ehlanzeni	1	1		1	#NULL!		4	1	7	#NULL!	#NULL!	#NULL!	#NULL!	#NULL!	#NULL!	#NULL!	#NULL!	#NULL!	1	1	1	1	1	-1	4	69	2	2	1	-1	2	1	0	#NULL!	#NULL!	2	#NULL!	#NULL!	2	87710312	4	1	2	3	#NULL!	5
1	77226293	4	Nkangala	1	1		1	#NULL!		2	1	2	#NULL!	#NULL!	#NULL!	#NULL!	#NULL!	#NULL!	#NULL!	#NULL!	#NULL!	1	1	1	1	1	-1	9	68	2	3	1	-1	2	1	0	#NULL!	#NULL!	2	#NULL!	#NULL!	2	86810404	1	1	2	4	2	4
1	77229792	2	Uthungulu	1	1		1	#NULL!		3	1	4	#NULL!	#NULL!	#NULL!	#NULL!	#NULL!	#NULL!	#NULL!	#NULL!	#NULL!	1	1	1	1	1	-1	7	71	2	2	1	-1	4	1	0	#NULL!	#NULL!	2	#NULL!	#NULL!	1	58910153	3	1	2	1	#NULL!	5
2	77232967	3	Uthungulu	1	1		1	#NULL!		4	1	10	#NULL!	#NULL!	#NULL!	#NULL!	#NULL!	#NULL!	#NULL!	#NULL!	#NULL!	1	1	1	1	1	-1	1	66	3	3	1	-1	1	1	0	#NULL!	#NULL!	2	#NULL!	#NULL!	1	53810137	3	1	2	1	#NULL!	1
2	77232968	3	Uthungulu	1	1		1	#NULL!		2	1	12	#NULL!	#NULL!	#NULL!	#NULL!	#NULL!	#NULL!	#NULL!	#NULL!	#NULL!	1	1	1	1	1	-1	12	68	2	1	1	-1	1	1	1	#NULL!	#NULL!	#NULL!	#NULL!	#NULL!	1	53810136	2	2	4	4	3	3
2	77233877	2	Nkangala	1	1		1	#NULL!		4	1	9	#NULL!	#NULL!	#NULL!	#NULL!	#NULL!	#NULL!	#NULL!	#NULL!	#NULL!	1	1	1	1	1	-1	2	60	4	2	1	-1	4	1	1	#NULL!	#NULL!	#NULL!	#NULL!	#NULL!	2	86810404	2	2	4	4	1	5
6	77257584	2	Uthungulu	1	2		1	#NULL!		3	1	7	#NULL!	#NULL!	#NULL!	#NULL!	#NULL!	#NULL!	#NULL!	#NULL!	#NULL!	1	1	1	1	1	-1	4	65	3	3	1	-1	3	1	0	#NULL!	#NULL!	2	#NULL!	#NULL!	1	58910052	3	1	2	1	#NULL!	5
6	77257585	2	Uthungulu	1	2		1	#NULL!		3	1	9	#NULL!	#NULL!	#NULL!	#NULL!	#NULL!	#NULL!	#NULL!	#NULL!	#NULL!	1	1	1	1	1	-1	2	66	3	3	1	-1	3	1	0	#NULL!	#NULL!	2	#NULL!	#NULL!	1	58910040	4	1	2	1	#NULL!	5
6	77257606	4	Uthungulu	1	2		1	#NULL!		8	2	4	4	#NULL!	#NULL!	#NULL!	#NULL!	#NULL!	#NULL!	#NULL!	1	#NULL!	1	1	1	1	-1	7	71	2	3	1	-1	3	1	0	#NULL!	#NULL!	2	#NULL!	#NULL!	1	58910052	1	1	2	1	#NULL!	5
6	77257607	3	Uthungulu	1	2		1	#NULL!		4	1	1	#NULL!	#NULL!	#NULL!	#NULL!	#NULL!	#NULL!	#NULL!	#NULL!	#NULL!	1	1	1	1	1	-1	10	64	3	3	1	-1	4	1	0	#NULL!	#NULL!	2	#NULL!	#NULL!	1	58910307	3	1	2	1	#NULL!	5
1	77297530	1	Uthungulu	1	1		1	#NULL!		5	2	10	11	#NULL!	#NULL!	#NULL!	#NULL!	#NULL!	#NULL!	#NULL!	1	#NULL!	1	1	1	1	-1	1	63	3	3	1	-1	1	1	1	#NULL!	#NULL!	#NULL!	#NULL!	#NULL!	1	53810136	4	2	4	1	#NULL!	5
3	77298010	1	Uthungulu	1	1		1	#NULL!		5	1	8	#NULL!	#NULL!	#NULL!	#NULL!	#NULL!	#NULL!	#NULL!	#NULL!	#NULL!	1	1	1	1	1	-1	3	67	3	3	1	-1	1	1	0	#NULL!	#NULL!	2	#NULL!	#NULL!	1	53810015	2	1	2	1	#NULL!	5
6	77298213	2	Uthungulu	1	2		1	#NULL!		5	1	7	#NULL!	#NULL!	#NULL!	#NULL!	#NULL!	#NULL!	#NULL!	#NULL!	#NULL!	1	1	1	1	1	-1	4	67	3	3	1	-1	4	1	0	#NULL!	#NULL!	2	#NULL!	#NULL!	1	58910040	2	1	2	2	#NULL!	5
1	77301220	1	Uthungulu	1	1		1	#NULL!		7	2	4	9	#NULL!	#NULL!	#NULL!	#NULL!	#NULL!	#NULL!	#NULL!	1	#NULL!	1	1	1	1	-1	7	66	3	3	1	-1	1	1	0	#NULL!	#NULL!	2	#NULL!	#NULL!	1	53810015	1	1	2	1	#NULL!	4
3	77303247	5	Uthungulu	1	1		1	#NULL!		4	1	12	#NULL!	#NULL!	#NULL!	#NULL!	#NULL!	#NULL!	#NULL!	#NULL!	#NULL!	1	1	1	1	1	-1	12	60	4	3	1	-1	1	1	0	#NULL!	#NULL!	2	#NULL!	#NULL!	1	59010027	1	1	2	3	#NULL!	5
3	77303533	3	Uthungulu	1	2		1	#NULL!		2	1	7	#NULL!	#NULL!	#NULL!	#NULL!	#NULL!	#NULL!	#NULL!	#NULL!	#NULL!	1	1	1	1	1	-1	4	62	4	1	1	-1	1	1	0	#NULL!	#NULL!	2	#NULL!	#NULL!	1	53810015	4	1	2	3	#NULL!	3
3	77304584	4	Ehlanzeni	1	1		1	#NULL!		7	1	11	#NULL!	#NULL!	#NULL!	#NULL!	#NULL!	#NULL!	#NULL!	#NULL!	#NULL!	1	1	1	1	1	-1	11	71	2	2	1	-1	3	1	0	#NULL!	#NULL!	2	#NULL!	#NULL!	2	87710622	4	1	2	1	#NULL!	5
1	77304623	5	Uthungulu	1	1		1	#NULL!		5	1	9	#NULL!	#NULL!	#NULL!	#NULL!	#NULL!	#NULL!	#NULL!	#NULL!	#NULL!	1	1	1	1	1	-1	2	61	4	3	1	-1	3	1	0	#NULL!	#NULL!	2	#NULL!	#NULL!	1	59010027	2	1	2	1	#NULL!	5
2	77305122	3	Uthungulu	1	1		1	#NULL!		3	1	6	#NULL!	#NULL!	#NULL!	#NULL!	#NULL!	#NULL!	#NULL!	#NULL!	#NULL!	1	1	1	1	1	-1	5	67	3	3	1	-1	1	1	0	#NULL!	#NULL!	2	#NULL!	#NULL!	1	59010027	3	1	2	2	#NULL!	1
2	77306418	4	Ehlanzeni	1	1		1	#NULL!		5	2	4	8	#NULL!	#NULL!	#NULL!	#NULL!	#NULL!	#NULL!	#NULL!	1	#NULL!	1	1	1	1	-1	7	66	3	2	1	-1	4	1	0	#NULL!	#NULL!	2	#NULL!	#NULL!	2	87410111	2	1	2	3	#NULL!	5
4	77306762	3	Ehlanzeni	1	1		1	#NULL!		6	1	10	#NULL!	#NULL!	#NULL!	#NULL!	#NULL!	#NULL!	#NULL!	#NULL!	#NULL!	1	1	1	1	1	-1	1	67	3	2	1	-1	2	1	0	#NULL!	#NULL!	2	#NULL!	#NULL!	2	87410111	2	1	2	7	4	5
3	77308281	3	Ehlanzeni	1	1		1	#NULL!		7	5	2	4	8	9	10	#NULL!	#NULL!	#NULL!	#NULL!	1	#NULL!	1	1	1	2	-1	3	66	3	2	1	-1	3	1	0	#NULL!	#NULL!	2	#NULL!	#NULL!	2	87410111	1	1	2	7	4	5
3	77309657	4	eThekwini	1	1		1	#NULL!		1	1	7	#NULL!	#NULL!	#NULL!	#NULL!	#NULL!	#NULL!	#NULL!	#NULL!	#NULL!	1	1	1	1	1	-1	4	65	3	3	1	-1	1	1	0	#NULL!	#NULL!	2	#NULL!	#NULL!	1	59912836	2	1	2	5	2	2
3	77309862	2	eThekwini	1	1		1	#NULL!		2	1	12	#NULL!	#NULL!	#NULL!	#NULL!	#NULL!	#NULL!	#NULL!	#NULL!	#NULL!	1	1	1	1	1	-1	12	59	4	3	1	-1	4	1	0	#NULL!	#NULL!	2	#NULL!	#NULL!	1	59912836	4	1	2	7	2	5
1	77310098	4	Ehlanzeni	1	1		1	#NULL!		4	1	12	#NULL!	#NULL!	#NULL!	#NULL!	#NULL!	#NULL!	#NULL!	#NULL!	#NULL!	1	1	1	1	1	-1	12	71	2	2	1	-1	3	1	0	#NULL!	#NULL!	2	#NULL!	#NULL!	2	87710622	2	1	2	1	#NULL!	4
2	77310117	4	Ehlanzeni	1	1		1	#NULL!		5	1	8	#NULL!	#NULL!	#NULL!	#NULL!	#NULL!	#NULL!	#NULL!	#NULL!	#NULL!	1	1	1	1	1	-1	3	68	2	4	1	-1	4	1	0	#NULL!	#NULL!	2	#NULL!	#NULL!	2	87410111	4	1	2	3	#NULL!	5
3	77310999	2	eThekwini	1	1		1	#NULL!		1	1	1	#NULL!	#NULL!	#NULL!	#NULL!	#NULL!	#NULL!	#NULL!	#NULL!	#NULL!	1	1	1	1	1	-1	10	70	2	3	1	-1	3	1	0	#NULL!	#NULL!	2	#NULL!	#NULL!	1	59912836	1	1	2	6	1	1
2	77317755	4	Nkangala	1	1		1	#NULL!		3	1	8	#NULL!	#NULL!	#NULL!	#NULL!	#NULL!	#NULL!	#NULL!	#NULL!	#NULL!	1	1	1	1	1	-1	3	64	3	3	1	-1	4	1	0	#NULL!	#NULL!	2	#NULL!	#NULL!	2	86810039	3	1	2	4	3	4
1	77318685	2	Nkangala	2	1		1	#NULL!		5	1	12	#NULL!	#NULL!	#NULL!	#NULL!	#NULL!	#NULL!	#NULL!	#NULL!	#NULL!	1	1	1	1	1	-1	12	72	2	3	1	-1	2	1	0	#NULL!	#NULL!	2	#NULL!	#NULL!	2	87210211	4	1	2	1	#NULL!	5
2	77319487	4	Nkangala	1	1		1	#NULL!		1	1	5	#NULL!	#NULL!	#NULL!	#NULL!	#NULL!	#NULL!	#NULL!	#NULL!	#NULL!	1	1	1	1	1	-1	5	62	4	3	1	-1	2	1	0	#NULL!	#NULL!	2	#NULL!	#NULL!	2	86810039	1	1	2	6	1	5
1	77320013	5	Nkangala	1	1		1	#NULL!		5	1	5	#NULL!	#NULL!	#NULL!	#NULL!	#NULL!	#NULL!	#NULL!	#NULL!	#NULL!	1	1	1	1	1	-1	6	72	2	2	1	-1	2	1	0	#NULL!	#NULL!	2	#NULL!	#NULL!	2	87210211	2	1	2	4	1	4
3	77320746	4	eThekwini	1	1		1	#NULL!		1	1	2	#NULL!	#NULL!	#NULL!	#NULL!	#NULL!	#NULL!	#NULL!	#NULL!	#NULL!	1	1	1	1	1	-1	9	61	4	3	1	-1	1	1	0	#NULL!	#NULL!	2	#NULL!	#NULL!	1	59913750	1	1	2	3	#NULL!	1
3	77321480	1	eThekwini	1	1		1	#NULL!		2	1	11	#NULL!	#NULL!	#NULL!	#NULL!	#NULL!	#NULL!	#NULL!	#NULL!	#NULL!	1	1	1	1	1	-1	11	66	3	3	1	-1	4	1	0	#NULL!	#NULL!	2	#NULL!	#NULL!	1	59913750	4	1	2	7	1	5
3	77323170	2	eThekwini	1	1		1	#NULL!		3	1	3	#NULL!	#NULL!	#NULL!	#NULL!	#NULL!	#NULL!	#NULL!	#NULL!	#NULL!	1	1	1	1	1	-1	8	72	2	2	1	-1	2	1	0	#NULL!	#NULL!	2	#NULL!	#NULL!	1	59913750	2	1	2	5	1	5
2	77324489	4	Nkangala	1	1		1	#NULL!		6	1	5	#NULL!	#NULL!	#NULL!	#NULL!	#NULL!	#NULL!	#NULL!	#NULL!	#NULL!	1	1	1	1	1	-1	6	71	2	2	1	-1	1	1	0	#NULL!	#NULL!	2	#NULL!	#NULL!	2	86810039	4	1	2	1	#NULL!	5
2	77325584	1	Nkangala	1	1		1	#NULL!		3	1	2	#NULL!	#NULL!	#NULL!	#NULL!	#NULL!	#NULL!	#NULL!	#NULL!	#NULL!	1	1	1	1	1	-1	9	63	3	2	1	-1	1	1	0	#NULL!	#NULL!	2	#NULL!	#NULL!	2	86810039	2	1	2	3	#NULL!	5
3	77331987	5	Ehlanzeni	1	1		1	#NULL!		3	1	3	#NULL!	#NULL!	#NULL!	#NULL!	#NULL!	#NULL!	#NULL!	#NULL!	#NULL!	1	1	1	1	1	-1	8	72	2	3	1	-1	3	1	0	#NULL!	#NULL!	2	#NULL!	#NULL!	2	87710832	1	1	2	1	#NULL!	5
1	77332509	4	Ehlanzeni	1	1		1	#NULL!		9	1	6	#NULL!	#NULL!	#NULL!	#NULL!	#NULL!	#NULL!	#NULL!	#NULL!	#NULL!	1	1	1	1	1	-1	5	69	2	3	1	-1	3	1	0	#NULL!	#NULL!	2	#NULL!	#NULL!	2	87710832	1	1	2	1	#NULL!	4
3	77336213	1	Uthungulu	1	1		1	#NULL!		2	1	12	#NULL!	#NULL!	#NULL!	#NULL!	#NULL!	#NULL!	#NULL!	#NULL!	#NULL!	1	1	1	1	1	-1	12	60	4	4	1	-1	4	1	0	#NULL!	#NULL!	2	#NULL!	#NULL!	1	59010006	3	1	2	1	#NULL!	5
6	77336431	5	Uthungulu	1	1		1	#NULL!		5	1	5	#NULL!	#NULL!	#NULL!	#NULL!	#NULL!	#NULL!	#NULL!	#NULL!	#NULL!	1	1	1	1	1	-1	6	59	4	3	1	-1	1	1	0	#NULL!	#NULL!	2	#NULL!	#NULL!	1	59010048	1	1	2	7	1	1
6	77336432	5	Uthungulu	1	1		1	#NULL!		3	1	5	#NULL!	#NULL!	#NULL!	#NULL!	#NULL!	#NULL!	#NULL!	#NULL!	#NULL!	1	1	1	1	1	-1	6	67	3	3	1	-1	1	1	0	#NULL!	#NULL!	2	#NULL!	#NULL!	1	59010006	1	1	2	1	#NULL!	5
1	77337655	1	Uthungulu	1	1		1	#NULL!		4	1	4	#NULL!	#NULL!	#NULL!	#NULL!	#NULL!	#NULL!	#NULL!	#NULL!	#NULL!	1	1	1	1	1	-1	7	69	2	3	1	-1	1	1	0	#NULL!	#NULL!	2	#NULL!	#NULL!	1	59010027	4	1	2	1	#NULL!	1
1	77337656	1	Uthungulu	1	2		1	#NULL!		2	1	4	#NULL!	#NULL!	#NULL!	#NULL!	#NULL!	#NULL!	#NULL!	#NULL!	#NULL!	1	1	1	1	1	-1	7	58	4	3	1	-1	1	1	0	#NULL!	#NULL!	2	#NULL!	#NULL!	1	59010048	3	1	2	1	#NULL!	1
1	77339838	1	Uthungulu	1	1		1	#NULL!		4	2	10	11	#NULL!	#NULL!	#NULL!	#NULL!	#NULL!	#NULL!	#NULL!	1	#NULL!	1	1	1	1	-1	1	69	2	3	1	-1	2	1	0	#NULL!	#NULL!	2	#NULL!	#NULL!	1	59010048	2	1	2	1	#NULL!	5
1	77339839	1	Uthungulu	1	1		1	#NULL!		3	1	7	#NULL!	#NULL!	#NULL!	#NULL!	#NULL!	#NULL!	#NULL!	#NULL!	#NULL!	1	1	1	1	1	-1	4	63	3	3	1	-1	2	1	0	#NULL!	#NULL!	2	#NULL!	#NULL!	1	59010006	2	1	2	1	#NULL!	5
1	77349650	1	Uthungulu	1	1		1	#NULL!		6	2	1	2	#NULL!	#NULL!	#NULL!	#NULL!	#NULL!	#NULL!	#NULL!	1	#NULL!	1	1	1	1	-1	10	68	2	3	1	-1	4	1	0	#NULL!	#NULL!	2	#NULL!	#NULL!	1	53810285	2	1	2	1	#NULL!	5
1	77349651	3	Uthungulu	1	1		1	#NULL!		5	1	2	#NULL!	#NULL!	#NULL!	#NULL!	#NULL!	#NULL!	#NULL!	#NULL!	#NULL!	1	1	1	1	1	-1	9	67	3	3	1	-1	1	1	0	#NULL!	#NULL!	2	#NULL!	#NULL!	1	53810326	4	1	2	1	#NULL!	5
1	77349652	3	Uthungulu	2	1		1	#NULL!		4	1	8	#NULL!	#NULL!	#NULL!	#NULL!	#NULL!	#NULL!	#NULL!	#NULL!	#NULL!	1	1	1	1	1	-1	6	64	3	3	1	-1	4	1	0	#NULL!	#NULL!	2	#NULL!	#NULL!	1	53810301	2	1	2	4	3	3
2	77362574	1	Uthungulu	1	1		1	#NULL!		4	2	5	10	#NULL!	#NULL!	#NULL!	#NULL!	#NULL!	#NULL!	#NULL!	1	#NULL!	1	1	1	1	-1	6	62	4	3	1	-1	4	1	0	#NULL!	#NULL!	2	#NULL!	#NULL!	1	59010006	4	1	2	1	#NULL!	5
1	77368671	4	Nkangala	1	1		1	#NULL!		3	1	2	#NULL!	#NULL!	#NULL!	#NULL!	#NULL!	#NULL!	#NULL!	#NULL!	#NULL!	1	1	1	1	1	-1	9	64	3	3	1	-1	2	1	0	#NULL!	#NULL!	2	#NULL!	#NULL!	2	87210232	4	1	2	1	#NULL!	5
1	77390779	1	Uthungulu	1	2		1	#NULL!		1	1	7	#NULL!	#NULL!	#NULL!	#NULL!	#NULL!	#NULL!	#NULL!	#NULL!	#NULL!	1	1	1	1	1	-1	4	61	4	3	1	-1	4	1	0	#NULL!	#NULL!	2	#NULL!	#NULL!	1	58910214	4	1	2	1	#NULL!	5
1	77390780	5	Uthungulu	1	2		1	#NULL!		1	1	7	#NULL!	#NULL!	#NULL!	#NULL!	#NULL!	#NULL!	#NULL!	#NULL!	#NULL!	1	1	1	1	1	-1	4	66	3	4	1	-1	4	1	0	#NULL!	#NULL!	2	#NULL!	#NULL!	1	58910368	3	1	2	1	#NULL!	5
1	77391488	1	Uthungulu	1	2		1	#NULL!		4	1	3	#NULL!	#NULL!	#NULL!	#NULL!	#NULL!	#NULL!	#NULL!	#NULL!	#NULL!	1	1	1	1	1	-1	8	60	4	3	1	-1	1	1	0	#NULL!	#NULL!	2	#NULL!	#NULL!	1	53810285	4	1	2	1	#NULL!	5
3	77391489	1	Uthungulu	1	1		1	#NULL!		8	3	2	6	12	#NULL!	#NULL!	#NULL!	#NULL!	#NULL!	#NULL!	1	#NULL!	1	1	1	1	-1	9	66	3	3	1	-1	4	1	0	#NULL!	#NULL!	2	#NULL!	#NULL!	1	53810326	1	1	2	2	#NULL!	3
1	77391490	1	Uthungulu	1	1		1	#NULL!		1	1	7	#NULL!	#NULL!	#NULL!	#NULL!	#NULL!	#NULL!	#NULL!	#NULL!	#NULL!	1	1	1	1	1	-1	4	64	3	3	1	-1	4	1	0	#NULL!	#NULL!	2	#NULL!	#NULL!	1	53810301	4	1	2	4	1	4
2	77392159	4	Uthungulu	1	2		1	#NULL!		3	1	12	#NULL!	#NULL!	#NULL!	#NULL!	#NULL!	#NULL!	#NULL!	#NULL!	#NULL!	1	1	1	1	1	-1	12	68	2	3	1	-1	1	1	1	#NULL!	#NULL!	#NULL!	#NULL!	#NULL!	1	58910307	1	2	4	1	#NULL!	5
2	77392160	2	Uthungulu	1	2		1	#NULL!		2	1	8	#NULL!	#NULL!	#NULL!	#NULL!	#NULL!	#NULL!	#NULL!	#NULL!	#NULL!	1	1	1	1	1	-1	3	66	3	2	1	-1	4	1	0	#NULL!	#NULL!	2	#NULL!	#NULL!	1	58910307	2	1	2	2	#NULL!	5
6	77392161	2	Uthungulu	1	1		1	#NULL!		4	1	9	#NULL!	#NULL!	#NULL!	#NULL!	#NULL!	#NULL!	#NULL!	#NULL!	#NULL!	1	1	1	1	1	-1	2	61	4	3	1	-1	4	1	0	#NULL!	#NULL!	2	#NULL!	#NULL!	1	58910214	3	1	2	1	#NULL!	5
2	77392162	2	Uthungulu	1	2		1	#NULL!		2	1	5	#NULL!	#NULL!	#NULL!	#NULL!	#NULL!	#NULL!	#NULL!	#NULL!	#NULL!	1	1	1	1	1	-1	6	65	3	2	1	-1	4	1	0	#NULL!	#NULL!	2	#NULL!	#NULL!	1	58910052	2	1	2	1	#NULL!	5
1	77394637	1	Uthungulu	1	1		1	#NULL!		3	1	11	#NULL!	#NULL!	#NULL!	#NULL!	#NULL!	#NULL!	#NULL!	#NULL!	#NULL!	1	1	1	1	1	-1	11	65	3	3	1	-1	4	1	0	#NULL!	#NULL!	2	#NULL!	#NULL!	1	53810015	2	1	2	1	#NULL!	5
1	77394638	1	Uthungulu	1	1		1	#NULL!		2	2	2	9	#NULL!	#NULL!	#NULL!	#NULL!	#NULL!	#NULL!	#NULL!	1	#NULL!	1	1	1	1	-1	9	61	4	3	1	-1	4	1	0	#NULL!	#NULL!	2	#NULL!	#NULL!	1	53810033	2	1	2	1	#NULL!	5
4	77395190	1	Uthungulu	1	1		1	#NULL!		2	1	1	#NULL!	#NULL!	#NULL!	#NULL!	#NULL!	#NULL!	#NULL!	#NULL!	#NULL!	1	1	1	1	1	-1	10	69	2	3	1	-1	1	1	1	#NULL!	#NULL!	#NULL!	#NULL!	#NULL!	1	53810033	3	2	4	4	3	5
1	77395818	3	Uthungulu	1	1		1	#NULL!		2	1	2	#NULL!	#NULL!	#NULL!	#NULL!	#NULL!	#NULL!	#NULL!	#NULL!	#NULL!	1	1	1	1	1	-1	9	70	2	3	1	-1	4	1	0	#NULL!	#NULL!	2	#NULL!	#NULL!	1	53810285	1	1	2	1	#NULL!	3
6	77395819	1	Uthungulu	1	1		1	#NULL!		4	2	7	10	#NULL!	#NULL!	#NULL!	#NULL!	#NULL!	#NULL!	#NULL!	1	#NULL!	1	1	1	1	-1	2	61	4	3	1	-1	3	1	0	#NULL!	#NULL!	2	#NULL!	#NULL!	1	53810326	3	1	2	1	#NULL!	4
1	77395821	3	Uthungulu	1	1		1	#NULL!		2	1	7	#NULL!	#NULL!	#NULL!	#NULL!	#NULL!	#NULL!	#NULL!	#NULL!	#NULL!	1	1	1	1	1	-1	4	63	3	3	1	-1	4	1	0	#NULL!	#NULL!	2	#NULL!	#NULL!	1	53810033	1	1	2	6	2	2
3	77396069	1	Uthungulu	1	2		1	#NULL!		4	1	9	#NULL!	#NULL!	#NULL!	#NULL!	#NULL!	#NULL!	#NULL!	#NULL!	#NULL!	1	1	1	1	1	-1	2	64	3	3	1	-1	1	1	0	#NULL!	#NULL!	2	#NULL!	#NULL!	1	53810326	2	1	2	1	#NULL!	5
1	77396070	1	Uthungulu	1	1		1	#NULL!		7	1	8	#NULL!	#NULL!	#NULL!	#NULL!	#NULL!	#NULL!	#NULL!	#NULL!	#NULL!	1	1	1	1	1	-1	3	65	3	3	1	-1	2	1	0	#NULL!	#NULL!	2	#NULL!	#NULL!	1	53810301	3	1	2	5	2	5
1	77396071	5	Uthungulu	1	1		1	#NULL!		10	1	3	#NULL!	#NULL!	#NULL!	#NULL!	#NULL!	#NULL!	#NULL!	#NULL!	#NULL!	1	1	1	1	1	-1	8	68	2	3	1	-1	3	1	0	#NULL!	#NULL!	2	#NULL!	#NULL!	1	53810033	4	1	2	1	#NULL!	5
3	77398853	1	Uthungulu	1	1		1	#NULL!		3	1	5	#NULL!	#NULL!	#NULL!	#NULL!	#NULL!	#NULL!	#NULL!	#NULL!	#NULL!	1	1	1	1	1	-1	6	64	3	3	1	-1	1	1	0	#NULL!	#NULL!	2	#NULL!	#NULL!	1	54210097	3	1	2	1	#NULL!	4
5	77399934	2	Ehlanzeni	1	1		1	#NULL!		3	1	10	#NULL!	#NULL!	#NULL!	#NULL!	#NULL!	#NULL!	#NULL!	#NULL!	#NULL!	1	1	1	1	1	-1	1	66	3	3	1	-1	1	1	0	#NULL!	#NULL!	2	#NULL!	#NULL!	2	87410319	1	1	2	1	#NULL!	5
6	77400705	4	Uthungulu	1	2		1	#NULL!		1	1	5	#NULL!	#NULL!	#NULL!	#NULL!	#NULL!	#NULL!	#NULL!	#NULL!	#NULL!	1	1	1	1	1	-1	6	64	3	3	1	-1	4	1	0	#NULL!	#NULL!	2	#NULL!	#NULL!	1	58910214	1	1	2	2	#NULL!	4
6	77400708	2	Zululand	1	2		1	#NULL!		10	1	6	#NULL!	#NULL!	#NULL!	#NULL!	#NULL!	#NULL!	#NULL!	#NULL!	#NULL!	1	1	1	1	1	-1	5	71	2	3	1	-1	1	1	0	#NULL!	#NULL!	2	#NULL!	#NULL!	1	57910112	1	1	2	1	#NULL!	5
6	77401448	5	Uthungulu	1	1		1	#NULL!		4	2	2	10	#NULL!	#NULL!	#NULL!	#NULL!	#NULL!	#NULL!	#NULL!	1	#NULL!	1	1	1	1	-1	9	63	3	3	1	-1	4	1	0	#NULL!	#NULL!	2	#NULL!	#NULL!	1	54210097	1	1	2	2	#NULL!	5
6	77401449	5	Uthungulu	1	1		1	#NULL!		5	1	10	#NULL!	#NULL!	#NULL!	#NULL!	#NULL!	#NULL!	#NULL!	#NULL!	#NULL!	1	1	1	1	1	-1	1	70	2	3	1	-1	3	1	0	#NULL!	#NULL!	2	#NULL!	#NULL!	1	54210225	1	1	2	4	2	5
1	77401729	1	Uthungulu	1	1		1	#NULL!		7	1	3	#NULL!	#NULL!	#NULL!	#NULL!	#NULL!	#NULL!	#NULL!	#NULL!	#NULL!	1	1	1	1	1	-1	8	60	4	2	1	-1	4	1	0	#NULL!	#NULL!	2	#NULL!	#NULL!	1	53810085	3	1	2	2	#NULL!	5
1	77401761	5	Uthungulu	1	1		1	#NULL!		7	1	2	#NULL!	#NULL!	#NULL!	#NULL!	#NULL!	#NULL!	#NULL!	#NULL!	#NULL!	1	1	1	1	1	-1	9	72	2	2	1	-1	4	1	0	#NULL!	#NULL!	2	#NULL!	#NULL!	1	53810085	4	1	2	4	3	5
1	77402027	1	Ehlanzeni	1	1		1	#NULL!		4	1	6	#NULL!	#NULL!	#NULL!	#NULL!	#NULL!	#NULL!	#NULL!	#NULL!	#NULL!	1	1	1	1	1	-1	5	72	2	3	1	-1	2	1	0	#NULL!	#NULL!	2	#NULL!	#NULL!	2	87410694	3	1	2	1	#NULL!	4
3	77402096	4	Ehlanzeni	1	1		1	#NULL!		7	1	10	#NULL!	#NULL!	#NULL!	#NULL!	#NULL!	#NULL!	#NULL!	#NULL!	#NULL!	1	1	1	1	1	-1	1	67	3	3	1	-1	3	1	0	#NULL!	#NULL!	2	#NULL!	#NULL!	2	87710913	2	1	2	2	#NULL!	5
1	77402152	4	Ehlanzeni	1	1		1	#NULL!		1	1	5	#NULL!	#NULL!	#NULL!	#NULL!	#NULL!	#NULL!	#NULL!	#NULL!	#NULL!	1	1	1	1	1	-1	6	67	3	3	1	-1	4	1	0	#NULL!	#NULL!	2	#NULL!	#NULL!	2	87410694	1	1	2	7	3	5
1	77402361	4	Nkangala	1	1		1	#NULL!		7	1	9	#NULL!	#NULL!	#NULL!	#NULL!	#NULL!	#NULL!	#NULL!	#NULL!	#NULL!	1	1	1	1	1	-1	2	64	3	4	1	-1	2	1	1	#NULL!	#NULL!	#NULL!	#NULL!	#NULL!	2	87210016	2	2	4	1	#NULL!	5
1	77402375	4	Nkangala	3	1		1	#NULL!		5	1	5	#NULL!	#NULL!	#NULL!	#NULL!	#NULL!	#NULL!	#NULL!	#NULL!	#NULL!	1	1	1	1	1	-1	6	71	2	3	1	-1	1	1	0	#NULL!	#NULL!	2	#NULL!	#NULL!	2	87210016	3	1	2	1	#NULL!	5
3	77402878	4	Ehlanzeni	1	1		1	#NULL!		5	1	1	#NULL!	#NULL!	#NULL!	#NULL!	#NULL!	#NULL!	#NULL!	#NULL!	#NULL!	1	1	1	1	2	-1	10	72	2	5	1	-1	4	1	1	#NULL!	#NULL!	#NULL!	#NULL!	#NULL!	2	87410694	2	2	4	1	#NULL!	3
5	77403160	2	Ehlanzeni	1	1		1	#NULL!		5	1	1	#NULL!	#NULL!	#NULL!	#NULL!	#NULL!	#NULL!	#NULL!	#NULL!	#NULL!	1	1	1	1	1	-1	10	68	2	4	1	-1	2	1	0	#NULL!	#NULL!	2	#NULL!	#NULL!	2	87710913	1	1	2	7	1	5
3	77404001	1	Uthungulu	2	1		1	#NULL!		8	1	2	#NULL!	#NULL!	#NULL!	#NULL!	#NULL!	#NULL!	#NULL!	#NULL!	#NULL!	1	1	1	1	1	-1	9	64	3	2	1	-1	3	1	1	#NULL!	#NULL!	#NULL!	#NULL!	#NULL!	1	54210225	3	2	4	1	#NULL!	5
1	77404133	4	Ehlanzeni	1	1		1	#NULL!		8	1	8	#NULL!	#NULL!	#NULL!	#NULL!	#NULL!	#NULL!	#NULL!	#NULL!	#NULL!	1	1	1	1	1	-1	3	71	2	3	1	-1	4	1	0	#NULL!	#NULL!	2	#NULL!	#NULL!	2	87410694	4	1	2	1	#NULL!	1
1	77404397	1	Uthungulu	1	1		1	#NULL!		10	1	9	#NULL!	#NULL!	#NULL!	#NULL!	#NULL!	#NULL!	#NULL!	#NULL!	#NULL!	1	1	1	1	1	-1	2	65	3	3	1	-1	4	1	0	#NULL!	#NULL!	2	#NULL!	#NULL!	1	53810146	1	1	2	1	#NULL!	5
2	77405172	3	Uthungulu	1	1		1	#NULL!		5	1	9	#NULL!	#NULL!	#NULL!	#NULL!	#NULL!	#NULL!	#NULL!	#NULL!	#NULL!	1	1	1	1	1	-1	2	66	3	3	1	-1	3	1	0	#NULL!	#NULL!	2	#NULL!	#NULL!	1	53810085	2	1	2	1	#NULL!	2
1	77405173	3	Uthungulu	1	1		1	#NULL!		8	1	5	#NULL!	#NULL!	#NULL!	#NULL!	#NULL!	#NULL!	#NULL!	#NULL!	#NULL!	1	1	1	1	1	-1	6	68	2	3	1	-1	4	1	0	#NULL!	#NULL!	2	#NULL!	#NULL!	1	53810146	4	1	2	1	#NULL!	2
2	77406957	4	Ehlanzeni	1	1		1	#NULL!		2	1	11	#NULL!	#NULL!	#NULL!	#NULL!	#NULL!	#NULL!	#NULL!	#NULL!	#NULL!	1	1	1	1	1	-1	11	70	2	2	1	-1	2	1	0	#NULL!	#NULL!	2	#NULL!	#NULL!	2	87710913	3	1	2	6	2	5
3	77407051	3	Ehlanzeni	1	1		1	#NULL!		6	1	2	#NULL!	#NULL!	#NULL!	#NULL!	#NULL!	#NULL!	#NULL!	#NULL!	#NULL!	1	1	1	1	1	-1	9	62	4	3	1	-1	2	1	1	#NULL!	#NULL!	#NULL!	#NULL!	#NULL!	2	87710913	4	2	4	2	#NULL!	1
1	77407211	4	Uthungulu	1	1		1	#NULL!		8	1	10	#NULL!	#NULL!	#NULL!	#NULL!	#NULL!	#NULL!	#NULL!	#NULL!	#NULL!	1	1	1	1	1	-1	1	69	2	4	1	-1	3	1	0	#NULL!	#NULL!	2	#NULL!	#NULL!	1	53810085	1	1	2	3	#NULL!	3
1	77407212	2	Uthungulu	1	1		1	#NULL!		10	1	9	#NULL!	#NULL!	#NULL!	#NULL!	#NULL!	#NULL!	#NULL!	#NULL!	#NULL!	1	1	1	1	1	-1	2	68	2	2	1	-1	1	1	0	#NULL!	#NULL!	2	#NULL!	#NULL!	1	53810146	3	1	2	1	#NULL!	3
1	77409427	2	eThekwini	1	1		1	#NULL!		8	2	1	6	#NULL!	#NULL!	#NULL!	#NULL!	#NULL!	#NULL!	#NULL!	1	#NULL!	1	1	1	1	-1	10	65	3	3	1	-1	1	1	0	#NULL!	#NULL!	1	#NULL!	#NULL!	1	59914603	2	1	1	2	#NULL!	4
6	77409631	2	Uthungulu	1	2		1	#NULL!		4	1	11	#NULL!	#NULL!	#NULL!	#NULL!	#NULL!	#NULL!	#NULL!	#NULL!	#NULL!	1	1	1	1	1	-1	11	69	2	3	1	-1	4	1	0	#NULL!	#NULL!	2	#NULL!	#NULL!	1	58910214	2	1	2	1	#NULL!	5
6	77409633	2	Uthungulu	1	2		1	#NULL!		2	1	6	#NULL!	#NULL!	#NULL!	#NULL!	#NULL!	#NULL!	#NULL!	#NULL!	#NULL!	1	1	1	1	1	-1	5	64	3	3	1	-1	3	1	0	#NULL!	#NULL!	2	#NULL!	#NULL!	1	58910368	2	1	2	1	#NULL!	5
6	77409634	2	Zululand	1	2		1	#NULL!		10	1	3	#NULL!	#NULL!	#NULL!	#NULL!	#NULL!	#NULL!	#NULL!	#NULL!	#NULL!	1	1	1	1	1	-1	8	67	3	2	1	-1	4	1	0	#NULL!	#NULL!	2	#NULL!	#NULL!	1	57910112	2	1	2	1	#NULL!	5
6	77409804	3	Ehlanzeni	1	1		1	#NULL!		6	1	7	#NULL!	#NULL!	#NULL!	#NULL!	#NULL!	#NULL!	#NULL!	#NULL!	#NULL!	1	1	1	1	1	-1	4	71	2	2	1	-1	2	1	1	#NULL!	#NULL!	#NULL!	#NULL!	#NULL!	2	87410794	1	2	4	1	#NULL!	5
3	77410390	1	Uthungulu	1	1		1	#NULL!		2	1	12	#NULL!	#NULL!	#NULL!	#NULL!	#NULL!	#NULL!	#NULL!	#NULL!	#NULL!	1	1	1	1	1	-1	12	66	3	3	1	-1	1	1	0	#NULL!	#NULL!	2	#NULL!	#NULL!	1	54210186	3	1	2	1	#NULL!	5
2	77410569	3	eThekwini	1	1		1	#NULL!		1	1	9	#NULL!	#NULL!	#NULL!	#NULL!	#NULL!	#NULL!	#NULL!	#NULL!	#NULL!	1	1	1	1	1	-1	2	65	3	3	1	-1	1	1	0	#NULL!	#NULL!	2	#NULL!	#NULL!	1	59910365	3	1	2	6	1	5
1	77410722	4	Ehlanzeni	1	1		1	#NULL!		3	1	2	#NULL!	#NULL!	#NULL!	#NULL!	#NULL!	#NULL!	#NULL!	#NULL!	#NULL!	1	1	1	1	1	-1	9	64	3	3	1	-1	4	1	0	#NULL!	#NULL!	2	#NULL!	#NULL!	2	87410794	3	1	2	1	#NULL!	5
3	77412077	2	Ehlanzeni	1	1		1	#NULL!		4	1	6	#NULL!	#NULL!	#NULL!	#NULL!	#NULL!	#NULL!	#NULL!	#NULL!	#NULL!	1	1	1	1	2	-1	5	68	2	2	1	-1	4	1	0	#NULL!	#NULL!	2	#NULL!	#NULL!	2	87410794	2	1	2	1	#NULL!	4
1	77412452	3	Uthungulu	1	1		1	#NULL!		5	2	3	9	#NULL!	#NULL!	#NULL!	#NULL!	#NULL!	#NULL!	#NULL!	1	#NULL!	1	1	1	1	-1	8	65	3	3	1	-1	4	1	0	#NULL!	#NULL!	2	#NULL!	#NULL!	1	53810093	4	1	2	1	#NULL!	4
6	77412477	2	eThekwini	1	2		1	#NULL!		8	1	5	#NULL!	#NULL!	#NULL!	#NULL!	#NULL!	#NULL!	#NULL!	#NULL!	#NULL!	1	1	1	1	1	-1	6	63	3	2	1	-1	1	1	0	#NULL!	#NULL!	2	#NULL!	#NULL!	1	59914603	1	1	2	2	#NULL!	1
3	77412490	1	Uthungulu	1	1		1	#NULL!		7	2	5	8	#NULL!	#NULL!	#NULL!	#NULL!	#NULL!	#NULL!	#NULL!	1	#NULL!	1	1	1	1	-1	6	71	2	3	1	-1	1	1	0	#NULL!	#NULL!	2	#NULL!	#NULL!	1	53810146	2	1	2	1	#NULL!	4
3	77412491	5	Uthungulu	1	1		1	#NULL!		3	1	11	#NULL!	#NULL!	#NULL!	#NULL!	#NULL!	#NULL!	#NULL!	#NULL!	#NULL!	1	1	1	1	1	-1	11	71	2	2	1	-1	1	1	0	#NULL!	#NULL!	2	#NULL!	#NULL!	1	53810093	3	1	2	5	1	4
1	77412664	1	Uthungulu	1	1		1	#NULL!		3	1	11	#NULL!	#NULL!	#NULL!	#NULL!	#NULL!	#NULL!	#NULL!	#NULL!	#NULL!	1	1	1	1	1	-1	11	63	3	3	1	-1	1	1	1	#NULL!	#NULL!	#NULL!	#NULL!	#NULL!	1	53810093	2	2	4	1	#NULL!	1
1	77413970	5	Nkangala	1	1		1	#NULL!		2	1	5	#NULL!	#NULL!	#NULL!	#NULL!	#NULL!	#NULL!	#NULL!	#NULL!	#NULL!	1	1	1	1	1	-1	6	61	4	2	1	-1	4	1	0	#NULL!	#NULL!	2	#NULL!	#NULL!	2	86810248	1	1	2	2	#NULL!	5
6	77414464	1	Ehlanzeni	1	1		1	#NULL!		4	1	5	#NULL!	#NULL!	#NULL!	#NULL!	#NULL!	#NULL!	#NULL!	#NULL!	#NULL!	1	1	1	1	1	-1	6	70	2	3	1	-1	4	1	0	#NULL!	#NULL!	2	#NULL!	#NULL!	2	87410794	4	1	2	4	3	4
2	77424782	1	Ehlanzeni	1	1		1	#NULL!		7	1	9	#NULL!	#NULL!	#NULL!	#NULL!	#NULL!	#NULL!	#NULL!	#NULL!	#NULL!	1	1	1	1	1	-1	2	72	2	2	1	-1	3	1	0	#NULL!	#NULL!	2	#NULL!	#NULL!	2	87710832	4	1	2	2	#NULL!	1
1	77425162	1	eThekwini	1	1		1	#NULL!		5	1	8	#NULL!	#NULL!	#NULL!	#NULL!	#NULL!	#NULL!	#NULL!	#NULL!	#NULL!	1	1	1	1	1	-1	3	65	3	3	1	-1	4	1	0	#NULL!	#NULL!	2	#NULL!	#NULL!	1	59914148	4	1	2	1	#NULL!	3
6	77425574	5	eThekwini	1	1		1	#NULL!		5	1	4	#NULL!	#NULL!	#NULL!	#NULL!	#NULL!	#NULL!	#NULL!	#NULL!	#NULL!	1	1	1	1	1	-1	7	71	2	3	1	-1	3	1	0	#NULL!	#NULL!	2	#NULL!	#NULL!	1	59914148	1	1	2	1	#NULL!	5
3	77426290	4	Ehlanzeni	1	1		1	#NULL!		7	1	5	#NULL!	#NULL!	#NULL!	#NULL!	#NULL!	#NULL!	#NULL!	#NULL!	#NULL!	1	1	1	1	1	-1	6	72	2	3	1	-1	4	1	0	#NULL!	#NULL!	2	#NULL!	#NULL!	2	87710832	3	1	2	1	#NULL!	5
1	77427646	5	Zululand	1	2		1	#NULL!		6	2	4	5	#NULL!	#NULL!	#NULL!	#NULL!	#NULL!	#NULL!	#NULL!	1	#NULL!	1	1	1	1	-1	6	64	3	2	1	-1	1	1	0	#NULL!	#NULL!	2	#NULL!	#NULL!	1	57910112	4	1	2	5	1	1
1	77440794	1	Zululand	1	2		1	#NULL!		4	1	5	#NULL!	#NULL!	#NULL!	#NULL!	#NULL!	#NULL!	#NULL!	#NULL!	#NULL!	1	1	1	1	1	-1	6	58	4	3	1	-1	4	1	0	#NULL!	#NULL!	2	#NULL!	#NULL!	1	57910086	4	1	2	1	#NULL!	5
1	77442296	4	Nkangala	1	1		1	#NULL!		3	1	5	#NULL!	#NULL!	#NULL!	#NULL!	#NULL!	#NULL!	#NULL!	#NULL!	#NULL!	1	1	1	1	1	-1	7	63	3	3	1	-1	1	1	1	#NULL!	#NULL!	#NULL!	#NULL!	#NULL!	2	87210412	1	2	4	1	#NULL!	4
2	77446088	2	Zululand	1	2		1	#NULL!		4	1	8	#NULL!	#NULL!	#NULL!	#NULL!	#NULL!	#NULL!	#NULL!	#NULL!	#NULL!	1	1	1	1	1	-1	3	60	4	2	1	-1	4	1	0	#NULL!	#NULL!	2	#NULL!	#NULL!	1	57910157	1	1	2	1	#NULL!	5
2	77446089	2	Zululand	1	2		1	#NULL!		3	1	1	#NULL!	#NULL!	#NULL!	#NULL!	#NULL!	#NULL!	#NULL!	#NULL!	#NULL!	1	1	1	1	1	-1	10	60	4	3	1	-1	4	1	0	#NULL!	#NULL!	2	#NULL!	#NULL!	1	57910157	4	1	2	1	#NULL!	5
2	77446090	2	Zululand	1	1		1	#NULL!		4	1	6	#NULL!	#NULL!	#NULL!	#NULL!	#NULL!	#NULL!	#NULL!	#NULL!	#NULL!	1	1	1	1	1	-1	5	66	3	3	1	-1	4	1	0	#NULL!	#NULL!	2	#NULL!	#NULL!	1	57910112	3	1	2	2	#NULL!	4
2	77446091	2	Zululand	1	2		1	#NULL!		6	1	10	#NULL!	#NULL!	#NULL!	#NULL!	#NULL!	#NULL!	#NULL!	#NULL!	#NULL!	1	1	1	1	1	-1	1	68	2	2	1	-1	3	1	1	#NULL!	#NULL!	#NULL!	#NULL!	#NULL!	1	57910033	3	2	4	1	#NULL!	4
1	77446092	2	Zululand	1	2		1	#NULL!		3	1	12	#NULL!	#NULL!	#NULL!	#NULL!	#NULL!	#NULL!	#NULL!	#NULL!	#NULL!	1	1	1	1	1	-1	12	63	3	4	1	-1	4	1	0	#NULL!	#NULL!	2	#NULL!	#NULL!	1	57910086	3	1	2	5	1	5
6	77447169	1	Uthungulu	1	1		1	#NULL!		5	2	4	5	#NULL!	#NULL!	#NULL!	#NULL!	#NULL!	#NULL!	#NULL!	1	#NULL!	1	1	1	1	-1	5	62	4	2	1	-1	1	1	0	#NULL!	#NULL!	2	#NULL!	#NULL!	1	54210097	2	1	2	1	#NULL!	5
6	77447170	5	Uthungulu	1	1		1	#NULL!		4	1	4	#NULL!	#NULL!	#NULL!	#NULL!	#NULL!	#NULL!	#NULL!	#NULL!	#NULL!	1	1	1	1	1	-1	7	69	2	2	1	-1	2	1	0	#NULL!	#NULL!	2	#NULL!	#NULL!	1	54210225	2	1	2	1	#NULL!	5
6	77447171	5	Uthungulu	1	1		1	#NULL!		6	1	4	#NULL!	#NULL!	#NULL!	#NULL!	#NULL!	#NULL!	#NULL!	#NULL!	#NULL!	1	1	1	1	1	-1	7	64	3	3	1	-1	1	1	0	#NULL!	#NULL!	2	#NULL!	#NULL!	1	54210186	2	1	2	1	#NULL!	4
6	77448832	5	Uthungulu	1	1		1	#NULL!		5	1	5	#NULL!	#NULL!	#NULL!	#NULL!	#NULL!	#NULL!	#NULL!	#NULL!	#NULL!	1	1	1	1	1	-1	6	68	2	2	1	-1	4	1	0	#NULL!	#NULL!	2	#NULL!	#NULL!	1	54210186	1	1	2	1	#NULL!	5
1	77484842	2	Zululand	1	2		1	#NULL!		5	1	3	#NULL!	#NULL!	#NULL!	#NULL!	#NULL!	#NULL!	#NULL!	#NULL!	#NULL!	1	1	1	1	1	-1	8	61	4	4	1	-1	1	1	1	#NULL!	#NULL!	#NULL!	#NULL!	#NULL!	1	57910175	3	2	4	1	#NULL!	4
6	77487371	5	Uthungulu	1	1		1	#NULL!		6	1	5	#NULL!	#NULL!	#NULL!	#NULL!	#NULL!	#NULL!	#NULL!	#NULL!	#NULL!	1	1	1	1	1	-1	6	63	3	3	1	-1	4	1	0	#NULL!	#NULL!	2	#NULL!	#NULL!	1	54210039	1	1	2	1	#NULL!	5
1	77487487	1	Uthungulu	1	1		1	#NULL!		5	2	3	12	#NULL!	#NULL!	#NULL!	#NULL!	#NULL!	#NULL!	#NULL!	1	#NULL!	1	1	1	1	-1	8	68	2	3	1	-1	1	1	0	#NULL!	#NULL!	2	#NULL!	#NULL!	1	53810058	3	1	2	1	#NULL!	5
1	77487488	1	Uthungulu	1	1		1	#NULL!		6	1	7	#NULL!	#NULL!	#NULL!	#NULL!	#NULL!	#NULL!	#NULL!	#NULL!	#NULL!	1	1	1	1	1	-1	4	64	3	2	1	-1	4	1	0	#NULL!	#NULL!	2	#NULL!	#NULL!	1	53810005	2	1	2	2	#NULL!	3
1	77487643	4	Nkangala	1	1		1	#NULL!		5	1	5	#NULL!	#NULL!	#NULL!	#NULL!	#NULL!	#NULL!	#NULL!	#NULL!	#NULL!	1	1	1	1	1	-1	6	71	2	3	1	-1	2	1	0	#NULL!	#NULL!	2	#NULL!	#NULL!	2	87210412	3	1	2	1	#NULL!	5
1	77488036	1	Uthungulu	1	1		1	#NULL!		6	1	2	#NULL!	#NULL!	#NULL!	#NULL!	#NULL!	#NULL!	#NULL!	#NULL!	#NULL!	1	1	1	1	1	-1	9	61	4	3	1	-1	1	1	0	#NULL!	#NULL!	2	#NULL!	#NULL!	1	53810058	4	1	2	1	#NULL!	4
3	77488097	1	Uthungulu	1	1		1	#NULL!		2	1	8	#NULL!	#NULL!	#NULL!	#NULL!	#NULL!	#NULL!	#NULL!	#NULL!	#NULL!	1	1	1	1	1	-1	3	61	4	2	1	-1	1	1	0	#NULL!	#NULL!	2	#NULL!	#NULL!	1	53810058	1	1	2	1	#NULL!	5
3	77488098	1	Uthungulu	1	2		1	#NULL!		7	2	5	7	#NULL!	#NULL!	#NULL!	#NULL!	#NULL!	#NULL!	#NULL!	1	#NULL!	1	1	1	1	-1	6	66	3	3	1	-1	1	1	0	#NULL!	#NULL!	2	#NULL!	#NULL!	1	53810005	1	1	2	2	#NULL!	5
6	77488562	2	Zululand	1	2		1	#NULL!		7	1	10	#NULL!	#NULL!	#NULL!	#NULL!	#NULL!	#NULL!	#NULL!	#NULL!	#NULL!	1	1	1	1	1	-1	1	65	3	4	1	-1	4	1	0	#NULL!	#NULL!	2	#NULL!	#NULL!	1	57910033	2	1	2	1	#NULL!	5
6	77488563	2	Zululand	1	2		1	#NULL!		3	1	1	#NULL!	#NULL!	#NULL!	#NULL!	#NULL!	#NULL!	#NULL!	#NULL!	#NULL!	1	1	1	1	1	-1	10	64	3	2	1	-1	1	1	0	#NULL!	#NULL!	2	#NULL!	#NULL!	1	57910086	2	1	2	1	#NULL!	5
6	77488564	2	Zululand	1	2		1	#NULL!		3	1	12	#NULL!	#NULL!	#NULL!	#NULL!	#NULL!	#NULL!	#NULL!	#NULL!	#NULL!	1	1	1	1	1	-1	12	67	3	2	1	-1	2	1	0	#NULL!	#NULL!	2	#NULL!	#NULL!	1	57910175	2	1	2	1	#NULL!	5
6	77488565	2	Zululand	1	2		1	#NULL!		1	1	4	#NULL!	#NULL!	#NULL!	#NULL!	#NULL!	#NULL!	#NULL!	#NULL!	#NULL!	1	1	1	1	1	-1	7	64	3	3	1	-1	3	1	0	#NULL!	#NULL!	2	#NULL!	#NULL!	1	57910033	1	1	2	1	#NULL!	5
6	77489673	1	Uthungulu	1	1		1	#NULL!		5	1	8	#NULL!	#NULL!	#NULL!	#NULL!	#NULL!	#NULL!	#NULL!	#NULL!	#NULL!	1	1	1	1	1	-1	3	60	4	2	1	-1	3	1	1	#NULL!	#NULL!	#NULL!	#NULL!	#NULL!	1	54210097	4	2	4	1	#NULL!	1
6	77489674	3	Uthungulu	1	1		1	#NULL!		1	1	10	#NULL!	#NULL!	#NULL!	#NULL!	#NULL!	#NULL!	#NULL!	#NULL!	#NULL!	1	1	1	1	1	-1	1	58	4	2	1	-1	1	1	0	#NULL!	#NULL!	2	#NULL!	#NULL!	1	54210225	4	1	2	1	#NULL!	3
6	77489675	1	Uthungulu	1	1		1	#NULL!		4	1	11	#NULL!	#NULL!	#NULL!	#NULL!	#NULL!	#NULL!	#NULL!	#NULL!	#NULL!	1	1	1	1	1	-1	11	63	3	3	1	-1	4	1	1	#NULL!	#NULL!	#NULL!	#NULL!	#NULL!	1	54210186	4	2	4	1	#NULL!	5
6	77489676	1	Uthungulu	1	1		1	#NULL!		2	1	7	#NULL!	#NULL!	#NULL!	#NULL!	#NULL!	#NULL!	#NULL!	#NULL!	#NULL!	1	1	1	1	1	-1	4	60	4	3	1	-1	3	1	0	#NULL!	#NULL!	2	#NULL!	#NULL!	1	54210039	4	1	2	1	#NULL!	2
1	77491659	1	Nkangala	1	1		1	#NULL!		5	1	4	#NULL!	#NULL!	#NULL!	#NULL!	#NULL!	#NULL!	#NULL!	#NULL!	#NULL!	1	1	1	1	1	-1	7	72	2	2	1	-1	1	1	1	#NULL!	#NULL!	#NULL!	#NULL!	#NULL!	2	86810248	4	2	4	4	3	5
5	77491939	4	Nkangala	1	1		1	#NULL!		1	1	1	#NULL!	#NULL!	#NULL!	#NULL!	#NULL!	#NULL!	#NULL!	#NULL!	#NULL!	1	1	1	1	1	-1	10	60	4	3	1	-1	1	1	0	#NULL!	#NULL!	2	#NULL!	#NULL!	2	86810248	3	1	2	4	1	5
2	77492588	2	Ehlanzeni	1	1		1	#NULL!		1	1	8	#NULL!	#NULL!	#NULL!	#NULL!	#NULL!	#NULL!	#NULL!	#NULL!	#NULL!	1	1	1	1	1	-1	3	63	3	3	1	-1	2	1	0	#NULL!	#NULL!	2	#NULL!	#NULL!	2	87410157	4	1	2	1	#NULL!	3
1	77493141	2	Nkangala	1	1		1	#NULL!		4	1	4	#NULL!	#NULL!	#NULL!	#NULL!	#NULL!	#NULL!	#NULL!	#NULL!	#NULL!	1	1	1	1	1	-1	7	65	3	2	1	-1	2	1	0	#NULL!	#NULL!	2	#NULL!	#NULL!	2	86810248	2	1	2	3	#NULL!	5
1	77493209	4	Ehlanzeni	1	1		1	#NULL!		6	1	3	#NULL!	#NULL!	#NULL!	#NULL!	#NULL!	#NULL!	#NULL!	#NULL!	#NULL!	1	1	1	1	1	-1	8	66	3	3	1	-1	3	1	0	#NULL!	#NULL!	2	#NULL!	#NULL!	2	87410157	2	1	2	1	#NULL!	5
2	77493922	4	Ehlanzeni	1	1		1	#NULL!		3	1	12	#NULL!	#NULL!	#NULL!	#NULL!	#NULL!	#NULL!	#NULL!	#NULL!	#NULL!	1	1	1	1	2	-1	12	67	3	3	1	-1	4	1	1	#NULL!	#NULL!	#NULL!	#NULL!	#NULL!	2	87410157	4	2	4	1	#NULL!	5
3	77496275	5	Ehlanzeni	1	1		1	#NULL!		3	1	2	#NULL!	#NULL!	#NULL!	#NULL!	#NULL!	#NULL!	#NULL!	#NULL!	#NULL!	1	1	1	1	1	-1	9	71	2	3	1	-1	3	1	0	#NULL!	#NULL!	2	#NULL!	#NULL!	2	87710813	1	1	2	1	#NULL!	5
3	77496594	1	Nkangala	1	1		1	#NULL!		2	1	4	#NULL!	#NULL!	#NULL!	#NULL!	#NULL!	#NULL!	#NULL!	#NULL!	#NULL!	1	1	1	1	1	-1	7	62	4	3	1	-1	2	1	0	#NULL!	#NULL!	2	#NULL!	#NULL!	2	87210381	2	1	2	4	1	5
1	77496981	2	Nkangala	1	1		1	#NULL!		7	1	10	#NULL!	#NULL!	#NULL!	#NULL!	#NULL!	#NULL!	#NULL!	#NULL!	#NULL!	1	1	1	1	1	-1	1	70	2	3	1	-1	4	1	0	#NULL!	#NULL!	2	#NULL!	#NULL!	2	87210381	3	1	2	1	#NULL!	5
1	77497209	1	Ehlanzeni	1	1		1	#NULL!		5	1	6	#NULL!	#NULL!	#NULL!	#NULL!	#NULL!	#NULL!	#NULL!	#NULL!	#NULL!	1	1	1	1	1	-1	5	64	3	3	1	-1	2	1	0	#NULL!	#NULL!	2	#NULL!	#NULL!	2	87710813	2	1	2	1	#NULL!	3
1	77497890	4	Ehlanzeni	1	1		1	#NULL!		3	1	2	#NULL!	#NULL!	#NULL!	#NULL!	#NULL!	#NULL!	#NULL!	#NULL!	#NULL!	1	1	1	1	1	-1	9	67	3	3	1	-1	4	1	0	#NULL!	#NULL!	2	#NULL!	#NULL!	2	87410167	1	1	2	1	#NULL!	5
3	77498590	3	eThekwini	1	1		1	#NULL!		3	1	12	#NULL!	#NULL!	#NULL!	#NULL!	#NULL!	#NULL!	#NULL!	#NULL!	#NULL!	1	1	1	1	1	-1	12	64	3	2	1	-1	4	1	0	#NULL!	#NULL!	2	#NULL!	#NULL!	1	59912836	3	1	2	3	#NULL!	4
2	77499050	3	eThekwini	1	3		1	#NULL!		4	1	11	#NULL!	#NULL!	#NULL!	#NULL!	#NULL!	#NULL!	#NULL!	#NULL!	#NULL!	1	1	1	1	1	-1	11	64	3	3	1	-1	4	1	0	#NULL!	#NULL!	3	#NULL!	#NULL!	1	59915605	1	1	3	1	#NULL!	5
1	77499052	5	Ehlanzeni	1	1		1	#NULL!		7	2	3	4	#NULL!	#NULL!	#NULL!	#NULL!	#NULL!	#NULL!	#NULL!	1	#NULL!	1	1	1	1	-1	8	70	2	3	1	-1	4	1	0	#NULL!	#NULL!	2	#NULL!	#NULL!	2	87410167	2	1	2	1	#NULL!	4
1	77499058	4	Nkangala	1	1		1	#NULL!		2	1	4	#NULL!	#NULL!	#NULL!	#NULL!	#NULL!	#NULL!	#NULL!	#NULL!	#NULL!	1	1	1	1	1	-1	7	71	2	2	1	-1	2	1	0	#NULL!	#NULL!	2	#NULL!	#NULL!	2	87210381	4	1	2	1	#NULL!	3
1	77499219	4	Ehlanzeni	1	1		1	#NULL!		2	1	3	#NULL!	#NULL!	#NULL!	#NULL!	#NULL!	#NULL!	#NULL!	#NULL!	#NULL!	1	1	1	1	1	-1	8	64	3	3	1	-1	1	1	0	#NULL!	#NULL!	2	#NULL!	#NULL!	2	87410167	4	1	2	1	#NULL!	5
3	77499447	3	eThekwini	1	1		1	#NULL!		3	1	5	#NULL!	#NULL!	#NULL!	#NULL!	#NULL!	#NULL!	#NULL!	#NULL!	#NULL!	1	1	1	1	1	-1	6	61	4	2	1	-1	2	1	0	#NULL!	#NULL!	2	#NULL!	#NULL!	1	59915605	4	1	2	5	1	1
4	77499940	5	eThekwini	3	1		1	#NULL!		6	1	12	#NULL!	#NULL!	#NULL!	#NULL!	#NULL!	#NULL!	#NULL!	#NULL!	#NULL!	1	1	1	1	1	-1	12	67	3	3	1	-1	1	1	0	#NULL!	#NULL!	3	#NULL!	#NULL!	1	59915605	3	1	3	5	3	5
1	77499944	3	Ehlanzeni	1	1		1	#NULL!		7	1	5	#NULL!	#NULL!	#NULL!	#NULL!	#NULL!	#NULL!	#NULL!	#NULL!	#NULL!	1	1	1	1	2	-1	6	66	3	3	1	-1	4	1	1	#NULL!	#NULL!	#NULL!	#NULL!	#NULL!	2	87410167	3	2	4	1	#NULL!	5
6	77501377	5	Zululand	1	1		1	#NULL!		4	1	3	#NULL!	#NULL!	#NULL!	#NULL!	#NULL!	#NULL!	#NULL!	#NULL!	#NULL!	1	1	1	1	1	-1	8	65	3	3	1	-1	4	1	0	#NULL!	#NULL!	2	#NULL!	#NULL!	1	57810146	1	1	2	1	#NULL!	4
3	77502220	3	eThekwini	1	1		1	#NULL!		2	1	3	#NULL!	#NULL!	#NULL!	#NULL!	#NULL!	#NULL!	#NULL!	#NULL!	#NULL!	1	1	1	1	2	-1	11	67	3	3	1	-1	1	1	1	#NULL!	#NULL!	#NULL!	#NULL!	#NULL!	1	59910367	2	2	4	7	2	4
3	77502547	3	Zululand	1	1		1	#NULL!		1	1	9	#NULL!	#NULL!	#NULL!	#NULL!	#NULL!	#NULL!	#NULL!	#NULL!	#NULL!	1	1	1	1	1	-1	2	60	4	2	1	-1	1	1	0	#NULL!	#NULL!	2	#NULL!	#NULL!	1	57810146	3	1	2	2	#NULL!	3
6	77503324	1	Zululand	1	1		1	#NULL!		3	1	8	#NULL!	#NULL!	#NULL!	#NULL!	#NULL!	#NULL!	#NULL!	#NULL!	#NULL!	1	1	1	1	1	-1	3	63	3	3	1	-1	4	1	0	#NULL!	#NULL!	2	#NULL!	#NULL!	1	57810024	4	1	2	1	#NULL!	5
2	77504855	4	Ehlanzeni	1	1		1	#NULL!		4	1	2	#NULL!	#NULL!	#NULL!	#NULL!	#NULL!	#NULL!	#NULL!	#NULL!	#NULL!	1	1	1	1	1	-1	9	72	2	2	1	-1	2	1	0	#NULL!	#NULL!	2	#NULL!	#NULL!	2	87710813	3	1	2	6	1	5
1	77508041	4	Ehlanzeni	1	1		1	#NULL!		1	1	5	#NULL!	#NULL!	#NULL!	#NULL!	#NULL!	#NULL!	#NULL!	#NULL!	#NULL!	1	1	1	1	1	-1	6	68	2	4	1	-1	4	1	0	#NULL!	#NULL!	2	#NULL!	#NULL!	2	87410224	3	1	2	1	#NULL!	5
1	77508169	4	Ehlanzeni	1	1		1	#NULL!		8	1	7	#NULL!	#NULL!	#NULL!	#NULL!	#NULL!	#NULL!	#NULL!	#NULL!	#NULL!	1	1	1	1	1	-1	4	71	2	2	1	-1	4	1	0	#NULL!	#NULL!	2	#NULL!	#NULL!	2	87410224	4	1	2	1	#NULL!	5
1	77508613	1	Nkangala	1	1		1	#NULL!		2	1	1	#NULL!	#NULL!	#NULL!	#NULL!	#NULL!	#NULL!	#NULL!	#NULL!	#NULL!	1	1	1	1	1	-1	2	70	2	3	1	-1	1	1	0	#NULL!	#NULL!	2	#NULL!	#NULL!	2	87210326	4	1	2	1	#NULL!	1
1	77508625	1	Uthungulu	1	1		1	#NULL!		4	1	10	#NULL!	#NULL!	#NULL!	#NULL!	#NULL!	#NULL!	#NULL!	#NULL!	#NULL!	1	1	1	1	1	-1	1	70	2	3	1	-1	3	1	1	#NULL!	#NULL!	#NULL!	#NULL!	#NULL!	1	53810382	4	2	4	1	#NULL!	2
3	77509302	5	Ehlanzeni	1	1		1	#NULL!		3	1	3	#NULL!	#NULL!	#NULL!	#NULL!	#NULL!	#NULL!	#NULL!	#NULL!	#NULL!	1	1	1	1	1	-1	8	58	4	2	1	-1	1	1	0	#NULL!	#NULL!	1	#NULL!	#NULL!	2	87410224	2	1	1	3	#NULL!	5
1	77510908	3	eThekwini	2	1		1	#NULL!		5	1	12	#NULL!	#NULL!	#NULL!	#NULL!	#NULL!	#NULL!	#NULL!	#NULL!	#NULL!	1	1	1	1	1	-1	12	64	3	3	1	-1	1	1	0	#NULL!	#NULL!	2	#NULL!	#NULL!	1	59915590	2	1	2	2	#NULL!	3
1	77511277	2	eThekwini	1	3		1	#NULL!		1	1	12	#NULL!	#NULL!	#NULL!	#NULL!	#NULL!	#NULL!	#NULL!	#NULL!	#NULL!	1	1	1	1	1	-1	11	60	4	3	1	-1	1	1	1	#NULL!	#NULL!	#NULL!	#NULL!	#NULL!	1	59915590	3	2	4	3	#NULL!	3
3	77511590	5	Zululand	1	1		1	#NULL!		5	1	9	#NULL!	#NULL!	#NULL!	#NULL!	#NULL!	#NULL!	#NULL!	#NULL!	#NULL!	1	1	1	1	1	-1	2	69	2	2	1	-1	4	1	0	#NULL!	#NULL!	2	#NULL!	#NULL!	1	57810119	1	1	2	5	2	5
1	77511808	3	eThekwini	1	3		1	#NULL!		2	1	12	#NULL!	#NULL!	#NULL!	#NULL!	#NULL!	#NULL!	#NULL!	#NULL!	#NULL!	1	1	1	1	1	1	12	66	3	3	1	-1	1	1	0	#NULL!	#NULL!	4	2	#NULL!	1	59915590	1	1	2	2	#NULL!	2
3	77515305	3	Zululand	1	1		1	#NULL!		4	1	10	#NULL!	#NULL!	#NULL!	#NULL!	#NULL!	#NULL!	#NULL!	#NULL!	#NULL!	1	1	1	1	1	-1	1	58	4	3	1	-1	1	1	0	#NULL!	#NULL!	2	#NULL!	#NULL!	1	57810119	3	1	2	1	#NULL!	3
1	77519372	1	Uthungulu	1	1		1	#NULL!		7	2	5	7	#NULL!	#NULL!	#NULL!	#NULL!	#NULL!	#NULL!	#NULL!	1	#NULL!	1	1	1	1	-1	6	71	2	3	1	-1	3	1	0	#NULL!	#NULL!	2	#NULL!	#NULL!	1	58710008	4	1	2	4	2	5
2	77524999	3	eThekwini	1	1		1	#NULL!		3	1	4	#NULL!	#NULL!	#NULL!	#NULL!	#NULL!	#NULL!	#NULL!	#NULL!	#NULL!	1	1	1	1	1	-1	7	71	2	2	1	-1	1	1	1	#NULL!	#NULL!	#NULL!	#NULL!	#NULL!	1	59912805	1	2	4	5	1	5
1	77540404	4	Nkangala	2	1		1	#NULL!		1	1	1	#NULL!	#NULL!	#NULL!	#NULL!	#NULL!	#NULL!	#NULL!	#NULL!	#NULL!	1	1	1	1	1	-1	10	66	3	3	1	-1	2	1	1	#NULL!	#NULL!	#NULL!	#NULL!	#NULL!	2	87210344	2	2	4	4	1	5
1	77558096	1	Zululand	1	1		1	#NULL!		1	1	5	#NULL!	#NULL!	#NULL!	#NULL!	#NULL!	#NULL!	#NULL!	#NULL!	#NULL!	1	1	1	1	1	-1	6	61	4	3	1	-1	2	1	0	#NULL!	#NULL!	2	#NULL!	#NULL!	1	57810146	2	1	2	1	#NULL!	5
1	77558097	5	Zululand	1	1		1	#NULL!		7	1	2	#NULL!	#NULL!	#NULL!	#NULL!	#NULL!	#NULL!	#NULL!	#NULL!	#NULL!	1	1	1	1	1	-1	9	71	2	3	1	-1	1	1	0	#NULL!	#NULL!	2	#NULL!	#NULL!	1	57810119	2	1	2	1	#NULL!	5
6	77586466	5	Zululand	1	1		1	#NULL!		4	1	5	#NULL!	#NULL!	#NULL!	#NULL!	#NULL!	#NULL!	#NULL!	#NULL!	#NULL!	1	1	1	1	1	-1	6	65	3	3	1	-1	4	1	0	#NULL!	#NULL!	2	#NULL!	#NULL!	1	57810095	1	1	2	1	#NULL!	5
6	77587348	1	Zululand	1	1		1	#NULL!		4	1	11	#NULL!	#NULL!	#NULL!	#NULL!	#NULL!	#NULL!	#NULL!	#NULL!	#NULL!	1	1	1	1	1	-1	11	69	2	3	1	-1	3	1	1	#NULL!	#NULL!	#NULL!	#NULL!	#NULL!	1	57810146	4	2	4	1	#NULL!	4
1	77587349	1	Zululand	1	1		1	#NULL!		3	1	6	#NULL!	#NULL!	#NULL!	#NULL!	#NULL!	#NULL!	#NULL!	#NULL!	#NULL!	1	1	1	1	1	-1	5	67	3	2	1	-1	3	1	1	#NULL!	#NULL!	#NULL!	#NULL!	#NULL!	1	57810119	4	2	4	1	#NULL!	4
6	77587350	1	Zululand	1	1		1	#NULL!		3	1	12	#NULL!	#NULL!	#NULL!	#NULL!	#NULL!	#NULL!	#NULL!	#NULL!	#NULL!	1	1	1	1	1	-1	12	67	3	3	1	-1	3	1	0	#NULL!	#NULL!	2	#NULL!	#NULL!	1	57810095	4	1	2	1	#NULL!	4
3	77590900	2	Nkangala	1	1		1	#NULL!		3	2	1	8	#NULL!	#NULL!	#NULL!	#NULL!	#NULL!	#NULL!	#NULL!	1	#NULL!	1	1	1	1	-1	10	66	3	2	1	-1	1	1	0	#NULL!	#NULL!	2	#NULL!	#NULL!	2	86710125	1	1	2	2	#NULL!	5
2	77591453	3	Nkangala	2	1		1	#NULL!		2	1	10	#NULL!	#NULL!	#NULL!	#NULL!	#NULL!	#NULL!	#NULL!	#NULL!	#NULL!	1	1	1	1	1	-1	1	63	3	3	1	-1	2	1	1	#NULL!	#NULL!	#NULL!	#NULL!	#NULL!	2	86710131	1	2	4	2	#NULL!	4
1	77591653	3	Zululand	1	1		1	#NULL!		3	1	10	#NULL!	#NULL!	#NULL!	#NULL!	#NULL!	#NULL!	#NULL!	#NULL!	#NULL!	1	1	1	1	1	1	1	64	3	3	1	-1	4	1	0	#NULL!	#NULL!	2	#NULL!	#NULL!	1	52910283	4	1	2	1	#NULL!	3
3	77591700	1	Zululand	2	1		1	#NULL!		2	1	5	#NULL!	#NULL!	#NULL!	#NULL!	#NULL!	#NULL!	#NULL!	#NULL!	#NULL!	1	1	1	1	1	-1	6	64	3	3	1	-1	2	1	0	#NULL!	#NULL!	2	#NULL!	#NULL!	1	52910283	3	1	2	1	#NULL!	3
1	77592306	4	Zululand	1	2		1	#NULL!		3	1	4	#NULL!	#NULL!	#NULL!	#NULL!	#NULL!	#NULL!	#NULL!	#NULL!	#NULL!	1	1	1	1	1	-1	7	60	4	3	1	-1	1	1	1	#NULL!	#NULL!	#NULL!	#NULL!	#NULL!	1	57910084	3	2	4	1	#NULL!	5
1	77592307	2	Zululand	1	2		1	#NULL!		3	1	10	#NULL!	#NULL!	#NULL!	#NULL!	#NULL!	#NULL!	#NULL!	#NULL!	#NULL!	1	1	1	1	1	-1	1	59	4	3	1	-1	4	1	0	#NULL!	#NULL!	2	#NULL!	#NULL!	1	57910074	3	1	2	1	#NULL!	4
1	77592308	2	Zululand	1	2		1	#NULL!		2	1	12	#NULL!	#NULL!	#NULL!	#NULL!	#NULL!	#NULL!	#NULL!	#NULL!	#NULL!	1	1	1	1	1	-1	12	60	4	4	1	-1	4	1	0	#NULL!	#NULL!	2	#NULL!	#NULL!	1	58010369	3	1	2	1	#NULL!	5
2	77592309	2	Zululand	1	2		1	#NULL!		5	1	7	#NULL!	#NULL!	#NULL!	#NULL!	#NULL!	#NULL!	#NULL!	#NULL!	#NULL!	1	1	1	1	1	-1	7	67	3	3	1	-1	4	1	0	#NULL!	#NULL!	2	#NULL!	#NULL!	1	58010295	3	1	2	1	#NULL!	5
2	77592546	4	Nkangala	1	1		1	#NULL!		2	1	5	#NULL!	#NULL!	#NULL!	#NULL!	#NULL!	#NULL!	#NULL!	#NULL!	#NULL!	1	1	1	1	1	-1	6	63	3	2	1	-1	1	1	0	#NULL!	#NULL!	2	#NULL!	#NULL!	2	86710042	1	1	2	6	1	5
3	77593366	4	Nkangala	1	1		1	#NULL!		5	2	10	12	#NULL!	#NULL!	#NULL!	#NULL!	#NULL!	#NULL!	#NULL!	1	#NULL!	1	1	1	1	-1	1	62	4	2	1	-1	2	1	0	#NULL!	#NULL!	2	#NULL!	#NULL!	2	86710125	2	1	2	6	2	5
2	77594988	4	Nkangala	1	1		1	#NULL!		3	1	9	#NULL!	#NULL!	#NULL!	#NULL!	#NULL!	#NULL!	#NULL!	#NULL!	#NULL!	1	1	1	1	1	-1	2	68	2	4	1	-1	4	1	0	#NULL!	#NULL!	2	#NULL!	#NULL!	2	86710131	2	1	2	3	#NULL!	4
2	77596180	4	Nkangala	1	1		1	#NULL!		2	1	2	#NULL!	#NULL!	#NULL!	#NULL!	#NULL!	#NULL!	#NULL!	#NULL!	#NULL!	1	1	1	1	1	-1	9	71	2	2	1	-1	2	1	0	#NULL!	#NULL!	2	#NULL!	#NULL!	2	86710042	2	1	2	5	3	5
2	77598030	2	Nkangala	1	1		1	#NULL!		1	1	11	#NULL!	#NULL!	#NULL!	#NULL!	#NULL!	#NULL!	#NULL!	#NULL!	#NULL!	1	1	1	1	1	-1	11	59	4	4	1	-1	1	1	0	#NULL!	#NULL!	2	#NULL!	#NULL!	2	86710125	3	1	2	1	#NULL!	4
1	77598578	1	Nkangala	1	1		1	#NULL!		6	1	8	#NULL!	#NULL!	#NULL!	#NULL!	#NULL!	#NULL!	#NULL!	#NULL!	#NULL!	1	1	1	1	1	-1	3	72	2	2	1	-1	1	1	0	#NULL!	#NULL!	2	#NULL!	#NULL!	2	86710131	3	1	2	1	#NULL!	5
2	77602017	5	Nkangala	1	1		1	#NULL!		5	1	4	#NULL!	#NULL!	#NULL!	#NULL!	#NULL!	#NULL!	#NULL!	#NULL!	#NULL!	1	1	1	1	1	-1	7	68	2	2	1	-1	1	1	0	#NULL!	#NULL!	2	#NULL!	#NULL!	2	86710042	3	1	2	4	2	5
1	77602409	4	Nkangala	1	1		1	#NULL!		3	1	3	#NULL!	#NULL!	#NULL!	#NULL!	#NULL!	#NULL!	#NULL!	#NULL!	#NULL!	1	1	1	1	1	-1	8	72	2	3	1	-1	1	1	0	#NULL!	#NULL!	2	#NULL!	#NULL!	2	86710131	4	1	2	1	#NULL!	5
1	77602793	5	Nkangala	1	1		1	#NULL!		2	1	8	#NULL!	#NULL!	#NULL!	#NULL!	#NULL!	#NULL!	#NULL!	#NULL!	#NULL!	1	1	1	1	1	-1	3	68	2	2	1	-1	2	1	0	#NULL!	#NULL!	2	#NULL!	#NULL!	2	86710125	4	1	2	1	#NULL!	5
2	77606951	4	Nkangala	1	1		1	#NULL!		3	1	11	#NULL!	#NULL!	#NULL!	#NULL!	#NULL!	#NULL!	#NULL!	#NULL!	#NULL!	1	1	1	1	1	-1	11	72	2	3	1	-1	4	1	1	#NULL!	#NULL!	#NULL!	#NULL!	#NULL!	2	86710042	4	2	4	2	#NULL!	5
1	77616209	5	Nkangala	1	1		1	#NULL!		3	1	11	#NULL!	#NULL!	#NULL!	#NULL!	#NULL!	#NULL!	#NULL!	#NULL!	#NULL!	1	1	1	1	1	-1	11	69	2	4	1	-1	4	1	0	#NULL!	#NULL!	2	#NULL!	#NULL!	2	86710077	2	1	2	1	#NULL!	5
2	77616548	4	Nkangala	1	1		1	#NULL!		4	1	3	#NULL!	#NULL!	#NULL!	#NULL!	#NULL!	#NULL!	#NULL!	#NULL!	#NULL!	1	1	1	1	1	-1	8	72	2	3	1	-1	1	1	1	#NULL!	#NULL!	#NULL!	#NULL!	#NULL!	2	86710077	1	2	4	1	#NULL!	6
2	77617039	2	Nkangala	1	1		1	#NULL!		1	1	4	#NULL!	#NULL!	#NULL!	#NULL!	#NULL!	#NULL!	#NULL!	#NULL!	#NULL!	1	1	1	1	1	-1	7	63	3	2	1	-1	1	1	0	#NULL!	#NULL!	1	#NULL!	#NULL!	2	86710077	3	1	1	2	#NULL!	5
2	77620101	3	UMgungundlovu	1	1		1	#NULL!		2	1	7	#NULL!	#NULL!	#NULL!	#NULL!	#NULL!	#NULL!	#NULL!	#NULL!	#NULL!	1	1	1	1	1	-1	4	64	3	2	1	-1	1	1	1	#NULL!	#NULL!	#NULL!	#NULL!	#NULL!	1	56310087	3	2	4	1	#NULL!	5
1	77621811	1	UMgungundlovu	1	1		1	#NULL!		2	1	10	#NULL!	#NULL!	#NULL!	#NULL!	#NULL!	#NULL!	#NULL!	#NULL!	#NULL!	1	1	1	1	1	-1	1	63	3	3	1	-1	1	1	1	#NULL!	#NULL!	#NULL!	#NULL!	#NULL!	1	56310087	2	2	4	3	#NULL!	5
1	77622148	4	Nkangala	1	1		1	#NULL!		4	1	5	#NULL!	#NULL!	#NULL!	#NULL!	#NULL!	#NULL!	#NULL!	#NULL!	#NULL!	1	1	1	1	1	-1	6	72	2	3	1	-1	2	1	0	#NULL!	#NULL!	2	#NULL!	#NULL!	2	86710077	4	1	2	1	#NULL!	1
6	77632342	2	Zululand	1	2		1	#NULL!		4	1	11	#NULL!	#NULL!	#NULL!	#NULL!	#NULL!	#NULL!	#NULL!	#NULL!	#NULL!	1	1	1	1	1	-1	11	67	3	3	1	-1	4	1	0	#NULL!	#NULL!	2	#NULL!	#NULL!	1	57910084	2	1	2	1	#NULL!	5
6	77632343	2	Zululand	1	2		1	#NULL!		3	1	12	#NULL!	#NULL!	#NULL!	#NULL!	#NULL!	#NULL!	#NULL!	#NULL!	#NULL!	1	1	1	1	1	-1	12	71	2	3	1	-1	1	1	0	#NULL!	#NULL!	2	#NULL!	#NULL!	1	57910074	2	1	2	2	#NULL!	5
6	77632344	2	Zululand	1	2		1	#NULL!		5	1	1	#NULL!	#NULL!	#NULL!	#NULL!	#NULL!	#NULL!	#NULL!	#NULL!	#NULL!	1	1	1	1	1	-1	10	65	3	3	1	-1	4	1	0	#NULL!	#NULL!	2	#NULL!	#NULL!	1	58010369	2	1	2	1	#NULL!	5
6	77632345	2	Zululand	1	2		1	#NULL!		4	1	7	#NULL!	#NULL!	#NULL!	#NULL!	#NULL!	#NULL!	#NULL!	#NULL!	#NULL!	1	1	1	1	1	-1	4	69	2	3	1	-1	1	1	0	#NULL!	#NULL!	2	#NULL!	#NULL!	1	58010295	2	1	2	1	#NULL!	5
6	77632346	2	Zululand	1	2		1	#NULL!		4	1	11	#NULL!	#NULL!	#NULL!	#NULL!	#NULL!	#NULL!	#NULL!	#NULL!	#NULL!	1	1	1	1	1	-1	11	67	3	3	1	-1	4	1	0	#NULL!	#NULL!	2	#NULL!	#NULL!	1	58010319	2	1	2	1	#NULL!	5
3	77674623	5	Zululand	1	1		1	#NULL!		5	1	3	#NULL!	#NULL!	#NULL!	#NULL!	#NULL!	#NULL!	#NULL!	#NULL!	#NULL!	1	1	1	1	1	-1	8	68	2	2	1	-1	4	1	0	#NULL!	#NULL!	2	#NULL!	#NULL!	1	52910283	1	1	2	1	#NULL!	5
3	77674624	5	Zululand	1	1		1	#NULL!		6	1	8	#NULL!	#NULL!	#NULL!	#NULL!	#NULL!	#NULL!	#NULL!	#NULL!	#NULL!	1	1	1	1	1	-1	3	63	3	3	1	-1	4	1	0	#NULL!	#NULL!	1	#NULL!	#NULL!	1	52910188	1	1	1	1	#NULL!	5
6	77674625	5	Zululand	1	1		1	#NULL!		1	1	7	#NULL!	#NULL!	#NULL!	#NULL!	#NULL!	#NULL!	#NULL!	#NULL!	#NULL!	1	1	1	1	1	-1	4	58	4	2	1	-1	1	1	0	#NULL!	#NULL!	2	#NULL!	#NULL!	1	52910211	1	1	2	1	#NULL!	4
1	77677661	1	Ugu	1	1		1	#NULL!		7	2	5	8	#NULL!	#NULL!	#NULL!	#NULL!	#NULL!	#NULL!	#NULL!	1	#NULL!	1	1	1	1	-1	6	70	2	3	1	-1	1	1	0	#NULL!	#NULL!	2	#NULL!	#NULL!	1	50310129	3	1	2	1	#NULL!	5
1	77677676	4	Ugu	1	2		1	#NULL!		3	2	5	6	#NULL!	#NULL!	#NULL!	#NULL!	#NULL!	#NULL!	#NULL!	1	#NULL!	1	1	1	1	-1	5	59	4	3	1	-1	1	1	0	#NULL!	#NULL!	2	#NULL!	#NULL!	1	50310129	1	1	2	2	#NULL!	5
3	77681290	3	Ugu	1	1		1	#NULL!		3	1	1	#NULL!	#NULL!	#NULL!	#NULL!	#NULL!	#NULL!	#NULL!	#NULL!	#NULL!	1	1	1	1	1	-1	10	61	4	2	1	-1	1	1	0	#NULL!	#NULL!	1	#NULL!	#NULL!	1	50310093	1	1	1	2	#NULL!	5
2	77681523	3	Ugu	1	1		1	#NULL!		3	1	2	#NULL!	#NULL!	#NULL!	#NULL!	#NULL!	#NULL!	#NULL!	#NULL!	#NULL!	1	1	1	1	1	-1	9	62	4	3	1	-1	1	1	0	#NULL!	#NULL!	2	#NULL!	#NULL!	1	50310093	2	1	2	2	#NULL!	5
1	77682894	3	Ugu	1	1		1	#NULL!		3	1	4	#NULL!	#NULL!	#NULL!	#NULL!	#NULL!	#NULL!	#NULL!	#NULL!	#NULL!	1	1	1	1	1	1	7	70	2	3	1	-1	4	1	0	#NULL!	#NULL!	2	#NULL!	#NULL!	1	50310093	3	1	2	1	#NULL!	2
1	77689154	4	Ehlanzeni	1	1		1	#NULL!		3	1	1	#NULL!	#NULL!	#NULL!	#NULL!	#NULL!	#NULL!	#NULL!	#NULL!	#NULL!	1	1	1	1	1	-1	10	72	2	2	1	-1	4	1	0	#NULL!	#NULL!	2	#NULL!	#NULL!	2	87410744	2	1	2	1	#NULL!	5
1	77691018	3	Ugu	1	1		1	#NULL!		10	1	10	#NULL!	#NULL!	#NULL!	#NULL!	#NULL!	#NULL!	#NULL!	#NULL!	#NULL!	1	1	1	1	1	-1	1	72	2	3	1	-1	2	1	0	#NULL!	#NULL!	2	#NULL!	#NULL!	1	50310166	3	1	2	3	#NULL!	2
6	77699540	2	Zululand	1	2		1	#NULL!		2	1	2	#NULL!	#NULL!	#NULL!	#NULL!	#NULL!	#NULL!	#NULL!	#NULL!	#NULL!	1	1	1	1	1	-1	9	68	2	4	1	-1	4	1	0	#NULL!	#NULL!	2	#NULL!	#NULL!	1	58010246	2	1	2	1	#NULL!	5
6	77699541	2	Zululand	1	2		1	#NULL!		4	1	11	#NULL!	#NULL!	#NULL!	#NULL!	#NULL!	#NULL!	#NULL!	#NULL!	#NULL!	1	1	1	1	1	-1	11	63	3	3	1	-1	1	1	0	#NULL!	#NULL!	1	#NULL!	#NULL!	1	58010168	2	1	1	1	#NULL!	5
6	77699542	2	Zululand	1	2		1	#NULL!		4	1	6	#NULL!	#NULL!	#NULL!	#NULL!	#NULL!	#NULL!	#NULL!	#NULL!	#NULL!	1	1	1	1	1	-1	5	70	2	3	1	-1	4	1	0	#NULL!	#NULL!	2	#NULL!	#NULL!	1	58010156	2	1	2	4	1	5
6	77699543	2	Zululand	1	2		1	#NULL!		3	1	5	#NULL!	#NULL!	#NULL!	#NULL!	#NULL!	#NULL!	#NULL!	#NULL!	#NULL!	1	1	1	1	1	-1	6	69	2	3	1	-1	4	1	0	#NULL!	#NULL!	2	#NULL!	#NULL!	1	58010138	2	1	2	1	#NULL!	5
6	77699727	2	Zululand	1	2		1	#NULL!		4	1	4	#NULL!	#NULL!	#NULL!	#NULL!	#NULL!	#NULL!	#NULL!	#NULL!	#NULL!	1	1	1	1	1	-1	5	68	2	3	1	-1	4	1	0	#NULL!	#NULL!	2	#NULL!	#NULL!	1	58010056	1	1	2	1	#NULL!	5
6	77699728	2	Zululand	1	2		1	#NULL!		5	1	5	#NULL!	#NULL!	#NULL!	#NULL!	#NULL!	#NULL!	#NULL!	#NULL!	#NULL!	1	1	1	1	1	-1	6	65	3	3	1	-1	1	1	0	#NULL!	#NULL!	2	#NULL!	#NULL!	1	58010056	2	1	2	1	#NULL!	5
6	77699729	2	Zululand	1	2		1	#NULL!		2	1	10	#NULL!	#NULL!	#NULL!	#NULL!	#NULL!	#NULL!	#NULL!	#NULL!	#NULL!	1	1	1	1	1	-1	1	62	4	2	1	-1	3	1	0	#NULL!	#NULL!	2	#NULL!	#NULL!	1	58010056	3	1	2	1	#NULL!	5
6	77699730	2	Zululand	1	2		1	#NULL!		5	1	8	#NULL!	#NULL!	#NULL!	#NULL!	#NULL!	#NULL!	#NULL!	#NULL!	#NULL!	1	1	1	1	1	-1	3	64	3	3	1	-1	1	1	0	#NULL!	#NULL!	2	#NULL!	#NULL!	1	58010056	4	1	2	1	#NULL!	5
1	77724938	5	Zululand	1	1		1	#NULL!		6	1	4	#NULL!	#NULL!	#NULL!	#NULL!	#NULL!	#NULL!	#NULL!	#NULL!	#NULL!	1	1	1	1	1	-1	7	67	3	4	1	-1	1	1	0	#NULL!	#NULL!	2	#NULL!	#NULL!	1	57810095	2	1	2	1	#NULL!	5
1	77747708	1	Uthungulu	1	1		1	#NULL!		5	1	7	#NULL!	#NULL!	#NULL!	#NULL!	#NULL!	#NULL!	#NULL!	#NULL!	#NULL!	1	1	1	1	1	-1	4	72	2	3	1	-1	3	1	0	#NULL!	#NULL!	2	#NULL!	#NULL!	1	53810382	1	1	2	1	#NULL!	2
1	77747709	3	Uthungulu	1	1		1	#NULL!		5	2	5	10	#NULL!	#NULL!	#NULL!	#NULL!	#NULL!	#NULL!	#NULL!	1	#NULL!	1	1	1	1	-1	6	63	3	3	1	-1	1	1	1	#NULL!	#NULL!	#NULL!	#NULL!	#NULL!	1	58710008	3	2	4	1	#NULL!	3
6	77748308	5	Zululand	1	1		1	#NULL!		4	1	5	#NULL!	#NULL!	#NULL!	#NULL!	#NULL!	#NULL!	#NULL!	#NULL!	#NULL!	1	1	1	1	1	-1	6	63	3	2	1	-1	4	1	0	#NULL!	#NULL!	2	#NULL!	#NULL!	1	52910146	1	1	2	2	#NULL!	4
3	77748309	5	Zululand	1	1		1	#NULL!		3	1	6	#NULL!	#NULL!	#NULL!	#NULL!	#NULL!	#NULL!	#NULL!	#NULL!	#NULL!	1	1	1	1	1	-1	5	63	3	3	1	-1	4	1	0	#NULL!	#NULL!	2	#NULL!	#NULL!	1	52910049	1	1	2	1	#NULL!	4
3	77748310	5	Zululand	1	1		1	#NULL!		3	1	3	#NULL!	#NULL!	#NULL!	#NULL!	#NULL!	#NULL!	#NULL!	#NULL!	#NULL!	1	1	1	1	1	-1	8	63	3	4	1	-1	1	1	0	#NULL!	#NULL!	2	#NULL!	#NULL!	1	52910070	1	1	2	1	#NULL!	5
3	77748311	5	Zululand	1	1		1	#NULL!		6	1	7	#NULL!	#NULL!	#NULL!	#NULL!	#NULL!	#NULL!	#NULL!	#NULL!	#NULL!	1	1	1	1	1	-1	4	62	4	2	1	-1	1	1	0	#NULL!	#NULL!	1	#NULL!	#NULL!	1	52910120	1	1	1	2	#NULL!	5
6	77748313	5	Zululand	1	1		1	#NULL!		5	1	6	#NULL!	#NULL!	#NULL!	#NULL!	#NULL!	#NULL!	#NULL!	#NULL!	#NULL!	1	1	1	1	1	-1	5	63	3	2	1	-1	4	1	0	#NULL!	#NULL!	2	#NULL!	#NULL!	1	52910196	1	1	2	1	#NULL!	5
3	77749065	1	Zululand	1	1		1	#NULL!		1	1	7	#NULL!	#NULL!	#NULL!	#NULL!	#NULL!	#NULL!	#NULL!	#NULL!	#NULL!	1	1	1	1	1	-1	4	63	3	3	1	-1	3	1	0	#NULL!	#NULL!	2	#NULL!	#NULL!	1	52910188	4	1	2	1	#NULL!	4
3	77749066	1	Zululand	1	1		1	#NULL!		3	1	7	#NULL!	#NULL!	#NULL!	#NULL!	#NULL!	#NULL!	#NULL!	#NULL!	#NULL!	1	1	1	1	1	-1	4	62	4	3	1	-1	2	1	0	#NULL!	#NULL!	1	#NULL!	#NULL!	1	52910211	4	1	1	1	#NULL!	5
6	77749067	1	Zululand	1	1		1	#NULL!		4	2	3	11	#NULL!	#NULL!	#NULL!	#NULL!	#NULL!	#NULL!	#NULL!	1	#NULL!	1	1	1	1	-1	8	61	4	3	1	-1	1	1	0	#NULL!	#NULL!	1	#NULL!	#NULL!	1	52910146	4	1	1	1	#NULL!	4
3	77749068	1	Zululand	1	1		1	#NULL!		5	2	3	11	#NULL!	#NULL!	#NULL!	#NULL!	#NULL!	#NULL!	#NULL!	1	#NULL!	1	1	1	1	-1	8	63	3	3	1	-1	3	1	0	#NULL!	#NULL!	2	#NULL!	#NULL!	1	52910049	4	1	2	1	#NULL!	5
1	77749069	1	Zululand	1	1		1	#NULL!		5	1	12	#NULL!	#NULL!	#NULL!	#NULL!	#NULL!	#NULL!	#NULL!	#NULL!	#NULL!	1	1	1	1	1	-1	12	64	3	3	1	-1	4	1	0	#NULL!	#NULL!	2	#NULL!	#NULL!	1	52910070	4	1	2	1	#NULL!	4
6	77749070	4	Zululand	1	1		1	#NULL!		4	1	12	#NULL!	#NULL!	#NULL!	#NULL!	#NULL!	#NULL!	#NULL!	#NULL!	#NULL!	1	1	1	1	1	-1	12	63	3	3	1	-1	4	1	0	#NULL!	#NULL!	1	#NULL!	#NULL!	1	52910120	4	1	1	3	#NULL!	3
3	77749071	1	Zululand	1	1		1	#NULL!		5	1	7	#NULL!	#NULL!	#NULL!	#NULL!	#NULL!	#NULL!	#NULL!	#NULL!	#NULL!	1	1	1	1	1	-1	4	61	4	3	1	-1	3	1	0	#NULL!	#NULL!	2	#NULL!	#NULL!	1	52910038	4	1	2	1	#NULL!	3
1	77749072	1	Zululand	1	1		1	#NULL!		5	1	6	#NULL!	#NULL!	#NULL!	#NULL!	#NULL!	#NULL!	#NULL!	#NULL!	#NULL!	1	1	1	1	1	-1	5	61	4	3	1	-1	4	1	0	#NULL!	#NULL!	2	#NULL!	#NULL!	1	52910196	3	1	2	1	#NULL!	4
1	77749096	5	Zululand	2	1		1	#NULL!		2	1	1	#NULL!	#NULL!	#NULL!	#NULL!	#NULL!	#NULL!	#NULL!	#NULL!	#NULL!	1	1	1	1	1	-1	10	61	4	2	1	-1	1	1	0	#NULL!	#NULL!	2	#NULL!	#NULL!	1	52910188	2	1	2	1	#NULL!	3
1	77749097	3	Zululand	1	1		1	#NULL!		5	2	3	6	#NULL!	#NULL!	#NULL!	#NULL!	#NULL!	#NULL!	#NULL!	1	#NULL!	1	1	1	1	-1	8	61	4	2	1	-1	1	1	0	#NULL!	#NULL!	2	#NULL!	#NULL!	1	52910211	2	1	2	1	#NULL!	5
1	77749099	5	Zululand	3	1		1	#NULL!		6	1	9	#NULL!	#NULL!	#NULL!	#NULL!	#NULL!	#NULL!	#NULL!	#NULL!	#NULL!	1	1	1	1	1	-1	2	70	2	3	1	-1	3	1	1	#NULL!	#NULL!	#NULL!	#NULL!	#NULL!	1	52910049	2	2	4	1	#NULL!	5
1	77749100	5	Zululand	1	1		1	#NULL!		3	1	8	#NULL!	#NULL!	#NULL!	#NULL!	#NULL!	#NULL!	#NULL!	#NULL!	#NULL!	1	1	1	1	1	-1	3	65	3	3	1	-1	3	1	0	#NULL!	#NULL!	2	#NULL!	#NULL!	1	52910070	2	1	2	1	#NULL!	5
1	77749102	5	Zululand	1	1		1	#NULL!		4	1	5	#NULL!	#NULL!	#NULL!	#NULL!	#NULL!	#NULL!	#NULL!	#NULL!	#NULL!	1	1	1	1	1	-1	6	65	3	3	1	-1	3	1	0	#NULL!	#NULL!	2	#NULL!	#NULL!	1	52910038	2	1	2	1	#NULL!	5
1	77749103	5	Zululand	1	1		1	#NULL!		4	2	7	9	#NULL!	#NULL!	#NULL!	#NULL!	#NULL!	#NULL!	#NULL!	1	#NULL!	1	1	1	1	-1	4	60	4	2	1	-1	1	1	0	#NULL!	#NULL!	2	#NULL!	#NULL!	1	52910196	2	1	2	1	#NULL!	5
1	77749105	1	Uthungulu	1	1		1	#NULL!		5	1	9	#NULL!	#NULL!	#NULL!	#NULL!	#NULL!	#NULL!	#NULL!	#NULL!	#NULL!	1	1	1	1	1	-1	2	63	3	3	1	-1	1	1	0	#NULL!	#NULL!	2	#NULL!	#NULL!	1	58710015	4	1	2	1	#NULL!	5
3	77749244	1	Zululand	1	1		1	#NULL!		5	1	12	#NULL!	#NULL!	#NULL!	#NULL!	#NULL!	#NULL!	#NULL!	#NULL!	#NULL!	1	1	1	1	1	-1	12	59	4	3	1	-1	1	1	0	#NULL!	#NULL!	2	#NULL!	#NULL!	1	52910188	3	1	2	1	#NULL!	4
3	77749245	1	Zululand	1	1		1	#NULL!		3	1	8	#NULL!	#NULL!	#NULL!	#NULL!	#NULL!	#NULL!	#NULL!	#NULL!	#NULL!	1	1	1	1	1	-1	3	59	4	3	1	-1	1	1	0	#NULL!	#NULL!	2	#NULL!	#NULL!	1	52910211	3	1	2	1	#NULL!	3
4	77749247	3	Zululand	1	1		1	#NULL!		2	1	3	#NULL!	#NULL!	#NULL!	#NULL!	#NULL!	#NULL!	#NULL!	#NULL!	#NULL!	1	1	1	1	1	-1	8	63	3	2	1	-1	1	1	0	#NULL!	#NULL!	2	#NULL!	#NULL!	1	52910049	3	1	2	1	#NULL!	3
3	77749248	3	Zululand	1	1		1	#NULL!		3	1	5	#NULL!	#NULL!	#NULL!	#NULL!	#NULL!	#NULL!	#NULL!	#NULL!	#NULL!	1	1	1	1	1	-1	6	61	4	3	1	-1	4	1	0	#NULL!	#NULL!	2	#NULL!	#NULL!	1	52910070	3	1	2	1	#NULL!	3
3	77749249	1	Zululand	1	1		1	#NULL!		1	1	8	#NULL!	#NULL!	#NULL!	#NULL!	#NULL!	#NULL!	#NULL!	#NULL!	#NULL!	1	1	1	1	1	-1	3	60	4	4	1	-1	4	1	0	#NULL!	#NULL!	2	#NULL!	#NULL!	1	52910120	3	1	2	1	#NULL!	4
3	77749251	5	Zululand	1	1		1	#NULL!		1	1	7	#NULL!	#NULL!	#NULL!	#NULL!	#NULL!	#NULL!	#NULL!	#NULL!	#NULL!	1	1	1	1	1	-1	4	60	4	2	1	-1	2	1	0	#NULL!	#NULL!	2	#NULL!	#NULL!	1	52910196	4	1	2	1	#NULL!	5
1	77749435	1	Uthungulu	1	1		1	#NULL!		7	4	2	9	10	11	#NULL!	#NULL!	#NULL!	#NULL!	#NULL!	1	#NULL!	1	1	1	1	-1	9	71	2	3	1	-1	1	1	0	#NULL!	#NULL!	2	#NULL!	#NULL!	1	53810382	2	1	2	1	#NULL!	3
1	77749436	5	Uthungulu	1	1		1	#NULL!		5	2	9	10	#NULL!	#NULL!	#NULL!	#NULL!	#NULL!	#NULL!	#NULL!	1	#NULL!	1	1	1	1	-1	2	71	2	3	1	-1	4	1	0	#NULL!	#NULL!	2	#NULL!	#NULL!	1	58710008	1	1	2	6	1	2
1	77751179	4	Ehlanzeni	1	1		1	#NULL!		4	1	5	5	#NULL!	#NULL!	#NULL!	#NULL!	#NULL!	#NULL!	#NULL!	3	1	1	1	1	1	-1	6	61	4	2	1	-1	3	1	0	#NULL!	#NULL!	2	#NULL!	#NULL!	2	87710655	1	1	2	2	#NULL!	5
1	77753173	5	Ehlanzeni	1	1		1	#NULL!		4	1	8	#NULL!	#NULL!	#NULL!	#NULL!	#NULL!	#NULL!	#NULL!	#NULL!	#NULL!	1	1	1	1	1	4	4	64	3	2	1	-1	2	1	0	#NULL!	#NULL!	2	#NULL!	#NULL!	2	87710655	2	1	2	1	#NULL!	3
1	77754345	2	Ehlanzeni	1	1		1	#NULL!		7	1	10	#NULL!	#NULL!	#NULL!	#NULL!	#NULL!	#NULL!	#NULL!	#NULL!	#NULL!	1	1	1	1	1	-1	1	72	2	2	1	-1	4	1	0	#NULL!	#NULL!	2	#NULL!	#NULL!	2	87410810	1	1	2	1	#NULL!	5
2	77754423	4	Ehlanzeni	1	1		1	#NULL!		3	1	5	#NULL!	#NULL!	#NULL!	#NULL!	#NULL!	#NULL!	#NULL!	#NULL!	#NULL!	1	1	1	1	1	-1	6	72	2	2	1	-1	3	1	0	#NULL!	#NULL!	2	#NULL!	#NULL!	2	87710655	3	1	2	4	1	5
1	77754630	4	Ehlanzeni	1	1		1	#NULL!		1	1	3	#NULL!	#NULL!	#NULL!	#NULL!	#NULL!	#NULL!	#NULL!	#NULL!	#NULL!	1	1	1	1	1	-1	8	71	2	3	1	-1	4	1	1	#NULL!	#NULL!	#NULL!	#NULL!	#NULL!	2	87410810	4	2	4	1	#NULL!	1
3	77755031	4	Gert Sibande	2	1		1	#NULL!		1	1	5	#NULL!	#NULL!	#NULL!	#NULL!	#NULL!	#NULL!	#NULL!	#NULL!	#NULL!	1	1	1	1	1	-1	6	65	3	3	1	-1	1	1	0	#NULL!	#NULL!	2	#NULL!	#NULL!	2	86210221	3	1	2	6	3	5
2	77755135	5	Gert Sibande	1	1		1	#NULL!		2	2	7	10	#NULL!	#NULL!	#NULL!	#NULL!	#NULL!	#NULL!	#NULL!	1	#NULL!	1	1	1	1	-1	4	60	4	2	1	-1	1	1	0	#NULL!	#NULL!	2	#NULL!	#NULL!	2	86210221	1	1	2	7	2	4
6	77756092	1	Zululand	1	1		1	#NULL!		4	1	10	#NULL!	#NULL!	#NULL!	#NULL!	#NULL!	#NULL!	#NULL!	#NULL!	#NULL!	1	1	1	1	1	-1	1	61	4	4	1	-1	3	1	0	#NULL!	#NULL!	2	#NULL!	#NULL!	1	52910140	4	1	2	1	#NULL!	4
1	77757130	3	Ehlanzeni	1	1		1	#NULL!		2	1	9	#NULL!	#NULL!	#NULL!	#NULL!	#NULL!	#NULL!	#NULL!	#NULL!	#NULL!	1	1	1	1	1	-1	2	72	2	2	1	-1	2	1	1	#NULL!	#NULL!	#NULL!	#NULL!	#NULL!	2	87710655	4	2	4	1	#NULL!	5
2	77757516	5	Gert Sibande	1	1		1	#NULL!		1	1	6	#NULL!	#NULL!	#NULL!	#NULL!	#NULL!	#NULL!	#NULL!	#NULL!	#NULL!	1	1	1	1	1	-1	5	72	2	3	1	-1	3	1	0	#NULL!	#NULL!	2	#NULL!	#NULL!	2	86210221	2	1	2	4	2	5
1	77758019	4	Nkangala	1	1		1	#NULL!		7	1	12	#NULL!	#NULL!	#NULL!	#NULL!	#NULL!	#NULL!	#NULL!	#NULL!	#NULL!	1	1	1	1	1	-1	12	64	3	3	1	-1	2	1	0	#NULL!	#NULL!	2	#NULL!	#NULL!	2	87210192	1	1	2	1	#NULL!	5
1	77758524	4	Nkangala	1	1		1	#NULL!		6	1	6	#NULL!	#NULL!	#NULL!	#NULL!	#NULL!	#NULL!	#NULL!	#NULL!	#NULL!	1	1	1	1	1	-1	5	71	2	3	1	-1	1	1	0	#NULL!	#NULL!	2	#NULL!	#NULL!	2	87210192	4	1	2	1	#NULL!	5
1	77759534	4	UMgungundlovu	1	1		1	#NULL!		3	1	4	#NULL!	#NULL!	#NULL!	#NULL!	#NULL!	#NULL!	#NULL!	#NULL!	#NULL!	1	1	1	1	1	-1	7	71	2	3	1	-1	4	1	0	#NULL!	#NULL!	2	#NULL!	#NULL!	1	56610039	1	1	2	6	1	5
2	77759853	4	UMgungundlovu	1	1		1	#NULL!		4	1	1	#NULL!	#NULL!	#NULL!	#NULL!	#NULL!	#NULL!	#NULL!	#NULL!	#NULL!	1	1	1	1	2	-1	10	72	2	3	1	-1	4	1	0	#NULL!	#NULL!	2	#NULL!	#NULL!	1	56610039	3	1	2	5	1	2
1	77761207	2	UMgungundlovu	1	1		1	#NULL!		3	1	1	#NULL!	#NULL!	#NULL!	#NULL!	#NULL!	#NULL!	#NULL!	#NULL!	#NULL!	1	1	1	1	1	-1	10	71	2	2	1	-1	4	1	0	#NULL!	#NULL!	2	#NULL!	#NULL!	1	56610039	2	1	2	4	1	5
1	77761271	5	Ehlanzeni	1	1		1	#NULL!		4	1	9	#NULL!	#NULL!	#NULL!	#NULL!	#NULL!	#NULL!	#NULL!	#NULL!	#NULL!	1	1	1	1	1	-1	2	70	2	2	1	-1	1	1	0	#NULL!	#NULL!	1	#NULL!	#NULL!	2	87410739	1	1	1	6	3	5
1	77762765	2	Ehlanzeni	1	1		1	#NULL!		7	2	4	12	#NULL!	#NULL!	#NULL!	#NULL!	#NULL!	#NULL!	#NULL!	1	#NULL!	1	1	1	1	-1	7	69	2	3	1	-1	4	1	0	#NULL!	#NULL!	2	#NULL!	#NULL!	2	87410739	4	1	2	1	#NULL!	5
3	77763407	5	Ugu	1	1		1	#NULL!		4	1	3	#NULL!	#NULL!	#NULL!	#NULL!	#NULL!	#NULL!	#NULL!	#NULL!	#NULL!	1	1	1	1	1	-1	8	59	4	3	1	-1	1	1	0	#NULL!	#NULL!	2	#NULL!	#NULL!	1	50310129	4	1	2	3	#NULL!	1
3	77763408	4	Ugu	1	1		1	#NULL!		6	1	8	#NULL!	#NULL!	#NULL!	#NULL!	#NULL!	#NULL!	#NULL!	#NULL!	#NULL!	1	1	1	1	1	-1	5	71	2	3	1	-1	1	1	0	#NULL!	#NULL!	2	#NULL!	#NULL!	1	50310093	4	1	2	6	3	5
1	77765567	2	UMgungundlovu	1	1		1	#NULL!		5	1	6	#NULL!	#NULL!	#NULL!	#NULL!	#NULL!	#NULL!	#NULL!	#NULL!	#NULL!	1	1	1	1	1	-1	5	71	2	3	1	-1	1	1	1	#NULL!	#NULL!	#NULL!	#NULL!	#NULL!	1	56610039	4	2	4	1	#NULL!	4
1	77766859	2	Gert Sibande	1	1		1	#NULL!		5	1	3	#NULL!	#NULL!	#NULL!	#NULL!	#NULL!	#NULL!	#NULL!	#NULL!	#NULL!	1	1	1	1	1	-1	8	69	2	3	1	-1	4	1	0	#NULL!	#NULL!	2	#NULL!	#NULL!	2	86210119	2	1	2	6	1	5
3	77766992	2	Gert Sibande	1	1		1	#NULL!		6	2	6	10	#NULL!	#NULL!	#NULL!	#NULL!	#NULL!	#NULL!	#NULL!	1	#NULL!	1	1	1	1	-1	6	68	2	2	1	-1	4	1	0	#NULL!	#NULL!	2	#NULL!	#NULL!	2	86210119	1	1	2	7	3	5
3	77768450	5	Ehlanzeni	1	1		1	#NULL!		7	1	10	#NULL!	#NULL!	#NULL!	#NULL!	#NULL!	#NULL!	#NULL!	#NULL!	#NULL!	1	1	1	1	1	-1	1	71	2	1	1	-1	2	1	1	#NULL!	#NULL!	#NULL!	#NULL!	#NULL!	2	87710608	1	2	4	1	#NULL!	5
3	77769115	5	Zululand	1	1		1	#NULL!		3	1	4	#NULL!	#NULL!	#NULL!	#NULL!	#NULL!	#NULL!	#NULL!	#NULL!	#NULL!	1	1	1	1	1	-1	7	72	2	3	1	-1	4	1	0	#NULL!	#NULL!	2	#NULL!	#NULL!	1	58110270	4	1	2	3	#NULL!	5
3	77769116	5	Zululand	1	1		1	#NULL!		1	1	4	#NULL!	#NULL!	#NULL!	#NULL!	#NULL!	#NULL!	#NULL!	#NULL!	#NULL!	1	1	1	1	1	-1	7	69	2	3	1	-1	1	1	0	#NULL!	#NULL!	2	#NULL!	#NULL!	1	58110248	2	1	2	4	3	4
2	77769117	1	Zululand	1	1		1	#NULL!		3	1	8	#NULL!	#NULL!	#NULL!	#NULL!	#NULL!	#NULL!	#NULL!	#NULL!	#NULL!	1	1	1	1	1	-1	3	63	3	3	1	-1	1	1	0	#NULL!	#NULL!	2	#NULL!	#NULL!	1	58110118	1	1	2	7	3	5
1	77769119	1	Uthungulu	1	1		1	#NULL!		10	3	7	10	12	#NULL!	#NULL!	#NULL!	#NULL!	#NULL!	#NULL!	1	#NULL!	1	1	1	1	-1	4	58	4	3	1	-1	1	1	0	#NULL!	#NULL!	2	#NULL!	#NULL!	1	53810058	2	1	2	1	#NULL!	5
1	77769120	2	Uthungulu	1	1		1	#NULL!		3	1	12	#NULL!	#NULL!	#NULL!	#NULL!	#NULL!	#NULL!	#NULL!	#NULL!	#NULL!	1	1	1	1	1	-1	12	59	4	3	1	-1	1	1	0	#NULL!	#NULL!	2	#NULL!	#NULL!	1	53810005	4	1	2	1	#NULL!	2
1	77769124	1	Uthungulu	1	1		1	#NULL!		3	1	9	#NULL!	#NULL!	#NULL!	#NULL!	#NULL!	#NULL!	#NULL!	#NULL!	#NULL!	1	1	1	1	1	-1	5	60	4	2	1	-1	1	1	0	#NULL!	#NULL!	2	#NULL!	#NULL!	1	58710156	3	1	2	3	#NULL!	5
1	77769125	1	Uthungulu	1	1		1	#NULL!		4	1	2	#NULL!	#NULL!	#NULL!	#NULL!	#NULL!	#NULL!	#NULL!	#NULL!	#NULL!	1	1	1	1	1	-1	9	69	2	3	1	-1	1	1	1	#NULL!	#NULL!	#NULL!	#NULL!	#NULL!	1	58710070	1	2	4	2	#NULL!	5
1	77769126	5	Zululand	1	1		1	#NULL!		5	3	2	7	12	#NULL!	#NULL!	#NULL!	#NULL!	#NULL!	#NULL!	1	#NULL!	1	1	1	1	-1	9	60	4	3	1	-1	3	1	0	#NULL!	#NULL!	2	#NULL!	#NULL!	1	58110270	3	1	2	1	#NULL!	5
2	77769322	1	Uthungulu	1	2		1	#NULL!		4	2	#NULL!	#NULL!	#NULL!	#NULL!	#NULL!	#NULL!	#NULL!	#NULL!	#NULL!	1	#NULL!	1	1	1	1	-1	10	69	2	5	1	-1	4	1	0	#NULL!	#NULL!	2	#NULL!	#NULL!	1	53810382	3	1	2	2	#NULL!	3
1	77769323	1	Uthungulu	1	1		1	#NULL!		5	1	2	#NULL!	#NULL!	#NULL!	#NULL!	#NULL!	#NULL!	#NULL!	#NULL!	#NULL!	1	1	1	1	1	-1	9	63	3	3	1	-1	1	1	0	#NULL!	#NULL!	2	#NULL!	#NULL!	1	53810378	3	1	2	1	#NULL!	4
1	77769324	3	Uthungulu	2	1		1	#NULL!		7	1	9	#NULL!	#NULL!	#NULL!	#NULL!	#NULL!	#NULL!	#NULL!	#NULL!	#NULL!	1	1	1	1	1	-1	2	69	2	4	1	-1	4	1	0	#NULL!	#NULL!	2	#NULL!	#NULL!	1	58710008	2	1	2	5	2	2
3	77769325	3	Zululand	1	1		1	#NULL!		1	1	7	#NULL!	#NULL!	#NULL!	#NULL!	#NULL!	#NULL!	#NULL!	#NULL!	#NULL!	1	1	1	1	1	-1	4	72	2	3	1	-1	2	1	0	#NULL!	#NULL!	2	#NULL!	#NULL!	1	58110270	2	1	2	4	2	2
2	77769326	1	Zululand	1	1		1	#NULL!		2	1	11	#NULL!	#NULL!	#NULL!	#NULL!	#NULL!	#NULL!	#NULL!	#NULL!	#NULL!	1	1	1	1	1	-1	11	69	2	3	1	-1	1	1	0	#NULL!	#NULL!	2	#NULL!	#NULL!	1	58110248	1	1	2	5	2	4
1	77774187	3	Ehlanzeni	1	1		1	#NULL!		2	1	4	#NULL!	#NULL!	#NULL!	#NULL!	#NULL!	#NULL!	#NULL!	#NULL!	#NULL!	1	1	1	1	1	-1	7	69	2	3	1	-1	2	1	0	#NULL!	#NULL!	2	#NULL!	#NULL!	2	87710608	2	1	2	1	#NULL!	1
2	77775232	4	Gert Sibande	1	1		1	#NULL!		3	1	10	#NULL!	#NULL!	#NULL!	#NULL!	#NULL!	#NULL!	#NULL!	#NULL!	#NULL!	1	1	1	1	1	-1	1	69	2	3	1	-1	4	1	0	#NULL!	#NULL!	2	#NULL!	#NULL!	2	86210119	3	1	2	1	#NULL!	4
2	77775748	4	Nkangala	1	1		1	#NULL!		3	1	2	#NULL!	#NULL!	#NULL!	#NULL!	#NULL!	#NULL!	#NULL!	#NULL!	#NULL!	1	1	1	1	1	-1	9	64	3	3	1	-1	2	1	0	#NULL!	#NULL!	2	#NULL!	#NULL!	2	87210160	3	1	2	1	#NULL!	5
6	77786351	1	Zululand	1	2		1	#NULL!		2	1	4	#NULL!	#NULL!	#NULL!	#NULL!	#NULL!	#NULL!	#NULL!	#NULL!	#NULL!	1	1	1	1	1	-1	7	64	3	3	1	-1	4	1	0	#NULL!	#NULL!	2	#NULL!	#NULL!	1	58010295	1	1	2	1	#NULL!	4
6	77786354	4	Zululand	1	2		1	#NULL!		5	1	7	#NULL!	#NULL!	#NULL!	#NULL!	#NULL!	#NULL!	#NULL!	#NULL!	#NULL!	1	1	1	1	1	-1	4	62	4	3	1	-1	4	1	0	#NULL!	#NULL!	2	#NULL!	#NULL!	1	58010168	1	1	2	1	#NULL!	5
6	77786355	2	Zululand	1	3		1	#NULL!		1	1	6	#NULL!	#NULL!	#NULL!	#NULL!	#NULL!	#NULL!	#NULL!	#NULL!	#NULL!	1	1	1	1	1	-1	5	64	3	3	1	-1	1	1	0	#NULL!	#NULL!	2	#NULL!	#NULL!	1	58010156	1	1	2	6	2	5
2	77807582	3	Zululand	1	1		1	#NULL!		8	5	1	3	6	9	11	#NULL!	#NULL!	#NULL!	#NULL!	1	#NULL!	1	1	1	1	-1	10	70	2	2	1	-1	1	1	0	#NULL!	#NULL!	2	#NULL!	#NULL!	1	58110118	2	1	2	4	1	5
2	77807583	3	Zululand	1	1		1	#NULL!		9	1	12	#NULL!	#NULL!	#NULL!	#NULL!	#NULL!	#NULL!	#NULL!	#NULL!	#NULL!	1	1	1	1	1	-1	12	71	2	3	1	-1	1	1	0	#NULL!	#NULL!	2	#NULL!	#NULL!	1	58110224	2	1	2	1	#NULL!	5
1	77831243	1	Zululand	1	1		1	#NULL!		3	2	5	12	#NULL!	#NULL!	#NULL!	#NULL!	#NULL!	#NULL!	#NULL!	1	#NULL!	1	1	1	1	-1	6	69	2	2	1	-1	1	1	0	#NULL!	#NULL!	2	#NULL!	#NULL!	1	58110270	1	1	2	2	#NULL!	3
1	77831244	3	Zululand	1	1		1	#NULL!		10	1	5	#NULL!	#NULL!	#NULL!	#NULL!	#NULL!	#NULL!	#NULL!	#NULL!	#NULL!	1	1	1	1	1	-1	6	70	2	2	1	-1	4	1	0	#NULL!	#NULL!	2	#NULL!	#NULL!	1	58110248	3	1	2	5	1	4
2	77835039	4	Gert Sibande	1	1		1	#NULL!		2	1	8	#NULL!	#NULL!	#NULL!	#NULL!	#NULL!	#NULL!	#NULL!	#NULL!	#NULL!	1	1	1	1	1	-1	3	72	2	3	1	-1	3	1	1	#NULL!	#NULL!	#NULL!	#NULL!	#NULL!	2	86210148	1	2	4	5	2	4
1	77835125	2	Gert Sibande	1	1		1	#NULL!		5	1	12	#NULL!	#NULL!	#NULL!	#NULL!	#NULL!	#NULL!	#NULL!	#NULL!	#NULL!	1	1	1	1	1	-1	12	59	4	2	1	-1	1	1	2	1	1	4	1	0	2	86210053	1	1	1	1	#NULL!	5
1	77835187	4	Ugu	1	3		1	#NULL!		5	1	8	#NULL!	#NULL!	#NULL!	#NULL!	#NULL!	#NULL!	#NULL!	#NULL!	#NULL!	1	1	1	1	1	-1	3	70	2	3	1	-1	4	1	0	#NULL!	#NULL!	2	#NULL!	#NULL!	1	50310166	2	1	2	3	#NULL!	5
1	77835803	4	Gert Sibande	1	1		1	#NULL!		1	1	11	#NULL!	#NULL!	#NULL!	#NULL!	#NULL!	#NULL!	#NULL!	#NULL!	#NULL!	1	1	1	1	1	-1	11	63	3	3	1	-1	4	1	1	#NULL!	#NULL!	#NULL!	#NULL!	#NULL!	2	86210072	1	2	4	1	#NULL!	1
3	77836018	1	Ugu	1	1		1	#NULL!		9	1	1	#NULL!	#NULL!	#NULL!	#NULL!	#NULL!	#NULL!	#NULL!	#NULL!	#NULL!	1	1	1	1	1	-1	11	64	3	3	1	-1	1	1	1	#NULL!	#NULL!	#NULL!	#NULL!	#NULL!	1	50310166	4	2	4	1	#NULL!	5
2	77837243	2	Gert Sibande	1	1		1	#NULL!		5	1	6	#NULL!	#NULL!	#NULL!	#NULL!	#NULL!	#NULL!	#NULL!	#NULL!	#NULL!	1	1	1	1	1	-1	5	72	2	3	1	-1	1	1	1	#NULL!	#NULL!	#NULL!	#NULL!	#NULL!	2	86210148	2	2	4	1	#NULL!	5
1	77837251	2	Gert Sibande	1	1		1	#NULL!		8	1	5	#NULL!	#NULL!	#NULL!	#NULL!	#NULL!	#NULL!	#NULL!	#NULL!	#NULL!	1	1	1	1	1	-1	6	72	2	3	1	-1	3	1	1	#NULL!	#NULL!	#NULL!	#NULL!	#NULL!	2	86210053	2	2	4	1	#NULL!	5
1	77837476	1	Uthungulu	1	1		1	#NULL!		4	1	3	#NULL!	#NULL!	#NULL!	#NULL!	#NULL!	#NULL!	#NULL!	#NULL!	#NULL!	1	1	1	1	1	-1	8	63	3	3	1	-1	1	1	0	#NULL!	#NULL!	2	#NULL!	#NULL!	1	53810378	2	1	2	1	#NULL!	5
1	77837477	1	Uthungulu	1	1		1	#NULL!		5	2	4	8	#NULL!	#NULL!	#NULL!	#NULL!	#NULL!	#NULL!	#NULL!	1	#NULL!	1	1	1	1	-1	7	61	4	2	1	-1	1	1	0	#NULL!	#NULL!	2	#NULL!	#NULL!	1	58710048	3	1	2	2	#NULL!	3
4	77839387	2	Gert Sibande	1	1		1	#NULL!		5	1	5	#NULL!	#NULL!	#NULL!	#NULL!	#NULL!	#NULL!	#NULL!	#NULL!	#NULL!	1	1	1	1	1	-1	6	59	4	2	1	-1	4	1	1	#NULL!	#NULL!	#NULL!	#NULL!	#NULL!	2	86210072	2	2	4	1	#NULL!	5
1	77839589	3	eThekwini	5	3		1	#NULL!		3	1	5	#NULL!	#NULL!	#NULL!	#NULL!	#NULL!	#NULL!	#NULL!	#NULL!	#NULL!	1	1	1	1	1	-1	1	68	2	3	1	-1	4	1	0	#NULL!	#NULL!	2	#NULL!	#NULL!	1	59915590	4	1	2	6	3	5
5	77839959	3	Gert Sibande	2	1		1	#NULL!		1	1	4	#NULL!	#NULL!	#NULL!	#NULL!	#NULL!	#NULL!	#NULL!	#NULL!	#NULL!	1	1	1	1	1	-1	7	65	3	2	1	-1	4	1	1	#NULL!	#NULL!	#NULL!	#NULL!	#NULL!	2	86210148	3	2	4	5	3	5
1	77840318	4	eThekwini	1	1		1	#NULL!		6	2	3	8	#NULL!	#NULL!	#NULL!	#NULL!	#NULL!	#NULL!	#NULL!	1	#NULL!	1	1	1	1	-1	8	58	4	3	1	-1	4	1	1	#NULL!	#NULL!	#NULL!	#NULL!	#NULL!	1	59914148	2	2	4	1	#NULL!	5
2	77840987	4	UMgungundlovu	1	1		1	#NULL!		3	1	1	#NULL!	#NULL!	#NULL!	#NULL!	#NULL!	#NULL!	#NULL!	#NULL!	#NULL!	1	1	1	1	1	-1	10	65	3	3	1	-1	4	1	1	#NULL!	#NULL!	#NULL!	#NULL!	#NULL!	1	56310020	3	2	4	1	#NULL!	5
2	77841062	5	UMgungundlovu	1	1		1	#NULL!		5	1	10	#NULL!	#NULL!	#NULL!	#NULL!	#NULL!	#NULL!	#NULL!	#NULL!	#NULL!	1	1	1	1	1	-1	1	72	2	2	1	-1	4	1	2	1	1	4	1	0	1	56310020	1	1	1	3	#NULL!	5
1	77841073	3	Uthungulu	1	1		1	#NULL!		10	2	2	3	#NULL!	#NULL!	#NULL!	#NULL!	#NULL!	#NULL!	#NULL!	1	#NULL!	1	1	1	1	-1	9	69	2	3	1	-1	1	1	0	#NULL!	#NULL!	2	#NULL!	#NULL!	1	58710111	1	1	2	3	#NULL!	2
2	77841760	5	UMgungundlovu	1	1		1	#NULL!		3	2	2	5	#NULL!	#NULL!	#NULL!	#NULL!	#NULL!	#NULL!	#NULL!	1	#NULL!	1	1	1	1	-1	9	58	4	2	1	-1	1	1	1	#NULL!	#NULL!	#NULL!	#NULL!	#NULL!	1	56310020	2	2	4	1	#NULL!	5
6	77842491	1	eThekwini	1	1		1	#NULL!		2	2	5	10	#NULL!	#NULL!	#NULL!	#NULL!	#NULL!	#NULL!	#NULL!	1	#NULL!	1	1	1	1	-1	6	69	2	3	1	-1	1	1	1	#NULL!	#NULL!	#NULL!	#NULL!	#NULL!	1	59914148	3	2	4	6	2	5
1	77843285	4	Ehlanzeni	1	1		1	#NULL!		4	1	10	#NULL!	#NULL!	#NULL!	#NULL!	#NULL!	#NULL!	#NULL!	#NULL!	#NULL!	1	1	1	1	1	-1	1	70	2	2	1	-1	2	1	2	1	1	4	1	0	2	87710732	1	1	1	1	#NULL!	5
1	77843426	1	Uthungulu	1	1		1	#NULL!		6	1	12	#NULL!	#NULL!	#NULL!	#NULL!	#NULL!	#NULL!	#NULL!	#NULL!	#NULL!	1	1	1	1	1	-1	12	59	4	3	1	-1	4	1	0	#NULL!	#NULL!	2	#NULL!	#NULL!	1	58710156	2	1	2	1	#NULL!	5
1	77843626	2	Gert Sibande	1	1		1	#NULL!		5	1	1	#NULL!	#NULL!	#NULL!	#NULL!	#NULL!	#NULL!	#NULL!	#NULL!	#NULL!	1	1	1	1	1	-1	10	69	2	3	1	-1	4	1	1	#NULL!	#NULL!	#NULL!	#NULL!	#NULL!	2	86210148	4	2	4	4	2	5
3	77843794	1	Uthungulu	1	1		1	#NULL!		6	2	#NULL!	#NULL!	#NULL!	#NULL!	#NULL!	#NULL!	#NULL!	#NULL!	#NULL!	1	#NULL!	1	1	1	1	-1	4	66	3	2	1	-1	4	1	0	#NULL!	#NULL!	2	#NULL!	#NULL!	1	58710015	2	1	2	1	#NULL!	4
1	77843795	1	Uthungulu	1	1		1	#NULL!		2	1	11	#NULL!	#NULL!	#NULL!	#NULL!	#NULL!	#NULL!	#NULL!	#NULL!	#NULL!	1	1	1	1	1	-1	11	62	4	4	1	-1	1	1	0	#NULL!	#NULL!	2	#NULL!	#NULL!	1	58710048	4	1	2	1	#NULL!	5
3	77843796	1	Zululand	1	1		1	#NULL!		3	1	10	#NULL!	#NULL!	#NULL!	#NULL!	#NULL!	#NULL!	#NULL!	#NULL!	#NULL!	1	1	1	1	1	-1	1	66	3	3	1	-1	4	1	0	#NULL!	#NULL!	2	#NULL!	#NULL!	1	58110130	1	1	2	1	#NULL!	3
1	77843797	1	Zululand	1	1		1	#NULL!		5	2	#NULL!	#NULL!	#NULL!	#NULL!	#NULL!	#NULL!	#NULL!	#NULL!	#NULL!	1	#NULL!	1	1	1	1	-1	1	68	2	3	1	-1	3	1	0	#NULL!	#NULL!	2	#NULL!	#NULL!	1	58110011	4	1	2	1	#NULL!	4
2	77844215	3	eThekwini	1	1		1	#NULL!		3	1	12	#NULL!	#NULL!	#NULL!	#NULL!	#NULL!	#NULL!	#NULL!	#NULL!	#NULL!	1	1	1	1	1	-1	12	58	4	1	1	-1	1	1	2	1	1	4	1	2	1	59915354	3	1	3	5	4	4
1	77844476	1	Zululand	1	1		1	#NULL!		6	2	4	10	#NULL!	#NULL!	#NULL!	#NULL!	#NULL!	#NULL!	#NULL!	1	#NULL!	1	1	1	1	-1	7	65	3	1	1	-1	3	1	0	#NULL!	#NULL!	2	#NULL!	#NULL!	1	58110060	1	1	2	1	#NULL!	5
1	77844477	1	Zululand	1	1		1	#NULL!		7	2	2	9	#NULL!	#NULL!	#NULL!	#NULL!	#NULL!	#NULL!	#NULL!	1	#NULL!	1	1	1	1	-1	9	67	3	3	1	-1	3	1	0	#NULL!	#NULL!	2	#NULL!	#NULL!	1	58110156	2	1	2	2	#NULL!	5
1	77844478	1	Zululand	1	1		1	#NULL!		1	1	7	#NULL!	#NULL!	#NULL!	#NULL!	#NULL!	#NULL!	#NULL!	#NULL!	#NULL!	1	1	1	1	1	-1	4	60	4	1	1	-1	3	1	0	#NULL!	#NULL!	2	#NULL!	#NULL!	1	58110095	1	1	2	1	#NULL!	4
3	77844479	1	Zululand	1	1		1	#NULL!		5	1	5	#NULL!	#NULL!	#NULL!	#NULL!	#NULL!	#NULL!	#NULL!	#NULL!	#NULL!	1	1	1	1	1	-1	6	68	2	3	1	-1	1	1	0	#NULL!	#NULL!	2	#NULL!	#NULL!	1	58110130	4	1	2	1	#NULL!	4
2	77844549	4	Gert Sibande	1	1		1	#NULL!		2	1	12	#NULL!	#NULL!	#NULL!	#NULL!	#NULL!	#NULL!	#NULL!	#NULL!	#NULL!	1	1	1	1	1	-1	12	71	2	3	1	-1	4	1	2	1	1	4	1	2	2	86210072	3	1	3	5	1	4
2	77845778	4	eThekwini	1	1		1	#NULL!		1	1	5	#NULL!	#NULL!	#NULL!	#NULL!	#NULL!	#NULL!	#NULL!	#NULL!	#NULL!	1	1	1	1	1	-1	6	62	4	5	1	-1	1	1	1	#NULL!	#NULL!	#NULL!	#NULL!	#NULL!	1	59915354	1	2	4	3	#NULL!	4
2	77846239	5	UMgungundlovu	1	1		1	#NULL!		2	1	5	#NULL!	#NULL!	#NULL!	#NULL!	#NULL!	#NULL!	#NULL!	#NULL!	#NULL!	1	1	1	1	1	-1	6	68	2	3	1	-1	2	1	1	#NULL!	#NULL!	#NULL!	#NULL!	#NULL!	1	56310020	4	2	4	3	#NULL!	1
2	77846643	1	Uthungulu	1	1		1	#NULL!		8	1	3	#NULL!	#NULL!	#NULL!	#NULL!	#NULL!	#NULL!	#NULL!	#NULL!	#NULL!	1	1	1	1	1	-1	8	66	3	3	1	-1	4	1	0	#NULL!	#NULL!	2	#NULL!	#NULL!	1	58710101	2	1	2	1	#NULL!	4
3	77848845	2	Ehlanzeni	1	1		1	#NULL!		6	1	4	#NULL!	#NULL!	#NULL!	#NULL!	#NULL!	#NULL!	#NULL!	#NULL!	#NULL!	1	1	1	1	1	-1	1	72	2	2	1	-1	2	1	1	#NULL!	#NULL!	#NULL!	#NULL!	#NULL!	2	87710732	4	2	4	2	#NULL!	4
2	77849157	1	eThekwini	1	1		1	#NULL!		3	1	11	#NULL!	#NULL!	#NULL!	#NULL!	#NULL!	#NULL!	#NULL!	#NULL!	#NULL!	1	1	1	1	1	-1	11	58	4	2	1	-1	2	1	1	#NULL!	#NULL!	#NULL!	#NULL!	#NULL!	1	59915354	4	2	4	2	#NULL!	5
1	77851316	2	Gert Sibande	1	1		1	#NULL!		7	2	7	8	#NULL!	#NULL!	#NULL!	#NULL!	#NULL!	#NULL!	#NULL!	1	#NULL!	1	1	1	1	-1	4	67	3	4	1	-1	4	1	1	#NULL!	#NULL!	#NULL!	#NULL!	#NULL!	2	86210072	4	2	4	1	#NULL!	5
1	77851785	5	Ehlanzeni	1	1		1	#NULL!		5	1	4	#NULL!	#NULL!	#NULL!	#NULL!	#NULL!	#NULL!	#NULL!	#NULL!	#NULL!	1	1	1	1	1	-1	7	71	2	2	1	-1	2	1	1	#NULL!	#NULL!	#NULL!	#NULL!	#NULL!	2	87710732	4	2	4	1	#NULL!	5
2	77854100	4	UMgungundlovu	2	1		1	#NULL!		1	1	4	#NULL!	#NULL!	#NULL!	#NULL!	#NULL!	#NULL!	#NULL!	#NULL!	#NULL!	1	1	1	1	1	-1	7	63	3	3	1	-1	1	1	1	#NULL!	#NULL!	#NULL!	#NULL!	#NULL!	1	56310032	1	2	4	3	#NULL!	5
3	77855214	1	Zululand	1	1		1	#NULL!		7	3	1	4	5	#NULL!	#NULL!	#NULL!	#NULL!	#NULL!	#NULL!	1	#NULL!	1	1	1	1	-1	6	66	3	3	1	-1	4	1	0	#NULL!	#NULL!	2	#NULL!	#NULL!	1	58110198	3	1	2	2	#NULL!	5
1	77855215	1	Zululand	1	1		1	#NULL!		8	1	6	#NULL!	#NULL!	#NULL!	#NULL!	#NULL!	#NULL!	#NULL!	#NULL!	#NULL!	1	1	1	1	1	-1	5	68	2	3	1	-1	1	1	0	#NULL!	#NULL!	2	#NULL!	#NULL!	1	58110011	2	1	2	1	#NULL!	5
1	77864253	3	Uthungulu	1	1		1	#NULL!		4	2	7	9	#NULL!	#NULL!	#NULL!	#NULL!	#NULL!	#NULL!	#NULL!	1	#NULL!	1	1	1	1	-1	4	66	3	3	1	-1	4	1	0	#NULL!	#NULL!	2	#NULL!	#NULL!	1	58710111	4	1	2	1	#NULL!	4
3	77864254	3	Uthungulu	1	1		1	#NULL!		3	1	1	#NULL!	#NULL!	#NULL!	#NULL!	#NULL!	#NULL!	#NULL!	#NULL!	#NULL!	1	1	1	1	1	-1	10	62	4	2	1	-1	1	1	0	#NULL!	#NULL!	2	#NULL!	#NULL!	1	58710101	1	1	2	1	#NULL!	4
1	77882180	1	Uthungulu	1	2		1	#NULL!		3	1	7	#NULL!	#NULL!	#NULL!	#NULL!	#NULL!	#NULL!	#NULL!	#NULL!	#NULL!	1	1	1	1	1	-1	4	63	3	3	1	-1	4	1	0	#NULL!	#NULL!	2	#NULL!	#NULL!	1	53810378	4	1	2	1	#NULL!	5
3	77882181	1	Uthungulu	1	1		1	#NULL!		6	2	3	11	#NULL!	#NULL!	#NULL!	#NULL!	#NULL!	#NULL!	#NULL!	1	#NULL!	1	1	1	1	-1	8	72	2	2	1	-1	1	1	1	#NULL!	#NULL!	#NULL!	#NULL!	#NULL!	1	58710015	1	2	4	1	#NULL!	4
3	77882182	5	Uthungulu	1	1		1	#NULL!		4	1	7	#NULL!	#NULL!	#NULL!	#NULL!	#NULL!	#NULL!	#NULL!	#NULL!	#NULL!	1	1	1	1	1	-1	4	72	2	3	1	-1	1	1	1	#NULL!	#NULL!	#NULL!	#NULL!	#NULL!	1	58710048	1	2	4	1	#NULL!	5
3	77882183	1	Uthungulu	1	1		1	#NULL!		4	1	4	#NULL!	#NULL!	#NULL!	#NULL!	#NULL!	#NULL!	#NULL!	#NULL!	#NULL!	1	1	1	1	1	-1	7	69	2	3	1	-1	1	1	1	#NULL!	#NULL!	#NULL!	#NULL!	#NULL!	1	58710156	4	2	4	1	#NULL!	5
2	77909824	3	Zululand	1	1		1	#NULL!		3	2	4	4	#NULL!	#NULL!	#NULL!	#NULL!	#NULL!	#NULL!	#NULL!	1	#NULL!	1	1	1	1	-1	7	67	3	3	1	-1	1	1	0	#NULL!	#NULL!	2	#NULL!	#NULL!	1	58110198	4	1	2	1	#NULL!	4
6	77909825	3	Zululand	1	1		1	#NULL!		5	1	1	#NULL!	#NULL!	#NULL!	#NULL!	#NULL!	#NULL!	#NULL!	#NULL!	#NULL!	1	1	1	1	1	-1	10	63	3	3	1	-1	4	1	0	#NULL!	#NULL!	2	#NULL!	#NULL!	1	58110060	4	1	2	1	#NULL!	4
3	77914979	3	Zululand	1	1		1	#NULL!		2	1	9	#NULL!	#NULL!	#NULL!	#NULL!	#NULL!	#NULL!	#NULL!	#NULL!	#NULL!	1	1	1	1	1	-1	2	61	4	3	1	-1	3	1	0	#NULL!	#NULL!	2	#NULL!	#NULL!	1	52910140	3	1	2	1	#NULL!	5
3	77914980	5	Zululand	1	1		1	#NULL!		3	1	5	#NULL!	#NULL!	#NULL!	#NULL!	#NULL!	#NULL!	#NULL!	#NULL!	#NULL!	1	1	1	1	1	-1	6	69	2	3	1	-1	2	1	0	#NULL!	#NULL!	2	#NULL!	#NULL!	1	52910149	1	1	2	1	#NULL!	5
3	77914982	1	Zululand	1	1		1	#NULL!		1	1	1	#NULL!	#NULL!	#NULL!	#NULL!	#NULL!	#NULL!	#NULL!	#NULL!	#NULL!	1	1	1	1	1	-1	10	65	3	2	1	-1	3	1	0	#NULL!	#NULL!	2	#NULL!	#NULL!	1	52910009	3	1	2	1	#NULL!	3
1	77917656	5	Uthungulu	1	2		1	#NULL!		4	1	7	#NULL!	#NULL!	#NULL!	#NULL!	#NULL!	#NULL!	#NULL!	#NULL!	#NULL!	1	1	1	1	1	-1	4	62	4	3	1	-1	1	1	0	#NULL!	#NULL!	2	#NULL!	#NULL!	1	53810378	1	1	2	1	#NULL!	5
1	77917657	5	Uthungulu	1	1		1	#NULL!		3	1	1	#NULL!	#NULL!	#NULL!	#NULL!	#NULL!	#NULL!	#NULL!	#NULL!	#NULL!	1	1	1	1	1	-1	10	62	4	3	1	-1	4	1	0	#NULL!	#NULL!	1	#NULL!	#NULL!	1	58710101	4	1	1	1	#NULL!	4
2	77919627	4	Gert Sibande	1	1		1	#NULL!		3	1	8	#NULL!	#NULL!	#NULL!	#NULL!	#NULL!	#NULL!	#NULL!	#NULL!	#NULL!	1	1	1	1	1	-1	3	72	2	2	1	-1	1	1	2	1	1	4	1	1	2	86210238	3	1	2	1	#NULL!	5
1	77921157	4	Gert Sibande	1	1		1	#NULL!		8	2	2	8	#NULL!	#NULL!	#NULL!	#NULL!	#NULL!	#NULL!	#NULL!	1	#NULL!	1	1	1	1	1	9	72	2	2	1	-1	1	1	2	1	1	4	1	1	2	86210238	1	1	2	1	#NULL!	5
1	77921692	5	Gert Sibande	1	1		1	#NULL!		1	1	2	#NULL!	#NULL!	#NULL!	#NULL!	#NULL!	#NULL!	#NULL!	#NULL!	#NULL!	1	1	1	1	1	-1	9	71	2	2	1	-1	3	1	2	1	1	4	1	1	2	86210238	2	1	2	6	1	5
1	77921766	3	UMgungundlovu	1	1		1	#NULL!		1	1	8	#NULL!	#NULL!	#NULL!	#NULL!	#NULL!	#NULL!	#NULL!	#NULL!	#NULL!	1	1	1	1	1	-1	3	60	4	3	1	-1	3	1	1	#NULL!	#NULL!	#NULL!	#NULL!	#NULL!	1	56310032	2	2	4	2	#NULL!	2
3	77923056	4	Ehlanzeni	2	1		1	#NULL!		8	1	7	#NULL!	#NULL!	#NULL!	#NULL!	#NULL!	#NULL!	#NULL!	#NULL!	#NULL!	1	1	1	1	1	-1	4	71	2	2	1	-1	1	1	2	1	1	4	1	1	2	87710687	1	1	2	2	#NULL!	5
1	77923732	2	Ehlanzeni	1	1		1	#NULL!		6	1	7	#NULL!	#NULL!	#NULL!	#NULL!	#NULL!	#NULL!	#NULL!	#NULL!	#NULL!	1	1	1	1	1	-1	4	70	2	2	1	-1	2	1	2	1	1	4	1	1	2	87710687	2	1	2	1	#NULL!	5
2	77924654	5	eThekwini	1	1		1	#NULL!		5	1	8	#NULL!	#NULL!	#NULL!	#NULL!	#NULL!	#NULL!	#NULL!	#NULL!	#NULL!	1	1	1	1	1	-1	3	66	3	3	1	-1	1	1	2	1	1	4	1	1	1	59913561	3	1	2	7	2	2
1	77925116	2	Gert Sibande	1	1		1	#NULL!		4	1	11	#NULL!	#NULL!	#NULL!	#NULL!	#NULL!	#NULL!	#NULL!	#NULL!	#NULL!	1	1	1	1	1	-1	11	60	4	3	1	-1	1	1	2	1	1	4	1	1	2	86210238	4	1	2	1	#NULL!	4
2	77925178	3	eThekwini	1	1		1	#NULL!		5	1	7	#NULL!	#NULL!	#NULL!	#NULL!	#NULL!	#NULL!	#NULL!	#NULL!	#NULL!	1	1	1	1	1	-1	3	63	3	2	1	-1	1	1	2	1	1	4	1	1	1	59913561	4	1	2	4	1	4
1	77925722	2	Ehlanzeni	1	1		1	#NULL!		5	1	10	#NULL!	#NULL!	#NULL!	#NULL!	#NULL!	#NULL!	#NULL!	#NULL!	#NULL!	1	1	1	1	1	-1	1	72	2	3	1	-1	4	1	2	1	1	4	1	1	2	87410865	1	1	2	4	2	1
5	77926190	4	eThekwini	1	1		1	#NULL!		2	1	2	#NULL!	#NULL!	#NULL!	#NULL!	#NULL!	#NULL!	#NULL!	#NULL!	#NULL!	1	1	1	1	1	-1	9	61	4	3	1	-1	4	1	2	1	1	4	1	1	1	59913561	1	1	2	2	#NULL!	5
1	77926363	2	Ehlanzeni	1	1		1	#NULL!		6	1	2	#NULL!	#NULL!	#NULL!	#NULL!	#NULL!	#NULL!	#NULL!	#NULL!	#NULL!	1	1	1	1	1	-1	9	69	2	2	1	-1	4	1	2	1	1	4	1	1	2	87410865	2	1	2	2	#NULL!	5
3	77926774	4	Ehlanzeni	1	1		1	#NULL!		6	2	2	11	#NULL!	#NULL!	#NULL!	#NULL!	#NULL!	#NULL!	#NULL!	1	#NULL!	1	1	1	1	-1	9	63	3	2	1	-1	2	1	2	1	1	4	1	1	2	87710687	4	1	2	1	#NULL!	5
1	77926797	2	Ehlanzeni	1	1		1	#NULL!		5	1	12	#NULL!	#NULL!	#NULL!	#NULL!	#NULL!	#NULL!	#NULL!	#NULL!	#NULL!	1	1	1	1	1	-1	12	71	2	2	1	-1	2	1	2	1	1	4	1	1	2	87410865	4	1	2	1	#NULL!	2
3	77927090	5	Ehlanzeni	2	1		1	#NULL!		4	1	12	#NULL!	#NULL!	#NULL!	#NULL!	#NULL!	#NULL!	#NULL!	#NULL!	#NULL!	1	1	1	1	1	-1	12	65	3	2	1	-1	2	1	2	1	1	4	1	1	2	87710687	3	1	2	1	#NULL!	5
1	77928411	1	Zululand	1	2		1	#NULL!		4	1	11	#NULL!	#NULL!	#NULL!	#NULL!	#NULL!	#NULL!	#NULL!	#NULL!	#NULL!	1	1	1	1	1	-1	11	61	4	3	1	-1	4	1	0	#NULL!	#NULL!	2	#NULL!	#NULL!	1	58010319	3	1	2	1	#NULL!	4
2	77928412	2	Zululand	1	2		1	#NULL!		4	1	4	#NULL!	#NULL!	#NULL!	#NULL!	#NULL!	#NULL!	#NULL!	#NULL!	#NULL!	1	1	1	1	1	-1	7	60	4	3	1	-1	4	1	0	#NULL!	#NULL!	2	#NULL!	#NULL!	1	58010246	3	1	2	2	#NULL!	4
2	77928413	2	Zululand	1	2		1	#NULL!		1	1	9	#NULL!	#NULL!	#NULL!	#NULL!	#NULL!	#NULL!	#NULL!	#NULL!	#NULL!	1	1	1	1	1	-1	2	61	4	2	1	-1	4	1	0	#NULL!	#NULL!	2	#NULL!	#NULL!	1	58010168	3	1	2	1	#NULL!	5
2	77928572	5	eThekwini	1	1		1	#NULL!		3	1	2	#NULL!	#NULL!	#NULL!	#NULL!	#NULL!	#NULL!	#NULL!	#NULL!	#NULL!	1	1	1	1	1	-1	9	65	3	2	1	-1	1	1	2	1	1	4	1	1	1	59913561	2	1	2	1	#NULL!	4
1	77929545	4	UMgungundlovu	1	1		1	#NULL!		4	1	2	#NULL!	#NULL!	#NULL!	#NULL!	#NULL!	#NULL!	#NULL!	#NULL!	#NULL!	1	1	1	1	1	-1	9	72	2	3	1	-1	1	1	1	#NULL!	#NULL!	#NULL!	#NULL!	#NULL!	1	56610318	1	2	4	3	#NULL!	1
1	77930284	3	UMgungundlovu	1	1		1	#NULL!		4	1	4	#NULL!	#NULL!	#NULL!	#NULL!	#NULL!	#NULL!	#NULL!	#NULL!	#NULL!	1	1	1	1	2	-1	7	61	4	4	1	-1	1	1	2	1	1	4	1	1	1	56610318	2	1	2	1	#NULL!	5
1	77933777	2	Ehlanzeni	1	1		1	#NULL!		5	1	2	#NULL!	#NULL!	#NULL!	#NULL!	#NULL!	#NULL!	#NULL!	#NULL!	#NULL!	1	1	1	1	1	-1	9	70	2	3	1	-1	2	1	2	1	1	4	1	0	2	87410940	4	1	1	1	#NULL!	5
1	77933939	4	Ehlanzeni	1	1		1	#NULL!		5	1	11	#NULL!	#NULL!	#NULL!	#NULL!	#NULL!	#NULL!	#NULL!	#NULL!	#NULL!	1	1	1	1	1	-1	11	70	2	3	1	-1	3	1	2	1	1	4	1	0	2	87410940	1	1	1	1	#NULL!	5
3	77934539	1	Ehlanzeni	1	1		1	#NULL!		4	1	3	#NULL!	#NULL!	#NULL!	#NULL!	#NULL!	#NULL!	#NULL!	#NULL!	#NULL!	1	1	1	1	1	-1	8	70	2	3	1	-1	4	1	2	1	1	4	1	1	2	87410940	3	1	2	1	#NULL!	1
6	77934544	1	Zululand	1	1		1	#NULL!		3	1	3	#NULL!	#NULL!	#NULL!	#NULL!	#NULL!	#NULL!	#NULL!	#NULL!	#NULL!	1	1	1	1	1	-1	8	64	3	2	1	-1	4	1	1	#NULL!	#NULL!	#NULL!	#NULL!	#NULL!	1	52910149	4	2	4	1	#NULL!	3
6	77934545	1	Zululand	1	1		1	#NULL!		2	1	12	#NULL!	#NULL!	#NULL!	#NULL!	#NULL!	#NULL!	#NULL!	#NULL!	#NULL!	1	1	1	1	1	-1	12	59	4	3	1	-1	3	1	0	#NULL!	#NULL!	2	#NULL!	#NULL!	1	52910151	4	1	2	1	#NULL!	4
3	77934546	1	Zululand	1	1		1	#NULL!		4	1	5	#NULL!	#NULL!	#NULL!	#NULL!	#NULL!	#NULL!	#NULL!	#NULL!	#NULL!	1	1	1	1	1	-1	6	70	2	2	1	-1	4	1	0	#NULL!	#NULL!	2	#NULL!	#NULL!	1	52910009	4	1	2	1	#NULL!	3
1	77936144	4	Gert Sibande	1	1		1	#NULL!		5	1	4	#NULL!	#NULL!	#NULL!	#NULL!	#NULL!	#NULL!	#NULL!	#NULL!	#NULL!	1	1	1	1	1	-1	7	72	2	3	1	-1	4	1	2	1	1	4	1	1	2	86210053	4	1	2	5	3	5
2	77936286	2	Zululand	1	2		1	#NULL!		2	1	7	#NULL!	#NULL!	#NULL!	#NULL!	#NULL!	#NULL!	#NULL!	#NULL!	#NULL!	1	1	1	1	1	-1	4	60	4	3	1	-1	4	1	0	#NULL!	#NULL!	2	#NULL!	#NULL!	1	58010138	3	1	2	1	#NULL!	5
6	77940880	5	Zululand	1	1		1	#NULL!		4	1	2	#NULL!	#NULL!	#NULL!	#NULL!	#NULL!	#NULL!	#NULL!	#NULL!	#NULL!	1	1	1	1	1	-1	9	69	2	3	1	-1	4	1	0	#NULL!	#NULL!	1	#NULL!	#NULL!	1	52910140	1	1	1	1	#NULL!	4
6	77940882	5	Zululand	1	1		1	#NULL!		1	1	7	#NULL!	#NULL!	#NULL!	#NULL!	#NULL!	#NULL!	#NULL!	#NULL!	#NULL!	1	1	1	1	1	-1	4	58	4	3	1	-1	3	1	1	#NULL!	#NULL!	#NULL!	#NULL!	#NULL!	1	52910151	1	2	4	2	#NULL!	3
6	77940883	5	Zululand	1	1		1	#NULL!		6	1	2	#NULL!	#NULL!	#NULL!	#NULL!	#NULL!	#NULL!	#NULL!	#NULL!	#NULL!	1	1	1	1	1	-1	9	64	3	3	1	-1	4	1	0	#NULL!	#NULL!	2	#NULL!	#NULL!	1	52910009	1	1	2	2	#NULL!	3
1	77944637	4	Gert Sibande	1	1		1	#NULL!		4	1	9	#NULL!	#NULL!	#NULL!	#NULL!	#NULL!	#NULL!	#NULL!	#NULL!	#NULL!	1	1	1	1	1	-1	2	71	2	3	1	-1	4	1	2	1	1	4	1	1	2	86210053	3	1	2	1	#NULL!	4
2	77944646	2	eThekwini	1	2		1	#NULL!		4	1	3	#NULL!	#NULL!	#NULL!	#NULL!	#NULL!	#NULL!	#NULL!	#NULL!	#NULL!	1	1	1	1	1	-1	8	63	3	3	1	-1	3	1	1	#NULL!	#NULL!	#NULL!	#NULL!	#NULL!	1	59914071	2	2	4	3	#NULL!	5
1	77950167	2	Zululand	1	2		1	#NULL!		1	1	3	#NULL!	#NULL!	#NULL!	#NULL!	#NULL!	#NULL!	#NULL!	#NULL!	#NULL!	1	1	1	1	1	-1	8	60	4	3	1	-1	4	1	0	#NULL!	#NULL!	2	#NULL!	#NULL!	1	58010215	1	1	2	1	#NULL!	5
1	77955624	2	Zululand	1	2		1	#NULL!		1	1	6	#NULL!	#NULL!	#NULL!	#NULL!	#NULL!	#NULL!	#NULL!	#NULL!	#NULL!	1	1	1	1	1	-1	5	62	4	3	1	-1	4	1	0	#NULL!	#NULL!	2	#NULL!	#NULL!	1	58010215	2	1	2	1	#NULL!	5
1	77958033	5	Zululand	1	1		1	#NULL!		5	1	2	#NULL!	#NULL!	#NULL!	#NULL!	#NULL!	#NULL!	#NULL!	#NULL!	#NULL!	1	1	1	1	1	-1	9	68	2	2	1	-1	1	1	0	#NULL!	#NULL!	2	#NULL!	#NULL!	1	52910140	2	1	2	1	#NULL!	5
1	77958035	5	Zululand	1	1		1	#NULL!		1	1	10	#NULL!	#NULL!	#NULL!	#NULL!	#NULL!	#NULL!	#NULL!	#NULL!	#NULL!	1	1	1	1	1	-1	1	65	3	2	1	-1	3	1	0	#NULL!	#NULL!	2	#NULL!	#NULL!	1	52910151	2	1	2	1	#NULL!	5
1	77958036	3	Zululand	2	1		1	#NULL!		5	1	1	#NULL!	#NULL!	#NULL!	#NULL!	#NULL!	#NULL!	#NULL!	#NULL!	#NULL!	1	1	1	1	1	-1	10	65	3	3	1	-1	1	1	0	#NULL!	#NULL!	2	#NULL!	#NULL!	1	52910009	2	1	2	1	#NULL!	5
2	77960617	1	Zululand	1	1		1	#NULL!		5	1	5	#NULL!	#NULL!	#NULL!	#NULL!	#NULL!	#NULL!	#NULL!	#NULL!	#NULL!	1	1	1	1	1	-1	6	68	2	3	1	-1	1	1	0	#NULL!	#NULL!	2	#NULL!	#NULL!	1	58110156	4	1	2	1	#NULL!	2
2	77960618	1	Zululand	1	1		1	#NULL!		5	2	6	9	#NULL!	#NULL!	#NULL!	#NULL!	#NULL!	#NULL!	#NULL!	1	#NULL!	1	1	1	1	-1	3	70	2	3	1	-1	4	1	0	#NULL!	#NULL!	2	#NULL!	#NULL!	1	58110095	3	1	2	1	#NULL!	5
1	77988545	1	Uthungulu	1	1		1	#NULL!		4	2	4	9	#NULL!	#NULL!	#NULL!	#NULL!	#NULL!	#NULL!	#NULL!	1	#NULL!	1	1	1	1	-1	7	63	3	3	1	-1	1	1	0	#NULL!	#NULL!	2	#NULL!	#NULL!	1	58710015	3	1	2	1	#NULL!	5
1	77988546	2	Zululand	1	1		1	#NULL!		3	1	10	#NULL!	#NULL!	#NULL!	#NULL!	#NULL!	#NULL!	#NULL!	#NULL!	#NULL!	1	1	1	1	1	-1	1	62	4	3	1	-1	3	1	0	#NULL!	#NULL!	2	#NULL!	#NULL!	1	58110248	4	1	2	1	#NULL!	5
1	77988547	1	Zululand	1	1		1	#NULL!		6	2	11	12	#NULL!	#NULL!	#NULL!	#NULL!	#NULL!	#NULL!	#NULL!	1	#NULL!	1	1	1	1	-1	11	64	3	3	1	-1	1	1	0	#NULL!	#NULL!	2	#NULL!	#NULL!	1	58110118	3	1	2	2	#NULL!	5
6	77991130	1	Zululand	1	1		1	#NULL!		8	1	4	#NULL!	#NULL!	#NULL!	#NULL!	#NULL!	#NULL!	#NULL!	#NULL!	#NULL!	1	1	1	1	1	-1	7	67	3	3	1	-1	1	1	0	#NULL!	#NULL!	2	#NULL!	#NULL!	1	58110130	2	1	2	2	#NULL!	4
3	77991383	1	Uthungulu	1	1		1	#NULL!		7	2	10	12	#NULL!	#NULL!	#NULL!	#NULL!	#NULL!	#NULL!	#NULL!	1	#NULL!	1	1	1	1	-1	1	64	3	3	1	-1	1	1	0	#NULL!	#NULL!	2	#NULL!	#NULL!	1	58710070	3	1	2	1	#NULL!	4
1	77992638	1	Zululand	1	1		1	#NULL!		2	1	12	#NULL!	#NULL!	#NULL!	#NULL!	#NULL!	#NULL!	#NULL!	#NULL!	#NULL!	1	1	1	1	1	-1	12	63	3	3	1	-1	1	1	0	#NULL!	#NULL!	2	#NULL!	#NULL!	1	58110011	1	1	2	1	#NULL!	5
1	77994857	3	Zululand	1	1		1	#NULL!		1	1	5	#NULL!	#NULL!	#NULL!	#NULL!	#NULL!	#NULL!	#NULL!	#NULL!	#NULL!	1	1	1	1	1	-1	6	61	4	3	1	-1	1	1	0	#NULL!	#NULL!	2	#NULL!	#NULL!	1	58110095	2	1	2	1	#NULL!	4
1	77995350	2	Zululand	1	2		1	#NULL!		2	1	4	#NULL!	#NULL!	#NULL!	#NULL!	#NULL!	#NULL!	#NULL!	#NULL!	#NULL!	1	1	1	1	1	-1	7	66	3	3	1	-1	4	1	0	#NULL!	#NULL!	2	#NULL!	#NULL!	1	58010215	3	1	2	1	#NULL!	5
1	77995351	2	Zululand	1	2		1	#NULL!		2	1	11	#NULL!	#NULL!	#NULL!	#NULL!	#NULL!	#NULL!	#NULL!	#NULL!	#NULL!	1	1	1	1	1	-1	11	60	4	3	1	-1	4	1	0	#NULL!	#NULL!	2	#NULL!	#NULL!	1	58010215	4	1	2	1	#NULL!	5
1	77995596	2	Ehlanzeni	1	1		1	#NULL!		3	1	2	#NULL!	#NULL!	#NULL!	#NULL!	#NULL!	#NULL!	#NULL!	#NULL!	#NULL!	1	1	1	1	1	-1	9	64	3	2	1	-1	4	1	2	1	1	4	1	1	2	87410744	3	1	2	1	#NULL!	4
2	77996744	5	Gert Sibande	1	1		1	#NULL!		8	1	11	#NULL!	#NULL!	#NULL!	#NULL!	#NULL!	#NULL!	#NULL!	#NULL!	#NULL!	1	1	1	1	1	-1	11	70	2	3	1	-1	2	1	2	1	1	4	1	1	2	86610107	1	1	2	2	#NULL!	1
2	77996745	4	Gert Sibande	1	1		1	#NULL!		4	1	10	#NULL!	#NULL!	#NULL!	#NULL!	#NULL!	#NULL!	#NULL!	#NULL!	#NULL!	1	1	1	1	1	-1	1	67	3	3	1	-1	2	1	2	1	1	4	1	1	2	86610107	1	1	2	2	#NULL!	5
2	77996746	2	Gert Sibande	1	1		1	#NULL!		5	2	1	12	#NULL!	#NULL!	#NULL!	#NULL!	#NULL!	#NULL!	#NULL!	1	#NULL!	1	1	1	1	-1	10	70	2	3	1	-1	2	1	2	1	1	4	1	1	2	86610111	3	1	2	1	#NULL!	5
1	77997954	2	Gert Sibande	1	1		1	#NULL!		8	1	3	#NULL!	#NULL!	#NULL!	#NULL!	#NULL!	#NULL!	#NULL!	#NULL!	#NULL!	1	1	1	1	1	-1	8	69	2	2	1	-1	1	1	1	#NULL!	#NULL!	#NULL!	#NULL!	#NULL!	2	86110252	1	2	4	1	#NULL!	2
2	77998213	5	Gert Sibande	1	1		1	#NULL!		6	1	5	#NULL!	#NULL!	#NULL!	#NULL!	#NULL!	#NULL!	#NULL!	#NULL!	#NULL!	1	1	1	1	1	-1	6	71	2	4	1	-1	4	1	2	1	1	4	1	1	2	86110241	1	1	2	6	1	4
1	77998370	4	Gert Sibande	1	1		1	#NULL!		1	1	3	#NULL!	#NULL!	#NULL!	#NULL!	#NULL!	#NULL!	#NULL!	#NULL!	#NULL!	1	1	1	1	1	-1	8	67	3	2	1	-1	4	1	2	1	1	4	1	1	2	86610107	3	1	2	3	#NULL!	5
2	77998371	4	Gert Sibande	1	1		1	#NULL!		1	1	3	#NULL!	#NULL!	#NULL!	#NULL!	#NULL!	#NULL!	#NULL!	#NULL!	#NULL!	1	1	1	1	1	-1	8	61	4	3	1	-1	2	1	2	1	1	4	1	1	2	86610111	2	1	2	5	5	5
1	77998978	2	Gert Sibande	1	1		1	#NULL!		7	1	5	#NULL!	#NULL!	#NULL!	#NULL!	#NULL!	#NULL!	#NULL!	#NULL!	#NULL!	1	1	1	1	1	-1	6	68	2	3	1	-1	3	1	2	1	1	4	1	1	2	86110188	1	1	2	1	#NULL!	5
1	78000201	5	Gert Sibande	1	1		1	#NULL!		5	1	1	#NULL!	#NULL!	#NULL!	#NULL!	#NULL!	#NULL!	#NULL!	#NULL!	#NULL!	1	1	1	1	1	-1	10	68	2	2	1	-1	2	1	2	1	1	4	1	0	2	86610083	2	1	1	1	#NULL!	5
2	78000263	3	Gert Sibande	1	1		1	#NULL!		1	1	5	#NULL!	#NULL!	#NULL!	#NULL!	#NULL!	#NULL!	#NULL!	#NULL!	#NULL!	1	1	1	1	1	-1	6	64	3	3	1	-1	1	1	2	1	1	4	1	1	2	86610083	1	1	2	5	1	5
2	78000301	4	Gert Sibande	1	1		1	#NULL!		1	1	2	#NULL!	#NULL!	#NULL!	#NULL!	#NULL!	#NULL!	#NULL!	#NULL!	#NULL!	1	1	1	1	1	-1	9	60	4	2	1	-1	1	1	2	1	1	4	1	0	2	86110252	3	1	1	2	#NULL!	5
2	78000683	4	eThekwini	1	1		1	#NULL!		4	1	2	#NULL!	#NULL!	#NULL!	#NULL!	#NULL!	#NULL!	#NULL!	#NULL!	#NULL!	1	1	1	1	1	-1	9	64	3	3	1	-1	1	1	1	#NULL!	#NULL!	#NULL!	#NULL!	#NULL!	1	59915145	2	2	4	4	2	5
3	78000713	5	Gert Sibande	1	1		1	#NULL!		4	1	6	#NULL!	#NULL!	#NULL!	#NULL!	#NULL!	#NULL!	#NULL!	#NULL!	#NULL!	1	1	1	1	1	-1	5	69	2	2	1	-1	4	1	2	1	1	4	1	0	2	86610083	4	1	1	2	#NULL!	4
3	78000717	3	eThekwini	1	1		1	#NULL!		10	1	9	#NULL!	#NULL!	#NULL!	#NULL!	#NULL!	#NULL!	#NULL!	#NULL!	#NULL!	1	1	1	1	1	-1	2	69	2	3	1	-1	4	1	2	1	1	4	1	1	1	59915145	1	1	2	1	#NULL!	3
4	78000796	5	eThekwini	1	1		1	#NULL!		5	1	3	#NULL!	#NULL!	#NULL!	#NULL!	#NULL!	#NULL!	#NULL!	#NULL!	#NULL!	1	1	1	1	1	-1	8	61	4	2	1	-1	1	1	2	1	1	4	1	1	1	59915145	3	1	2	2	#NULL!	5
3	78000830	3	eThekwini	1	1		1	#NULL!		10	1	12	#NULL!	#NULL!	#NULL!	#NULL!	#NULL!	#NULL!	#NULL!	#NULL!	#NULL!	1	1	1	1	1	-1	12	59	4	3	1	-1	4	1	2	1	1	4	1	0	1	59915145	4	1	1	1	#NULL!	5
1	78001230	4	Gert Sibande	1	1		1	#NULL!		7	2	3	11	#NULL!	#NULL!	#NULL!	#NULL!	#NULL!	#NULL!	#NULL!	1	#NULL!	1	1	1	1	-1	8	67	3	4	1	-1	3	1	2	1	1	4	1	1	2	86110188	2	1	2	1	#NULL!	5
2	78001401	4	Ehlanzeni	1	1		1	#NULL!		4	1	5	#NULL!	#NULL!	#NULL!	#NULL!	#NULL!	#NULL!	#NULL!	#NULL!	#NULL!	1	1	1	1	1	-1	6	61	4	2	1	-1	2	1	2	1	1	4	1	1	2	87710749	1	1	2	1	#NULL!	5
1	78001411	5	Gert Sibande	1	2		1	#NULL!		5	1	8	#NULL!	#NULL!	#NULL!	#NULL!	#NULL!	#NULL!	#NULL!	#NULL!	#NULL!	1	1	1	1	1	-1	3	63	3	3	1	-1	4	1	2	1	1	4	1	1	2	86110241	2	1	2	1	#NULL!	5
1	78001557	1	Zululand	1	1		1	#NULL!		4	1	10	#NULL!	#NULL!	#NULL!	#NULL!	#NULL!	#NULL!	#NULL!	#NULL!	#NULL!	1	1	1	1	1	-1	1	65	3	3	1	-1	1	1	0	#NULL!	#NULL!	2	#NULL!	#NULL!	1	58110224	3	1	2	1	#NULL!	5
1	78001558	5	Zululand	1	1		1	#NULL!		6	2	1	12	#NULL!	#NULL!	#NULL!	#NULL!	#NULL!	#NULL!	#NULL!	1	#NULL!	1	1	1	1	-1	10	66	3	1	1	-1	1	1	0	#NULL!	#NULL!	2	#NULL!	#NULL!	1	58110198	3	1	2	1	#NULL!	5
1	78001850	4	Gert Sibande	1	2		1	#NULL!		2	1	2	#NULL!	#NULL!	#NULL!	#NULL!	#NULL!	#NULL!	#NULL!	#NULL!	#NULL!	1	1	1	1	1	-1	9	62	4	2	1	-1	4	1	2	1	1	4	1	1	2	86610083	3	1	2	1	#NULL!	2
3	78001869	1	Uthungulu	1	1		1	#NULL!		2	1	3	#NULL!	#NULL!	#NULL!	#NULL!	#NULL!	#NULL!	#NULL!	#NULL!	#NULL!	1	1	1	1	1	-1	8	60	4	3	1	-1	1	1	2	1	1	4	1	1	1	58910109	1	1	2	1	#NULL!	3
1	78004144	1	Uthungulu	1	1		1	#NULL!		2	1	2	#NULL!	#NULL!	#NULL!	#NULL!	#NULL!	#NULL!	#NULL!	#NULL!	#NULL!	1	1	1	1	1	-1	9	67	3	3	1	-1	1	1	2	1	1	4	1	1	1	58910109	4	1	2	6	2	5
1	78004573	3	Uthungulu	1	1		1	#NULL!		2	1	10	#NULL!	#NULL!	#NULL!	#NULL!	#NULL!	#NULL!	#NULL!	#NULL!	#NULL!	1	1	1	1	1	-1	1	65	3	4	1	-1	1	1	2	1	1	4	1	1	1	58910109	3	1	2	1	#NULL!	4
3	78004937	4	eThekwini	1	1		1	#NULL!		4	1	10	#NULL!	#NULL!	#NULL!	#NULL!	#NULL!	#NULL!	#NULL!	#NULL!	#NULL!	1	1	1	1	1	-1	1	58	4	2	1	-1	1	1	2	1	1	4	1	1	1	59914256	1	1	2	3	#NULL!	5
3	78005131	1	eThekwini	1	1		1	#NULL!		5	1	2	#NULL!	#NULL!	#NULL!	#NULL!	#NULL!	#NULL!	#NULL!	#NULL!	#NULL!	1	1	1	1	1	-1	9	66	3	1	1	-1	1	1	2	1	1	4	1	1	1	59914256	2	1	2	5	3	2
1	78005267	3	Uthungulu	1	1		1	#NULL!		10	1	3	#NULL!	#NULL!	#NULL!	#NULL!	#NULL!	#NULL!	#NULL!	#NULL!	#NULL!	1	1	1	1	1	-1	8	59	4	2	1	-1	4	1	2	1	1	4	1	1	1	58910109	2	1	2	1	#NULL!	4
1	78005285	5	Gert Sibande	1	1		1	#NULL!		2	1	1	#NULL!	#NULL!	#NULL!	#NULL!	#NULL!	#NULL!	#NULL!	#NULL!	#NULL!	1	1	1	1	1	-1	10	71	2	3	1	-1	1	1	2	1	1	4	1	1	2	86110188	3	1	2	1	#NULL!	1
2	78005332	4	Gert Sibande	1	1		1	#NULL!		1	1	3	#NULL!	#NULL!	#NULL!	#NULL!	#NULL!	#NULL!	#NULL!	#NULL!	#NULL!	1	1	1	1	1	-1	8	63	3	3	1	-1	2	1	2	1	1	4	1	1	2	86110252	2	1	2	1	#NULL!	1
1	78005425	5	Gert Sibande	1	1		1	#NULL!		5	1	5	#NULL!	#NULL!	#NULL!	#NULL!	#NULL!	#NULL!	#NULL!	#NULL!	#NULL!	1	1	1	1	1	-1	6	69	2	3	1	-1	2	1	2	1	1	4	1	1	2	86610176	2	1	2	3	#NULL!	5
1	78006054	4	Gert Sibande	5	1		1	#NULL!		2	1	1	#NULL!	#NULL!	#NULL!	#NULL!	#NULL!	#NULL!	#NULL!	#NULL!	#NULL!	1	1	1	1	1	-1	10	64	3	3	1	-1	3	1	2	1	1	4	1	1	2	86610176	3	1	2	7	2	5
1	78006271	4	Gert Sibande	1	1		1	#NULL!		1	1	7	#NULL!	#NULL!	#NULL!	#NULL!	#NULL!	#NULL!	#NULL!	#NULL!	#NULL!	1	1	1	1	1	-1	4	66	3	2	1	-1	4	1	2	1	1	4	1	1	2	86610176	4	1	2	1	#NULL!	1
3	78006720	3	eThekwini	1	1		1	#NULL!		10	1	8	#NULL!	#NULL!	#NULL!	#NULL!	#NULL!	#NULL!	#NULL!	#NULL!	#NULL!	1	1	1	1	1	-1	3	63	3	3	1	-1	1	1	2	1	1	4	1	0	1	59914256	4	1	1	2	#NULL!	1
3	78007115	5	Ehlanzeni	1	1		1	#NULL!		3	1	12	#NULL!	#NULL!	#NULL!	#NULL!	#NULL!	#NULL!	#NULL!	#NULL!	#NULL!	1	1	1	1	1	-1	12	71	2	2	1	-1	2	1	2	1	1	4	1	1	2	87710749	3	1	2	2	#NULL!	5
2	78007639	2	Gert Sibande	1	1		1	#NULL!		1	1	7	#NULL!	#NULL!	#NULL!	#NULL!	#NULL!	#NULL!	#NULL!	#NULL!	#NULL!	1	1	1	1	1	1	4	70	2	2	1	-1	1	1	2	1	1	4	1	0	2	86110252	2	1	1	1	#NULL!	4
4	78008120	2	Gert Sibande	1	1		1	#NULL!		1	1	4	#NULL!	#NULL!	#NULL!	#NULL!	#NULL!	#NULL!	#NULL!	#NULL!	#NULL!	1	1	1	1	1	-1	7	70	2	3	1	-1	4	1	2	1	1	4	1	1	2	86110241	3	1	2	1	#NULL!	5
1	78008209	1	Ehlanzeni	1	1		1	#NULL!		5	1	7	#NULL!	#NULL!	#NULL!	#NULL!	#NULL!	#NULL!	#NULL!	#NULL!	#NULL!	1	1	1	1	1	-1	4	63	3	2	1	-1	2	1	2	1	1	4	1	1	2	87410744	4	1	2	1	#NULL!	5
3	78009666	1	eThekwini	2	1		1	#NULL!		4	1	10	#NULL!	#NULL!	#NULL!	#NULL!	#NULL!	#NULL!	#NULL!	#NULL!	#NULL!	1	1	1	1	1	-1	1	66	3	2	1	-1	1	1	2	1	1	4	1	1	1	59914256	3	1	2	4	1	4
1	78010172	4	Gert Sibande	1	1		1	#NULL!		2	1	4	#NULL!	#NULL!	#NULL!	#NULL!	#NULL!	#NULL!	#NULL!	#NULL!	#NULL!	1	1	1	1	1	-1	7	66	3	3	1	-1	3	1	2	1	1	4	1	1	2	86110188	4	1	2	2	#NULL!	5
1	78011771	2	Gert Sibande	2	1		1	#NULL!		4	1	2	#NULL!	#NULL!	#NULL!	#NULL!	#NULL!	#NULL!	#NULL!	#NULL!	#NULL!	1	1	1	1	1	-1	9	65	3	2	1	-1	2	1	2	1	1	4	1	1	2	86610211	1	1	2	2	#NULL!	5
2	78012249	3	eThekwini	1	1		1	#NULL!		3	1	5	#NULL!	#NULL!	#NULL!	#NULL!	#NULL!	#NULL!	#NULL!	#NULL!	#NULL!	1	1	1	1	1	-1	6	71	2	3	1	-1	2	1	2	1	1	4	1	0	1	59913952	3	1	1	1	#NULL!	5
4	78012284	2	Gert Sibande	1	1		1	#NULL!		1	1	7	#NULL!	#NULL!	#NULL!	#NULL!	#NULL!	#NULL!	#NULL!	#NULL!	#NULL!	1	1	1	1	1	-1	4	66	3	2	1	-1	4	1	2	1	1	4	1	1	2	86110241	4	1	2	1	#NULL!	5
3	78012305	2	Gert Sibande	1	1		1	#NULL!		3	1	2	#NULL!	#NULL!	#NULL!	#NULL!	#NULL!	#NULL!	#NULL!	#NULL!	#NULL!	1	1	1	1	1	-1	9	61	4	3	1	-1	4	1	2	1	1	4	1	1	2	86610211	2	1	2	1	#NULL!	5
1	78013118	3	eThekwini	1	1		1	#NULL!		7	1	6	#NULL!	#NULL!	#NULL!	#NULL!	#NULL!	#NULL!	#NULL!	#NULL!	#NULL!	1	1	1	1	1	-1	5	70	2	3	1	-1	1	1	2	1	1	4	1	1	1	59913952	2	1	2	1	#NULL!	5
3	78013675	4	Gert Sibande	1	1		1	#NULL!		1	1	8	#NULL!	#NULL!	#NULL!	#NULL!	#NULL!	#NULL!	#NULL!	#NULL!	#NULL!	1	1	1	1	1	-1	3	64	3	2	1	-1	3	1	2	1	1	4	1	1	2	86610211	4	1	2	6	4	3
3	78016070	2	eThekwini	1	1		1	#NULL!		5	1	2	#NULL!	#NULL!	#NULL!	#NULL!	#NULL!	#NULL!	#NULL!	#NULL!	#NULL!	1	1	1	1	1	-1	9	66	3	4	1	-1	4	1	2	1	1	4	1	1	1	59913952	1	1	2	4	1	2
1	78016527	2	Ehlanzeni	1	1		1	#NULL!		7	1	6	#NULL!	#NULL!	#NULL!	#NULL!	#NULL!	#NULL!	#NULL!	#NULL!	#NULL!	1	1	1	1	1	-1	5	70	2	3	1	-1	4	1	2	1	1	4	1	1	2	87410567	1	1	2	4	1	1
1	78027065	4	eThekwini	1	1		1	#NULL!		3	1	4	#NULL!	#NULL!	#NULL!	#NULL!	#NULL!	#NULL!	#NULL!	#NULL!	#NULL!	1	1	1	1	1	-1	7	66	3	3	1	-1	4	1	2	1	1	4	1	1	1	59914424	3	1	2	4	3	4
1	78077755	4	eThekwini	1	1		1	#NULL!		4	1	5	#NULL!	#NULL!	#NULL!	#NULL!	#NULL!	#NULL!	#NULL!	#NULL!	#NULL!	1	1	1	1	1	-1	6	67	3	3	1	-1	3	1	2	1	1	4	1	1	1	59914237	3	1	2	6	1	4
2	78077774	2	Gert Sibande	1	1		1	#NULL!		3	1	12	#NULL!	#NULL!	#NULL!	#NULL!	#NULL!	#NULL!	#NULL!	#NULL!	#NULL!	1	1	1	1	1	-1	12	61	4	2	1	-1	4	1	2	1	1	4	1	1	2	86110145	4	1	2	1	#NULL!	1
1	78078015	4	eThekwini	1	2		1	#NULL!		7	3	2	4	7	#NULL!	#NULL!	#NULL!	#NULL!	#NULL!	#NULL!	1	#NULL!	1	1	1	1	-1	9	71	2	3	1	-1	1	1	1	#NULL!	#NULL!	#NULL!	#NULL!	#NULL!	1	59914237	2	2	4	1	#NULL!	2
2	78078020	3	Gert Sibande	1	1		1	#NULL!		6	1	8	#NULL!	#NULL!	#NULL!	#NULL!	#NULL!	#NULL!	#NULL!	#NULL!	#NULL!	1	1	1	1	1	-1	3	65	3	2	1	-1	2	1	2	1	1	4	1	1	2	86610079	2	1	2	2	#NULL!	5
6	78078234	2	Gert Sibande	1	1		1	#NULL!		1	1	2	#NULL!	#NULL!	#NULL!	#NULL!	#NULL!	#NULL!	#NULL!	#NULL!	#NULL!	1	1	1	1	1	-1	9	64	3	2	1	-1	1	1	2	1	1	4	1	1	2	86110166	1	1	2	6	2	1
3	78078762	4	Gert Sibande	1	1		1	#NULL!		3	1	10	10	#NULL!	#NULL!	#NULL!	#NULL!	#NULL!	#NULL!	#NULL!	3	1	1	1	1	1	-1	1	69	2	5	1	-1	4	1	2	1	1	4	1	1	2	86610079	1	1	2	6	1	3
1	78078993	1	Gert Sibande	1	1		1	#NULL!		1	1	12	#NULL!	#NULL!	#NULL!	#NULL!	#NULL!	#NULL!	#NULL!	#NULL!	#NULL!	1	1	1	1	1	-1	12	66	3	2	1	-1	3	1	2	1	1	4	1	1	2	86610079	3	1	2	6	1	4
3	78079011	2	eThekwini	1	1		1	#NULL!		10	1	6	#NULL!	#NULL!	#NULL!	#NULL!	#NULL!	#NULL!	#NULL!	#NULL!	#NULL!	1	1	1	1	1	-1	5	59	4	3	1	-1	4	1	2	1	1	4	1	1	1	59914237	1	1	2	1	#NULL!	5
3	78079025	3	eThekwini	1	1		1	#NULL!		8	1	12	#NULL!	#NULL!	#NULL!	#NULL!	#NULL!	#NULL!	#NULL!	#NULL!	#NULL!	1	1	1	1	1	-1	12	59	4	2	1	-1	1	1	1	#NULL!	#NULL!	#NULL!	#NULL!	#NULL!	1	59914237	4	2	4	4	3	5
2	78079216	2	Gert Sibande	2	1		1	#NULL!		4	1	6	#NULL!	#NULL!	#NULL!	#NULL!	#NULL!	#NULL!	#NULL!	#NULL!	#NULL!	1	1	1	1	1	-1	5	66	3	5	1	-1	4	1	2	1	1	4	1	1	2	86110145	2	1	2	3	#NULL!	2
2	78079896	2	Gert Sibande	1	1		1	#NULL!		2	1	3	#NULL!	#NULL!	#NULL!	#NULL!	#NULL!	#NULL!	#NULL!	#NULL!	#NULL!	1	1	1	1	1	-1	8	68	2	3	1	-1	2	1	2	1	1	4	1	1	2	86110145	3	1	2	4	1	5
3	78080314	2	Ehlanzeni	1	1		1	#NULL!		3	1	6	#NULL!	#NULL!	#NULL!	#NULL!	#NULL!	#NULL!	#NULL!	#NULL!	#NULL!	1	1	1	1	1	-1	5	72	2	2	1	-1	3	1	2	1	1	4	1	1	2	87410865	3	1	2	4	2	1
1	78080852	2	Gert Sibande	1	1		1	#NULL!		4	1	11	#NULL!	#NULL!	#NULL!	#NULL!	#NULL!	#NULL!	#NULL!	#NULL!	#NULL!	1	1	1	1	1	-1	11	63	3	2	1	-1	2	1	2	1	1	4	1	1	2	86610079	4	1	2	5	1	5
3	78081374	2	Gert Sibande	1	1		1	#NULL!		2	2	1	3	#NULL!	#NULL!	#NULL!	#NULL!	#NULL!	#NULL!	#NULL!	1	#NULL!	1	1	1	1	-1	12	62	4	3	1	-1	2	1	2	1	1	4	1	1	2	86610159	2	1	2	4	1	5
2	78081550	5	Gert Sibande	1	2		1	#NULL!		6	1	11	#NULL!	#NULL!	#NULL!	#NULL!	#NULL!	#NULL!	#NULL!	#NULL!	#NULL!	1	1	1	1	1	-1	11	65	3	2	1	-1	2	1	2	1	1	4	1	1	2	86610159	1	1	2	4	1	2
2	78082434	4	Gert Sibande	1	1		1	#NULL!		1	1	5	#NULL!	#NULL!	#NULL!	#NULL!	#NULL!	#NULL!	#NULL!	#NULL!	#NULL!	1	1	1	1	1	-1	6	71	2	4	1	-1	1	1	2	1	1	4	1	1	2	86110166	2	1	2	6	1	3
2	78082631	4	eThekwini	1	1		1	#NULL!		1	1	4	#NULL!	#NULL!	#NULL!	#NULL!	#NULL!	#NULL!	#NULL!	#NULL!	#NULL!	1	1	1	1	1	-1	7	67	3	3	1	-1	4	1	2	1	1	4	1	1	1	59912681	2	1	2	3	#NULL!	4
1	78082840	4	Ehlanzeni	1	1		1	#NULL!		4	1	5	#NULL!	#NULL!	#NULL!	#NULL!	#NULL!	#NULL!	#NULL!	#NULL!	#NULL!	1	1	1	1	1	-1	6	70	2	3	1	-1	2	1	2	1	1	4	1	1	2	87711027	3	1	2	6	2	5
2	78083195	2	eThekwini	1	1		1	#NULL!		5	3	4	7	8	#NULL!	#NULL!	#NULL!	#NULL!	#NULL!	#NULL!	1	#NULL!	1	1	1	1	-1	4	68	2	3	1	-1	4	1	2	1	1	4	1	1	1	59912681	3	1	2	4	2	1
2	78083405	2	Gert Sibande	1	1		1	#NULL!		6	1	3	#NULL!	#NULL!	#NULL!	#NULL!	#NULL!	#NULL!	#NULL!	#NULL!	#NULL!	1	1	1	1	1	-1	8	67	3	2	1	-1	4	1	2	1	1	4	1	1	2	86110145	1	1	2	3	#NULL!	6
2	78083627	4	eThekwini	1	1		1	#NULL!		4	2	2	6	#NULL!	#NULL!	#NULL!	#NULL!	#NULL!	#NULL!	#NULL!	1	#NULL!	1	1	1	1	-1	9	70	2	3	1	-1	1	1	2	1	1	4	1	1	1	59914575	2	1	2	1	#NULL!	5
1	78083690	1	eThekwini	1	1		1	#NULL!		3	1	8	#NULL!	#NULL!	#NULL!	#NULL!	#NULL!	#NULL!	#NULL!	#NULL!	#NULL!	1	1	1	1	1	-1	3	72	2	3	1	-1	3	1	2	1	1	4	1	1	1	59914575	3	1	2	1	#NULL!	5
1	78083765	1	Gert Sibande	1	1		1	#NULL!		1	1	2	#NULL!	#NULL!	#NULL!	#NULL!	#NULL!	#NULL!	#NULL!	#NULL!	#NULL!	1	1	1	1	1	-1	11	64	3	4	1	-1	2	1	2	1	1	4	1	1	2	86610159	4	1	2	1	#NULL!	5
1	78084031	3	Ehlanzeni	1	1		1	#NULL!		5	1	1	#NULL!	#NULL!	#NULL!	#NULL!	#NULL!	#NULL!	#NULL!	#NULL!	#NULL!	1	1	1	1	1	-1	1	71	2	3	1	-1	3	1	2	1	2	4	1	#NULL!	2	87711027	1	2	4	2	#NULL!	4
3	78084036	5	Ehlanzeni	1	1		1	#NULL!		4	1	10	#NULL!	#NULL!	#NULL!	#NULL!	#NULL!	#NULL!	#NULL!	#NULL!	#NULL!	1	1	1	1	1	-1	1	71	2	1	1	-1	2	1	2	1	1	4	1	1	2	87711027	2	1	2	3	#NULL!	2
1	78084418	5	eThekwini	1	1		1	#NULL!		2	1	1	#NULL!	#NULL!	#NULL!	#NULL!	#NULL!	#NULL!	#NULL!	#NULL!	#NULL!	1	1	1	1	1	-1	10	64	3	3	1	-1	1	1	2	1	1	4	1	2	1	59914575	1	1	3	1	#NULL!	5
2	78084766	2	Gert Sibande	1	1		1	#NULL!		1	1	11	#NULL!	#NULL!	#NULL!	#NULL!	#NULL!	#NULL!	#NULL!	#NULL!	#NULL!	1	1	1	1	1	-1	11	58	4	2	1	-1	4	1	2	1	1	4	1	0	2	86610125	1	1	1	1	#NULL!	5
2	78087114	2	Gert Sibande	2	1		1	#NULL!		1	1	10	#NULL!	#NULL!	#NULL!	#NULL!	#NULL!	#NULL!	#NULL!	#NULL!	#NULL!	1	1	1	1	1	-1	1	63	3	2	1	-1	1	1	1	#NULL!	#NULL!	#NULL!	#NULL!	#NULL!	2	86610125	2	2	4	2	#NULL!	2
1	78087418	5	Ehlanzeni	1	1		1	#NULL!		7	1	11	#NULL!	#NULL!	#NULL!	#NULL!	#NULL!	#NULL!	#NULL!	#NULL!	#NULL!	1	1	1	1	1	-1	11	69	2	3	1	-1	2	1	2	1	1	4	1	1	2	87711027	4	1	2	1	#NULL!	5
1	78087798	5	eThekwini	1	1		1	#NULL!		7	2	5	6	#NULL!	#NULL!	#NULL!	#NULL!	#NULL!	#NULL!	#NULL!	1	#NULL!	1	1	1	1	-1	6	72	2	2	1	-1	2	1	2	1	1	4	1	1	1	59914578	3	1	2	1	#NULL!	4
1	78087908	4	Gert Sibande	1	1		1	#NULL!		1	1	10	#NULL!	#NULL!	#NULL!	#NULL!	#NULL!	#NULL!	#NULL!	#NULL!	#NULL!	1	1	1	1	1	-1	1	66	3	3	1	-1	4	1	2	1	1	4	1	0	2	86610125	3	1	1	4	5	1
5	78088263	2	eThekwini	1	1		1	#NULL!		5	1	12	#NULL!	#NULL!	#NULL!	#NULL!	#NULL!	#NULL!	#NULL!	#NULL!	#NULL!	1	1	1	1	1	-1	12	71	2	5	1	-1	1	1	2	1	1	4	1	1	1	59914578	4	1	2	4	1	5
3	78088393	4	eThekwini	1	1		1	#NULL!		4	1	11	#NULL!	#NULL!	#NULL!	#NULL!	#NULL!	#NULL!	#NULL!	#NULL!	#NULL!	1	1	1	1	1	-1	11	65	3	3	1	-1	1	1	2	1	1	4	1	1	1	59914578	2	1	2	2	#NULL!	5
3	78088557	2	Gert Sibande	1	1		1	#NULL!		2	1	10	#NULL!	#NULL!	#NULL!	#NULL!	#NULL!	#NULL!	#NULL!	#NULL!	#NULL!	1	1	1	1	1	-1	2	61	4	2	1	-1	1	1	2	1	1	4	1	1	2	86110166	4	1	2	4	1	5
3	78088931	2	eThekwini	1	1		1	#NULL!		2	1	5	#NULL!	#NULL!	#NULL!	#NULL!	#NULL!	#NULL!	#NULL!	#NULL!	#NULL!	1	1	1	1	1	-1	6	67	3	4	1	-1	4	1	2	1	1	4	1	1	1	59914578	1	1	2	5	1	5
1	78089670	3	Ehlanzeni	1	1		1	#NULL!		3	1	1	#NULL!	#NULL!	#NULL!	#NULL!	#NULL!	#NULL!	#NULL!	#NULL!	#NULL!	1	1	1	1	1	-1	10	68	2	2	1	-1	2	1	2	1	2	4	1	#NULL!	2	87710946	2	2	4	1	#NULL!	5
2	78090268	4	Ehlanzeni	1	1		1	#NULL!		4	1	5	#NULL!	#NULL!	#NULL!	#NULL!	#NULL!	#NULL!	#NULL!	#NULL!	#NULL!	1	1	1	1	1	-1	6	67	3	2	1	-1	3	1	2	1	1	4	1	1	2	87710946	3	1	2	1	#NULL!	5
3	78090985	1	Ehlanzeni	1	1		1	#NULL!		5	1	8	#NULL!	#NULL!	#NULL!	#NULL!	#NULL!	#NULL!	#NULL!	#NULL!	#NULL!	1	1	1	1	1	-1	3	66	3	3	1	-1	2	1	2	1	1	4	1	1	2	87710946	3	1	2	1	#NULL!	5
1	78091009	4	Ehlanzeni	1	1		1	#NULL!		3	1	6	#NULL!	#NULL!	#NULL!	#NULL!	#NULL!	#NULL!	#NULL!	#NULL!	#NULL!	1	1	1	1	1	-1	5	67	3	3	1	-1	2	1	2	1	1	4	1	1	2	87710946	1	1	2	1	#NULL!	5
3	78097973	4	Gert Sibande	1	1		1	#NULL!		3	1	11	#NULL!	#NULL!	#NULL!	#NULL!	#NULL!	#NULL!	#NULL!	#NULL!	#NULL!	1	1	1	1	1	-1	11	65	3	3	1	-1	4	1	2	1	1	4	1	1	2	86610039	4	1	2	4	1	5
2	78121306	5	Gert Sibande	1	3		1	#NULL!		2	1	2	#NULL!	#NULL!	#NULL!	#NULL!	#NULL!	#NULL!	#NULL!	#NULL!	#NULL!	1	1	1	1	1	-1	9	62	4	2	1	-1	2	1	2	1	1	4	1	1	2	86610125	4	1	2	1	#NULL!	3
1	78123155	1	Uthungulu	1	1		1	#NULL!		8	2	1	1	#NULL!	#NULL!	#NULL!	#NULL!	#NULL!	#NULL!	#NULL!	1	#NULL!	1	1	1	1	-1	10	65	3	3	1	-1	4	1	2	1	1	4	1	1	1	58910344	3	1	2	3	#NULL!	5
3	78123156	1	Uthungulu	1	1		1	#NULL!		8	1	11	#NULL!	#NULL!	#NULL!	#NULL!	#NULL!	#NULL!	#NULL!	#NULL!	#NULL!	1	1	1	1	1	-1	11	60	4	4	1	-1	3	1	2	1	1	4	1	1	1	58810020	3	1	2	1	#NULL!	5
1	78123157	1	Uthungulu	1	1		1	#NULL!		10	1	2	#NULL!	#NULL!	#NULL!	#NULL!	#NULL!	#NULL!	#NULL!	#NULL!	#NULL!	1	1	1	1	1	-1	9	64	3	4	1	-1	1	1	1	#NULL!	#NULL!	#NULL!	#NULL!	#NULL!	1	58810072	3	2	4	2	#NULL!	5
2	78145380	5	eThekwini	1	1		1	#NULL!		4	1	10	#NULL!	#NULL!	#NULL!	#NULL!	#NULL!	#NULL!	#NULL!	#NULL!	#NULL!	1	1	1	1	2	-1	1	71	2	2	1	-1	1	1	2	1	2	4	1	#NULL!	1	59913108	4	2	4	4	3	1
3	78154756	1	Uthungulu	1	2		1	#NULL!		4	1	12	#NULL!	#NULL!	#NULL!	#NULL!	#NULL!	#NULL!	#NULL!	#NULL!	#NULL!	1	1	1	1	1	-1	12	68	2	3	1	-1	1	1	1	#NULL!	#NULL!	#NULL!	#NULL!	#NULL!	1	58910344	2	2	4	1	#NULL!	5
1	78154757	1	Uthungulu	1	1		1	#NULL!		5	1	4	#NULL!	#NULL!	#NULL!	#NULL!	#NULL!	#NULL!	#NULL!	#NULL!	#NULL!	1	1	1	1	1	-1	7	59	4	2	1	-1	1	1	2	1	1	4	1	1	1	58810072	2	1	2	3	#NULL!	5
2	78154758	1	Uthungulu	1	1		1	#NULL!		6	1	10	#NULL!	#NULL!	#NULL!	#NULL!	#NULL!	#NULL!	#NULL!	#NULL!	#NULL!	1	1	1	1	1	-1	1	64	3	3	1	-1	4	1	2	1	1	4	1	1	1	58810073	3	1	2	1	#NULL!	5
1	78157277	5	Ehlanzeni	1	1		1	#NULL!		3	1	2	#NULL!	#NULL!	#NULL!	#NULL!	#NULL!	#NULL!	#NULL!	#NULL!	#NULL!	1	1	1	1	1	-1	9	63	3	3	1	-1	2	1	2	1	1	4	1	0	2	87710608	4	1	1	1	#NULL!	5
3	78157505	4	Ehlanzeni	1	1		1	#NULL!		3	1	12	#NULL!	#NULL!	#NULL!	#NULL!	#NULL!	#NULL!	#NULL!	#NULL!	#NULL!	1	1	1	1	1	-1	12	58	4	3	1	-1	2	1	2	1	1	4	1	1	2	87710608	3	1	2	1	#NULL!	5
1	78160580	2	Nkangala	1	1		1	#NULL!		6	2	4	12	#NULL!	#NULL!	#NULL!	#NULL!	#NULL!	#NULL!	#NULL!	1	#NULL!	1	1	1	1	-1	7	67	3	3	1	-1	3	1	2	1	1	4	1	1	2	87110625	1	1	2	1	#NULL!	3
6	78161256	5	eThekwini	1	1		1	#NULL!		5	1	4	#NULL!	#NULL!	#NULL!	#NULL!	#NULL!	#NULL!	#NULL!	#NULL!	#NULL!	1	1	1	1	1	-1	7	69	2	2	1	-1	1	1	2	1	1	4	1	1	1	59914099	3	1	2	2	#NULL!	5
3	78161495	3	eThekwini	1	1		1	#NULL!		5	1	6	#NULL!	#NULL!	#NULL!	#NULL!	#NULL!	#NULL!	#NULL!	#NULL!	#NULL!	1	1	1	1	1	-1	5	67	3	2	1	-1	1	1	1	#NULL!	#NULL!	#NULL!	#NULL!	#NULL!	1	59914099	4	2	4	3	#NULL!	5
1	78161537	3	eThekwini	1	1		1	#NULL!		3	1	3	#NULL!	#NULL!	#NULL!	#NULL!	#NULL!	#NULL!	#NULL!	#NULL!	#NULL!	1	1	1	1	1	-1	8	69	2	5	1	-1	1	1	1	#NULL!	#NULL!	#NULL!	#NULL!	#NULL!	1	59914099	2	2	4	5	3	3
1	78162632	5	Nkangala	1	1		1	#NULL!		5	1	5	#NULL!	#NULL!	#NULL!	#NULL!	#NULL!	#NULL!	#NULL!	#NULL!	#NULL!	1	1	1	1	1	-1	6	72	2	1	1	-1	4	1	2	1	1	4	1	1	2	87110625	2	1	2	1	#NULL!	4
1	78162881	4	Ehlanzeni	1	1		1	#NULL!		6	1	2	#NULL!	#NULL!	#NULL!	#NULL!	#NULL!	#NULL!	#NULL!	#NULL!	#NULL!	1	1	1	1	1	4	9	68	2	2	1	-1	3	1	1	#NULL!	#NULL!	#NULL!	#NULL!	#NULL!	2	87710969	1	2	4	1	#NULL!	5
1	78162927	2	Nkangala	1	1		1	#NULL!		2	1	2	#NULL!	#NULL!	#NULL!	#NULL!	#NULL!	#NULL!	#NULL!	#NULL!	#NULL!	1	1	1	1	1	-1	9	63	3	2	1	-1	2	1	2	1	1	4	1	0	2	87110574	1	1	1	2	#NULL!	5
3	78163186	4	Ehlanzeni	1	1		1	#NULL!		3	1	7	#NULL!	#NULL!	#NULL!	#NULL!	#NULL!	#NULL!	#NULL!	#NULL!	#NULL!	1	1	1	1	1	-1	4	67	3	3	1	-1	2	1	2	1	1	4	1	1	2	87710969	2	1	2	2	#NULL!	5
1	78163247	2	Ehlanzeni	1	1		1	#NULL!		1	1	3	#NULL!	#NULL!	#NULL!	#NULL!	#NULL!	#NULL!	#NULL!	#NULL!	#NULL!	1	1	1	1	1	-1	8	67	3	3	1	-1	3	1	2	1	1	4	1	1	2	87610487	1	1	2	1	#NULL!	5
3	78163435	4	eThekwini	1	1		1	#NULL!		1	1	9	#NULL!	#NULL!	#NULL!	#NULL!	#NULL!	#NULL!	#NULL!	#NULL!	#NULL!	1	1	1	1	1	-1	2	65	3	2	1	-1	1	1	1	#NULL!	#NULL!	#NULL!	#NULL!	#NULL!	1	59914099	1	2	4	7	3	4
3	78163644	2	Ehlanzeni	1	1		1	#NULL!		1	1	7	#NULL!	#NULL!	#NULL!	#NULL!	#NULL!	#NULL!	#NULL!	#NULL!	#NULL!	1	1	1	1	1	-1	4	62	4	5	1	-1	4	1	2	1	1	4	1	1	2	87610487	2	1	2	2	#NULL!	5
1	78164446	2	Nkangala	1	1		1	#NULL!		5	1	6	#NULL!	#NULL!	#NULL!	#NULL!	#NULL!	#NULL!	#NULL!	#NULL!	#NULL!	1	1	1	1	1	-1	5	71	2	3	1	-1	2	1	2	1	1	4	1	1	2	87110562	1	1	2	1	#NULL!	5
1	78164571	2	Nkangala	1	1		1	#NULL!		6	2	7	12	#NULL!	#NULL!	#NULL!	#NULL!	#NULL!	#NULL!	#NULL!	1	#NULL!	1	1	1	1	-1	4	62	4	3	1	-1	4	1	2	1	1	4	1	1	2	87110625	3	1	2	5	3	1
3	78164614	3	eThekwini	1	1		1	#NULL!		5	1	10	#NULL!	#NULL!	#NULL!	#NULL!	#NULL!	#NULL!	#NULL!	#NULL!	#NULL!	1	1	1	1	1	-1	1	71	2	2	1	-1	3	1	2	1	1	4	1	1	1	59914116	4	1	2	3	#NULL!	5
2	78164718	5	eThekwini	1	1		1	#NULL!		3	1	5	#NULL!	#NULL!	#NULL!	#NULL!	#NULL!	#NULL!	#NULL!	#NULL!	#NULL!	1	1	1	1	1	-1	6	65	3	2	1	-1	1	1	2	1	1	4	1	1	1	59914116	3	1	2	4	1	4
2	78164749	1	eThekwini	1	1		1	#NULL!		6	1	5	#NULL!	#NULL!	#NULL!	#NULL!	#NULL!	#NULL!	#NULL!	#NULL!	#NULL!	1	1	1	1	1	-1	6	61	4	4	1	-1	4	1	2	1	1	4	1	1	1	59914116	2	1	2	7	1	2
1	78164837	3	Ehlanzeni	1	1		1	#NULL!		6	3	1	5	8	#NULL!	#NULL!	#NULL!	#NULL!	#NULL!	#NULL!	1	#NULL!	1	1	1	1	-1	10	71	2	3	1	-1	3	1	2	1	1	4	1	1	2	87610487	3	1	2	4	3	1
1	78166171	4	Ehlanzeni	1	1		1	#NULL!		5	1	6	#NULL!	#NULL!	#NULL!	#NULL!	#NULL!	#NULL!	#NULL!	#NULL!	#NULL!	1	1	1	1	1	-1	5	61	4	3	1	-1	2	1	2	1	1	4	1	0	2	87710969	3	1	1	1	#NULL!	5
1	78167203	3	Nkangala	1	1		1	#NULL!		6	1	1	#NULL!	#NULL!	#NULL!	#NULL!	#NULL!	#NULL!	#NULL!	#NULL!	#NULL!	1	1	1	1	1	-1	10	59	4	2	1	-1	4	1	2	1	2	4	1	#NULL!	2	87110625	4	2	4	4	3	5
1	78167250	2	Nkangala	1	1		1	#NULL!		4	1	8	#NULL!	#NULL!	#NULL!	#NULL!	#NULL!	#NULL!	#NULL!	#NULL!	#NULL!	1	1	1	1	1	-1	3	70	2	3	1	-1	2	1	2	1	1	4	1	1	2	87110562	2	1	2	1	#NULL!	5
2	78168410	4	Nkangala	1	1		1	#NULL!		7	2	5	12	#NULL!	#NULL!	#NULL!	#NULL!	#NULL!	#NULL!	#NULL!	1	#NULL!	1	1	1	1	-1	6	68	2	2	1	-1	2	1	2	1	1	4	1	1	2	87110574	3	1	2	1	#NULL!	5
1	78168585	2	Nkangala	1	1		1	#NULL!		5	1	5	#NULL!	#NULL!	#NULL!	#NULL!	#NULL!	#NULL!	#NULL!	#NULL!	#NULL!	1	1	1	1	1	-1	6	67	3	3	1	-1	2	1	2	1	1	4	1	1	2	87110574	2	1	2	1	#NULL!	5
2	78170658	5	eThekwini	1	1		1	#NULL!		2	1	5	#NULL!	#NULL!	#NULL!	#NULL!	#NULL!	#NULL!	#NULL!	#NULL!	#NULL!	1	1	1	1	1	-1	6	59	4	2	1	-1	4	1	2	1	1	4	1	1	1	59915305	3	1	2	2	#NULL!	5
2	78172083	4	eThekwini	1	1		1	#NULL!		2	1	2	#NULL!	#NULL!	#NULL!	#NULL!	#NULL!	#NULL!	#NULL!	#NULL!	#NULL!	1	1	1	1	1	-1	9	63	3	3	1	-1	1	1	2	1	1	4	1	0	1	59915305	4	1	1	7	4	5
2	78173384	3	eThekwini	1	1		1	#NULL!		4	1	1	#NULL!	#NULL!	#NULL!	#NULL!	#NULL!	#NULL!	#NULL!	#NULL!	#NULL!	1	1	1	1	1	-1	10	59	4	5	1	-1	4	1	2	1	1	4	1	1	1	59915305	1	1	2	4	1	3
2	78173462	4	eThekwini	1	1		1	#NULL!		7	3	4	9	9	#NULL!	#NULL!	#NULL!	#NULL!	#NULL!	#NULL!	1	#NULL!	1	1	1	1	-1	7	66	3	3	1	-1	4	1	2	1	1	4	1	1	1	59915305	2	1	2	3	#NULL!	5
1	78174339	2	Nkangala	1	1		1	#NULL!		5	1	11	#NULL!	#NULL!	#NULL!	#NULL!	#NULL!	#NULL!	#NULL!	#NULL!	#NULL!	1	1	1	1	1	-1	11	71	2	3	1	-1	3	1	2	1	1	4	1	1	2	87110574	4	1	2	2	#NULL!	5
5	78177917	3	eThekwini	1	1		1	#NULL!		2	1	11	#NULL!	#NULL!	#NULL!	#NULL!	#NULL!	#NULL!	#NULL!	#NULL!	#NULL!	1	1	1	1	1	-1	11	60	4	3	1	-1	1	1	2	1	1	4	1	1	1	59912401	2	1	2	6	3	2
1	78179826	4	eThekwini	1	1		1	#NULL!		3	1	11	#NULL!	#NULL!	#NULL!	#NULL!	#NULL!	#NULL!	#NULL!	#NULL!	#NULL!	1	1	1	1	1	-1	11	61	4	3	1	-1	4	1	2	1	1	4	1	1	1	59915605	2	1	2	1	#NULL!	2
1	78241008	4	Nkangala	1	1		1	#NULL!		4	1	1	#NULL!	#NULL!	#NULL!	#NULL!	#NULL!	#NULL!	#NULL!	#NULL!	#NULL!	1	1	1	1	1	-1	10	71	2	5	1	-1	2	1	2	1	1	4	1	1	2	87110653	1	1	2	1	#NULL!	4
5	78241773	4	Nkangala	2	1		1	#NULL!		1	1	12	#NULL!	#NULL!	#NULL!	#NULL!	#NULL!	#NULL!	#NULL!	#NULL!	#NULL!	1	1	1	1	1	-1	12	60	4	4	1	-1	2	1	2	1	1	4	1	1	2	87110076	2	1	2	1	#NULL!	5
1	78242303	2	Nkangala	1	1		1	#NULL!		10	1	2	#NULL!	#NULL!	#NULL!	#NULL!	#NULL!	#NULL!	#NULL!	#NULL!	#NULL!	1	1	1	1	1	-1	9	71	2	2	1	-1	2	1	1	#NULL!	#NULL!	#NULL!	#NULL!	#NULL!	2	87110562	4	2	4	2	#NULL!	5
1	78242306	4	Nkangala	1	1		1	#NULL!		4	1	7	#NULL!	#NULL!	#NULL!	#NULL!	#NULL!	#NULL!	#NULL!	#NULL!	#NULL!	1	1	1	1	1	-1	4	68	2	3	1	-1	4	1	2	1	1	4	1	1	2	87110653	2	1	2	4	3	3
1	78244219	2	Nkangala	1	1		1	#NULL!		2	1	8	#NULL!	#NULL!	#NULL!	#NULL!	#NULL!	#NULL!	#NULL!	#NULL!	#NULL!	1	1	1	1	1	1	3	65	3	2	1	-1	2	1	2	1	1	4	1	1	2	87110076	1	1	2	1	#NULL!	5
6	78244541	3	Ehlanzeni	1	1		1	#NULL!		4	1	9	#NULL!	#NULL!	#NULL!	#NULL!	#NULL!	#NULL!	#NULL!	#NULL!	#NULL!	1	1	1	1	1	-1	2	65	3	3	1	-1	3	1	2	1	2	4	1	#NULL!	2	87610539	2	2	4	4	3	5
1	78244847	2	Ehlanzeni	1	1		1	#NULL!		2	1	4	#NULL!	#NULL!	#NULL!	#NULL!	#NULL!	#NULL!	#NULL!	#NULL!	#NULL!	1	1	1	1	1	-1	7	65	3	3	1	-1	4	1	2	1	1	4	1	1	2	87610539	4	1	2	4	1	4
1	78244913	4	Ehlanzeni	1	1		1	#NULL!		5	1	2	#NULL!	#NULL!	#NULL!	#NULL!	#NULL!	#NULL!	#NULL!	#NULL!	#NULL!	1	1	1	1	1	-1	9	70	2	3	1	-1	3	1	2	1	1	4	1	1	2	87610539	1	1	2	4	1	5
4	78245170	2	Nkangala	1	1		1	#NULL!		1	1	7	#NULL!	#NULL!	#NULL!	#NULL!	#NULL!	#NULL!	#NULL!	#NULL!	#NULL!	1	1	1	1	1	-1	4	64	3	3	1	-1	2	1	2	1	1	4	1	1	2	87110562	3	1	2	2	#NULL!	5
1	78245305	2	Nkangala	1	1		1	#NULL!		7	1	2	#NULL!	#NULL!	#NULL!	#NULL!	#NULL!	#NULL!	#NULL!	#NULL!	#NULL!	1	1	1	1	1	-1	9	72	2	2	1	-1	2	1	2	1	1	4	1	0	2	87110653	4	1	1	3	#NULL!	5
3	78245479	5	Ehlanzeni	1	1		1	#NULL!		1	1	5	#NULL!	#NULL!	#NULL!	#NULL!	#NULL!	#NULL!	#NULL!	#NULL!	#NULL!	1	1	1	1	1	-1	6	68	2	1	1	-1	1	1	2	1	1	4	1	1	2	87610539	3	1	2	4	2	5
1	78245890	2	Nkangala	1	1		1	#NULL!		6	1	3	#NULL!	#NULL!	#NULL!	#NULL!	#NULL!	#NULL!	#NULL!	#NULL!	#NULL!	1	1	1	1	1	-1	8	67	3	2	1	-1	4	1	2	1	1	4	1	1	2	87110653	3	1	2	7	1	2
1	78247453	2	Nkangala	2	1		1	#NULL!		5	2	4	6	#NULL!	#NULL!	#NULL!	#NULL!	#NULL!	#NULL!	#NULL!	1	#NULL!	1	1	1	1	-1	7	62	4	3	1	-1	4	1	2	1	1	4	1	1	2	87110076	3	1	2	7	1	5
1	78249899	3	Uthungulu	1	1		1	#NULL!		4	1	11	#NULL!	#NULL!	#NULL!	#NULL!	#NULL!	#NULL!	#NULL!	#NULL!	#NULL!	1	1	1	1	1	-1	11	63	3	3	1	-1	1	1	2	1	1	4	1	1	1	58910344	4	1	2	1	#NULL!	3
3	78249902	1	Uthungulu	1	1		1	#NULL!		3	1	10	#NULL!	#NULL!	#NULL!	#NULL!	#NULL!	#NULL!	#NULL!	#NULL!	#NULL!	1	1	1	1	1	-1	1	66	3	3	1	-1	1	1	2	1	1	4	1	1	1	58810073	2	1	2	4	2	4
1	78250690	2	Ehlanzeni	1	1		1	#NULL!		3	1	10	#NULL!	#NULL!	#NULL!	#NULL!	#NULL!	#NULL!	#NULL!	#NULL!	#NULL!	1	1	1	1	1	-1	1	70	2	3	1	-1	3	1	2	1	1	4	1	0	2	87610435	3	1	1	2	#NULL!	4
2	78250800	3	Nkangala	1	1		1	#NULL!		2	1	7	#NULL!	#NULL!	#NULL!	#NULL!	#NULL!	#NULL!	#NULL!	#NULL!	#NULL!	1	1	1	1	1	-1	4	60	4	2	1	-1	2	1	1	#NULL!	#NULL!	#NULL!	#NULL!	#NULL!	2	87110076	4	2	4	2	#NULL!	5
1	78251328	3	Ehlanzeni	1	1		1	#NULL!		2	1	7	#NULL!	#NULL!	#NULL!	#NULL!	#NULL!	#NULL!	#NULL!	#NULL!	#NULL!	1	1	1	1	1	-1	4	72	2	3	1	-1	1	1	2	1	2	4	1	#NULL!	2	87610435	2	2	4	3	#NULL!	5
1	78251559	5	Nkangala	1	1		1	#NULL!		5	1	8	#NULL!	#NULL!	#NULL!	#NULL!	#NULL!	#NULL!	#NULL!	#NULL!	#NULL!	1	1	1	1	1	-1	3	71	2	2	1	-1	1	1	1	#NULL!	#NULL!	#NULL!	#NULL!	#NULL!	2	87110031	1	2	4	1	#NULL!	5
1	78251587	4	Nkangala	1	1		1	#NULL!		3	1	4	#NULL!	#NULL!	#NULL!	#NULL!	#NULL!	#NULL!	#NULL!	#NULL!	#NULL!	1	1	1	1	1	-1	7	72	2	2	1	-1	2	1	2	1	1	4	1	1	2	87110031	2	1	2	5	1	5
1	78251887	4	Nkangala	1	1		1	#NULL!		6	1	11	#NULL!	#NULL!	#NULL!	#NULL!	#NULL!	#NULL!	#NULL!	#NULL!	#NULL!	1	1	1	1	1	-1	11	72	2	2	1	-1	1	1	2	1	1	4	1	1	2	87110031	4	1	2	1	#NULL!	5
1	78256709	5	Nkangala	1	1		1	#NULL!		2	1	7	#NULL!	#NULL!	#NULL!	#NULL!	#NULL!	#NULL!	#NULL!	#NULL!	#NULL!	1	1	1	1	1	-1	4	61	4	3	1	-1	2	1	2	1	1	4	1	1	2	87110031	3	1	2	1	#NULL!	1
1	78259340	1	eThekwini	1	1		1	#NULL!		4	1	4	#NULL!	#NULL!	#NULL!	#NULL!	#NULL!	#NULL!	#NULL!	#NULL!	#NULL!	1	1	1	1	1	-1	6	63	3	3	1	-1	1	1	2	1	1	4	1	1	1	59910103	1	1	2	1	#NULL!	4
1	78259341	1	eThekwini	1	1		1	#NULL!		8	2	1	11	#NULL!	#NULL!	#NULL!	#NULL!	#NULL!	#NULL!	#NULL!	1	#NULL!	1	1	1	1	-1	10	59	4	3	1	-1	4	1	2	1	1	4	1	1	1	59910103	4	1	2	2	#NULL!	4
1	78259342	1	eThekwini	1	1		1	#NULL!		2	1	6	#NULL!	#NULL!	#NULL!	#NULL!	#NULL!	#NULL!	#NULL!	#NULL!	#NULL!	1	1	1	1	1	-1	5	63	3	3	1	-1	1	1	2	1	1	4	1	1	1	59910024	2	1	2	1	#NULL!	4
2	78259343	1	eThekwini	1	1		1	#NULL!		2	2	4	10	#NULL!	#NULL!	#NULL!	#NULL!	#NULL!	#NULL!	#NULL!	1	#NULL!	1	1	1	1	-1	7	69	2	4	1	-1	1	1	2	1	1	4	1	1	1	59910454	4	1	2	1	#NULL!	4
1	78260201	1	Uthungulu	1	1		1	#NULL!		5	1	4	#NULL!	#NULL!	#NULL!	#NULL!	#NULL!	#NULL!	#NULL!	#NULL!	#NULL!	1	1	1	1	1	-1	7	65	3	3	1	-1	1	1	2	1	1	4	1	1	1	58810073	1	1	2	1	#NULL!	5
1	78260202	1	eThekwini	1	1		1	#NULL!		3	1	12	#NULL!	#NULL!	#NULL!	#NULL!	#NULL!	#NULL!	#NULL!	#NULL!	#NULL!	1	1	1	1	1	-1	1	68	2	3	1	-1	1	1	2	1	1	4	1	1	1	59910103	2	1	2	1	#NULL!	5
1	78260203	1	eThekwini	1	1		1	#NULL!		5	1	9	#NULL!	#NULL!	#NULL!	#NULL!	#NULL!	#NULL!	#NULL!	#NULL!	#NULL!	1	1	1	1	1	-1	2	67	3	3	1	-1	4	1	2	1	1	4	1	1	1	59910093	2	1	2	1	#NULL!	5
1	78260204	1	eThekwini	1	1		1	#NULL!		3	1	9	#NULL!	#NULL!	#NULL!	#NULL!	#NULL!	#NULL!	#NULL!	#NULL!	#NULL!	1	1	1	1	1	-1	2	62	4	3	1	-1	1	1	2	1	1	4	1	1	1	59910024	1	1	2	2	#NULL!	5
1	78260205	1	eThekwini	1	1		1	#NULL!		2	1	5	#NULL!	#NULL!	#NULL!	#NULL!	#NULL!	#NULL!	#NULL!	#NULL!	#NULL!	1	1	1	1	1	-1	6	70	2	3	1	-1	3	1	2	1	1	4	1	1	1	59910454	1	1	2	1	#NULL!	5
1	78260206	1	eThekwini	1	1		1	#NULL!		4	1	8	#NULL!	#NULL!	#NULL!	#NULL!	#NULL!	#NULL!	#NULL!	#NULL!	#NULL!	1	1	1	1	1	-1	3	60	4	1	1	-1	4	1	2	1	1	4	1	2	1	59910552	3	1	3	1	#NULL!	5
3	78262262	5	Zululand	1	1		1	#NULL!		1	1	11	#NULL!	#NULL!	#NULL!	#NULL!	#NULL!	#NULL!	#NULL!	#NULL!	#NULL!	1	1	1	1	1	-1	11	65	3	3	1	-1	1	1	0	#NULL!	#NULL!	2	#NULL!	#NULL!	1	58110156	1	1	2	6	1	3
1	78262263	1	Zululand	1	1		1	#NULL!		3	2	8	9	#NULL!	#NULL!	#NULL!	#NULL!	#NULL!	#NULL!	#NULL!	1	#NULL!	1	1	1	1	-1	3	66	3	3	1	-1	1	1	0	#NULL!	#NULL!	2	#NULL!	#NULL!	1	58110095	4	1	2	2	#NULL!	3
3	78262264	1	Zululand	1	2		1	#NULL!		4	1	7	#NULL!	#NULL!	#NULL!	#NULL!	#NULL!	#NULL!	#NULL!	#NULL!	#NULL!	1	1	1	1	1	-1	8	63	3	3	1	-1	1	1	0	#NULL!	#NULL!	2	#NULL!	#NULL!	1	58110130	3	1	2	5	2	5
3	78262265	1	Zululand	1	1		1	#NULL!		6	1	12	#NULL!	#NULL!	#NULL!	#NULL!	#NULL!	#NULL!	#NULL!	#NULL!	#NULL!	1	1	1	1	1	-1	12	63	3	3	1	-1	1	1	0	#NULL!	#NULL!	2	#NULL!	#NULL!	1	58110011	3	1	2	1	#NULL!	5
3	78310176	5	Zululand	1	2		1	#NULL!		1	1	7	#NULL!	#NULL!	#NULL!	#NULL!	#NULL!	#NULL!	#NULL!	#NULL!	#NULL!	1	1	1	1	1	-1	4	60	4	3	1	-1	4	1	0	#NULL!	#NULL!	2	#NULL!	#NULL!	1	58110198	2	1	2	5	1	4
3	78310181	5	Zululand	1	1		1	#NULL!		4	1	1	#NULL!	#NULL!	#NULL!	#NULL!	#NULL!	#NULL!	#NULL!	#NULL!	#NULL!	1	1	1	1	2	-1	10	58	4	3	1	-1	1	1	0	#NULL!	#NULL!	2	#NULL!	#NULL!	1	58110060	2	1	2	1	#NULL!	5
1	78310852	3	eThekwini	1	1		1	#NULL!		5	2	3	7	#NULL!	#NULL!	#NULL!	#NULL!	#NULL!	#NULL!	#NULL!	1	#NULL!	1	1	1	1	-1	8	68	2	4	1	-1	1	1	2	1	1	4	1	0	1	59910093	3	1	1	1	#NULL!	5
1	78310853	3	eThekwini	1	1		1	#NULL!		4	1	12	#NULL!	#NULL!	#NULL!	#NULL!	#NULL!	#NULL!	#NULL!	#NULL!	#NULL!	1	1	1	1	1	-1	12	62	4	3	1	-1	1	1	2	1	1	4	1	1	1	59911560	1	1	2	2	#NULL!	4
2	78310854	1	eThekwini	1	1		1	#NULL!		6	1	1	#NULL!	#NULL!	#NULL!	#NULL!	#NULL!	#NULL!	#NULL!	#NULL!	#NULL!	1	1	1	1	1	-1	10	66	3	2	1	-1	4	1	2	1	1	4	1	1	1	59910761	1	1	2	2	#NULL!	5
1	78310881	1	eThekwini	1	1		1	#NULL!		7	2	4	9	#NULL!	#NULL!	#NULL!	#NULL!	#NULL!	#NULL!	#NULL!	1	#NULL!	1	1	1	1	-1	7	64	3	3	1	-1	1	1	2	1	1	4	1	1	1	59910379	1	1	2	1	#NULL!	5
1	78310882	1	eThekwini	1	1		1	#NULL!		2	1	3	#NULL!	#NULL!	#NULL!	#NULL!	#NULL!	#NULL!	#NULL!	#NULL!	#NULL!	1	1	1	1	1	-1	8	64	3	4	1	-1	4	1	2	1	1	4	1	1	1	59910761	2	1	2	1	#NULL!	4
3	78312249	5	eThekwini	1	1		1	#NULL!		5	1	12	#NULL!	#NULL!	#NULL!	#NULL!	#NULL!	#NULL!	#NULL!	#NULL!	#NULL!	1	1	1	1	1	-1	12	58	4	3	1	-1	4	1	1	#NULL!	#NULL!	#NULL!	#NULL!	#NULL!	1	59913085	1	2	4	1	#NULL!	5
1	78316757	2	Nkangala	1	1		1	#NULL!		4	2	7	8	#NULL!	#NULL!	#NULL!	#NULL!	#NULL!	#NULL!	#NULL!	1	#NULL!	1	1	1	1	-1	3	69	2	2	1	-1	1	1	2	1	2	4	1	#NULL!	2	87110484	1	2	4	2	#NULL!	5
2	78317054	4	Nkangala	1	1		1	#NULL!		3	1	10	#NULL!	#NULL!	#NULL!	#NULL!	#NULL!	#NULL!	#NULL!	#NULL!	#NULL!	1	1	1	1	1	-1	1	69	2	3	1	-1	1	1	2	1	1	4	1	1	2	87110237	1	1	2	2	#NULL!	5
1	78317519	4	Nkangala	1	1		1	#NULL!		1	1	6	#NULL!	#NULL!	#NULL!	#NULL!	#NULL!	#NULL!	#NULL!	#NULL!	#NULL!	1	1	1	1	1	-1	5	69	2	3	1	-1	3	1	2	1	1	4	1	1	2	87110249	1	1	2	3	#NULL!	2
1	78318772	1	eThekwini	1	1		1	#NULL!		4	1	5	#NULL!	#NULL!	#NULL!	#NULL!	#NULL!	#NULL!	#NULL!	#NULL!	#NULL!	1	1	1	1	1	-1	6	67	3	3	1	-1	1	1	2	1	1	4	1	1	1	59910761	4	1	2	1	#NULL!	4
5	78318917	2	eThekwini	1	1		1	#NULL!		4	1	12	#NULL!	#NULL!	#NULL!	#NULL!	#NULL!	#NULL!	#NULL!	#NULL!	#NULL!	1	1	1	1	1	-1	12	70	2	3	1	-1	3	1	2	1	1	4	1	1	1	59912961	4	1	2	6	1	5
5	78319130	4	eThekwini	1	1		1	#NULL!		4	1	9	#NULL!	#NULL!	#NULL!	#NULL!	#NULL!	#NULL!	#NULL!	#NULL!	#NULL!	1	1	1	1	1	-1	2	71	2	3	1	-1	3	1	2	1	1	4	1	1	1	59912961	3	1	2	5	1	4
1	78319203	4	Nkangala	1	1		1	#NULL!		5	1	7	#NULL!	#NULL!	#NULL!	#NULL!	#NULL!	#NULL!	#NULL!	#NULL!	#NULL!	1	1	1	1	1	-1	4	68	2	4	1	-1	2	1	2	1	1	4	1	1	2	87110484	2	1	2	4	1	2
2	78319419	1	eThekwini	1	1		1	#NULL!		4	1	11	#NULL!	#NULL!	#NULL!	#NULL!	#NULL!	#NULL!	#NULL!	#NULL!	#NULL!	1	1	1	1	1	-1	11	69	2	3	1	-1	1	1	2	1	1	4	1	1	1	59910024	4	1	2	1	#NULL!	5
1	78319443	4	Nkangala	1	1		1	#NULL!		3	1	5	#NULL!	#NULL!	#NULL!	#NULL!	#NULL!	#NULL!	#NULL!	#NULL!	#NULL!	1	1	1	1	1	-1	6	65	3	3	1	-1	2	1	2	1	1	4	1	1	2	87110237	2	1	2	2	#NULL!	5
3	78319731	5	Zululand	1	1		1	#NULL!		2	1	9	#NULL!	#NULL!	#NULL!	#NULL!	#NULL!	#NULL!	#NULL!	#NULL!	#NULL!	1	1	1	1	1	-1	2	62	4	2	1	-1	1	1	0	#NULL!	#NULL!	2	#NULL!	#NULL!	1	58110224	1	1	2	6	1	4
5	78320151	5	eThekwini	1	1		1	#NULL!		4	2	4	9	#NULL!	#NULL!	#NULL!	#NULL!	#NULL!	#NULL!	#NULL!	1	#NULL!	1	1	1	1	-1	7	69	2	3	1	-1	4	1	2	1	1	4	1	1	1	59913686	1	1	2	1	#NULL!	5
3	78320152	5	eThekwini	1	1		1	#NULL!		3	1	6	#NULL!	#NULL!	#NULL!	#NULL!	#NULL!	#NULL!	#NULL!	#NULL!	#NULL!	1	1	1	1	1	-1	5	63	3	3	1	-1	1	1	2	1	1	4	1	1	1	59912620	1	1	2	3	#NULL!	4
6	78320514	5	Ugu	1	1		1	#NULL!		4	1	5	#NULL!	#NULL!	#NULL!	#NULL!	#NULL!	#NULL!	#NULL!	#NULL!	#NULL!	1	1	1	1	1	-1	6	70	2	3	1	-1	1	1	2	1	1	4	1	1	1	56010058	3	1	2	1	#NULL!	4
6	78320516	4	Ugu	1	1		1	#NULL!		10	2	9	10	#NULL!	#NULL!	#NULL!	#NULL!	#NULL!	#NULL!	#NULL!	1	#NULL!	1	1	1	2	-1	2	62	4	2	1	-1	4	1	2	1	1	4	1	1	1	56010058	1	1	2	1	#NULL!	5
3	78320649	3	eThekwini	1	1		1	#NULL!		2	1	9	#NULL!	#NULL!	#NULL!	#NULL!	#NULL!	#NULL!	#NULL!	#NULL!	#NULL!	1	1	1	1	1	-1	2	71	2	2	1	-1	3	1	2	1	1	4	1	1	1	59912576	2	1	2	1	#NULL!	5
3	78321206	3	Ugu	1	1		1	#NULL!		5	1	11	#NULL!	#NULL!	#NULL!	#NULL!	#NULL!	#NULL!	#NULL!	#NULL!	#NULL!	1	1	1	1	1	-1	11	66	3	2	1	-1	1	1	2	1	1	4	1	1	1	56010058	4	1	2	1	#NULL!	5
5	78322232	5	eThekwini	1	1		1	#NULL!		5	1	2	#NULL!	#NULL!	#NULL!	#NULL!	#NULL!	#NULL!	#NULL!	#NULL!	#NULL!	1	1	1	1	1	-1	9	72	2	3	1	-1	4	1	2	1	1	4	1	1	1	59912961	1	1	2	5	2	5
1	78322243	5	Nkangala	1	1		1	#NULL!		5	1	6	#NULL!	#NULL!	#NULL!	#NULL!	#NULL!	#NULL!	#NULL!	#NULL!	#NULL!	1	1	1	1	1	-1	5	72	2	2	1	-1	2	1	2	1	1	4	1	1	2	87110237	3	1	2	1	#NULL!	1
1	78322410	3	Nkangala	1	1		1	#NULL!		3	1	2	#NULL!	#NULL!	#NULL!	#NULL!	#NULL!	#NULL!	#NULL!	#NULL!	#NULL!	1	1	1	1	1	-1	9	69	2	3	1	-1	2	1	2	1	1	4	1	1	2	87110484	3	1	2	2	#NULL!	4
1	78322635	1	eThekwini	1	1		1	#NULL!		4	1	4	#NULL!	#NULL!	#NULL!	#NULL!	#NULL!	#NULL!	#NULL!	#NULL!	#NULL!	1	1	1	1	1	-1	7	69	2	3	1	-1	4	1	2	1	1	4	1	1	1	59913085	4	1	2	1	#NULL!	4
5	78322636	1	eThekwini	1	1		1	#NULL!		3	1	3	#NULL!	#NULL!	#NULL!	#NULL!	#NULL!	#NULL!	#NULL!	#NULL!	#NULL!	1	1	1	1	1	-1	8	72	2	2	1	-1	3	1	2	1	1	4	1	1	1	59913686	4	1	2	3	#NULL!	4
3	78322637	1	eThekwini	1	1		1	#NULL!		1	1	5	#NULL!	#NULL!	#NULL!	#NULL!	#NULL!	#NULL!	#NULL!	#NULL!	#NULL!	1	1	1	1	1	-1	6	61	4	3	1	-1	4	1	2	1	1	4	1	2	1	59912620	4	1	3	2	#NULL!	4
1	78322988	4	eThekwini	1	1		1	#NULL!		7	1	4	#NULL!	#NULL!	#NULL!	#NULL!	#NULL!	#NULL!	#NULL!	#NULL!	#NULL!	1	1	1	1	1	-1	6	71	2	3	1	-1	4	1	2	1	1	4	1	1	1	59912576	1	1	2	3	#NULL!	5
5	78323075	4	eThekwini	1	1		1	#NULL!		3	1	3	#NULL!	#NULL!	#NULL!	#NULL!	#NULL!	#NULL!	#NULL!	#NULL!	#NULL!	1	1	1	1	1	-1	8	72	2	3	1	-1	3	1	2	1	1	4	1	1	1	59912961	2	1	2	5	2	4
1	78323770	2	Ehlanzeni	1	1		1	#NULL!		4	1	1	#NULL!	#NULL!	#NULL!	#NULL!	#NULL!	#NULL!	#NULL!	#NULL!	#NULL!	1	1	1	1	1	-1	10	72	2	2	1	-1	2	1	2	1	1	4	1	1	2	87710055	1	1	2	5	2	5
6	78324369	2	Ugu	1	1		1	#NULL!		3	1	11	#NULL!	#NULL!	#NULL!	#NULL!	#NULL!	#NULL!	#NULL!	#NULL!	#NULL!	1	1	1	1	1	-1	11	63	3	1	1	-1	1	1	2	1	1	4	1	0	1	56010058	2	1	1	1	#NULL!	5
1	78324460	3	eThekwini	1	1		1	#NULL!		3	1	4	#NULL!	#NULL!	#NULL!	#NULL!	#NULL!	#NULL!	#NULL!	#NULL!	#NULL!	1	1	1	1	1	-1	7	62	4	2	1	-1	3	1	2	1	1	4	1	0	1	59910093	4	1	1	1	#NULL!	5
1	78324461	1	eThekwini	1	1		1	#NULL!		4	2	#NULL!	#NULL!	#NULL!	#NULL!	#NULL!	#NULL!	#NULL!	#NULL!	#NULL!	1	#NULL!	1	1	1	1	-1	10	66	3	2	1	-1	1	1	2	1	1	4	1	0	1	59910024	3	1	1	4	3	5
5	78325449	3	eThekwini	1	1		1	#NULL!		2	1	11	#NULL!	#NULL!	#NULL!	#NULL!	#NULL!	#NULL!	#NULL!	#NULL!	#NULL!	1	1	1	1	1	-1	11	63	3	3	1	-1	1	1	2	1	1	4	1	1	1	59913037	2	1	2	4	2	5
1	78325687	2	Nkangala	1	1		1	#NULL!		4	1	12	#NULL!	#NULL!	#NULL!	#NULL!	#NULL!	#NULL!	#NULL!	#NULL!	#NULL!	1	1	1	1	1	-1	12	61	4	3	1	-1	4	1	2	1	1	4	1	1	2	87110237	4	1	2	2	#NULL!	5
1	78326651	3	Nkangala	2	1		1	#NULL!		5	1	3	#NULL!	#NULL!	#NULL!	#NULL!	#NULL!	#NULL!	#NULL!	#NULL!	#NULL!	1	1	1	1	1	-1	8	59	4	2	1	-1	2	1	2	1	1	4	1	1	2	87110484	4	1	2	4	3	5
3	78326884	5	eThekwini	1	1		1	#NULL!		3	1	5	#NULL!	#NULL!	#NULL!	#NULL!	#NULL!	#NULL!	#NULL!	#NULL!	#NULL!	1	1	1	1	1	-1	6	64	3	3	1	-1	4	1	2	1	1	4	1	1	1	59912572	1	1	2	3	#NULL!	3
5	78326947	4	eThekwini	1	1		1	#NULL!		4	1	2	#NULL!	#NULL!	#NULL!	#NULL!	#NULL!	#NULL!	#NULL!	#NULL!	#NULL!	1	1	1	1	1	-1	9	60	4	3	1	-1	2	1	2	1	1	4	1	1	1	59913037	1	1	2	2	#NULL!	4
3	78327165	2	Ugu	5	1		1	#NULL!		2	1	9	#NULL!	#NULL!	#NULL!	#NULL!	#NULL!	#NULL!	#NULL!	#NULL!	#NULL!	1	1	1	1	1	-1	2	68	2	2	1	-1	1	1	2	1	1	4	1	1	1	56110137	3	1	2	1	#NULL!	4
1	78327174	2	Nkangala	1	1		1	#NULL!		6	1	4	#NULL!	#NULL!	#NULL!	#NULL!	#NULL!	#NULL!	#NULL!	#NULL!	#NULL!	1	1	1	1	1	-1	7	72	2	2	1	-1	2	1	2	1	1	4	1	1	2	87110249	3	1	2	1	#NULL!	4
2	78327276	4	Ehlanzeni	1	1		1	#NULL!		7	1	6	#NULL!	#NULL!	#NULL!	#NULL!	#NULL!	#NULL!	#NULL!	#NULL!	#NULL!	1	1	1	1	1	-1	5	72	2	2	1	-1	2	1	2	1	1	4	1	1	2	87710055	2	1	2	1	#NULL!	5
3	78330082	5	eThekwini	1	1		1	#NULL!		4	1	12	#NULL!	#NULL!	#NULL!	#NULL!	#NULL!	#NULL!	#NULL!	#NULL!	#NULL!	1	1	1	1	1	-1	12	60	4	2	1	-1	3	1	2	1	1	4	1	1	1	59912638	1	1	2	2	#NULL!	5
1	78334187	4	Nkangala	1	1		1	#NULL!		6	1	5	#NULL!	#NULL!	#NULL!	#NULL!	#NULL!	#NULL!	#NULL!	#NULL!	#NULL!	1	1	1	1	1	-1	6	69	2	3	1	-1	4	1	2	1	1	4	1	1	2	87110249	4	1	2	2	#NULL!	5
2	78337320	1	eThekwini	1	1		1	#NULL!		3	1	1	#NULL!	#NULL!	#NULL!	#NULL!	#NULL!	#NULL!	#NULL!	#NULL!	#NULL!	1	1	1	1	1	-1	10	63	3	3	1	-1	2	1	2	1	1	4	1	1	1	59913085	3	1	2	1	#NULL!	4
5	78337321	3	eThekwini	1	1		1	#NULL!		1	1	6	#NULL!	#NULL!	#NULL!	#NULL!	#NULL!	#NULL!	#NULL!	#NULL!	#NULL!	1	1	1	1	1	-1	5	63	3	3	1	-1	1	1	2	1	1	4	1	1	1	59913686	3	1	2	1	#NULL!	4
2	78337322	3	eThekwini	1	1		1	#NULL!		4	1	9	#NULL!	#NULL!	#NULL!	#NULL!	#NULL!	#NULL!	#NULL!	#NULL!	#NULL!	1	1	1	1	1	-1	2	61	4	3	1	-1	2	1	2	1	1	4	1	1	1	59912620	3	1	2	1	#NULL!	3
3	78337323	5	eThekwini	1	1		1	#NULL!		1	1	6	#NULL!	#NULL!	#NULL!	#NULL!	#NULL!	#NULL!	#NULL!	#NULL!	#NULL!	1	1	1	1	1	-1	5	58	4	3	1	-1	3	1	2	1	1	4	1	1	1	59912572	3	1	2	2	#NULL!	4
2	78337324	3	eThekwini	1	1		1	#NULL!		2	2	#NULL!	#NULL!	#NULL!	#NULL!	#NULL!	#NULL!	#NULL!	#NULL!	#NULL!	1	#NULL!	1	1	1	1	-1	11	63	3	3	1	-1	3	1	2	1	1	4	1	0	1	59912638	2	1	1	3	#NULL!	5
1	78344140	3	eThekwini	1	1		1	#NULL!		2	1	11	#NULL!	#NULL!	#NULL!	#NULL!	#NULL!	#NULL!	#NULL!	#NULL!	#NULL!	1	1	1	1	1	-1	11	58	4	2	1	-1	1	1	2	1	1	4	1	1	1	59913085	2	1	2	1	#NULL!	5
5	78344143	1	eThekwini	1	1		1	#NULL!		1	1	3	#NULL!	#NULL!	#NULL!	#NULL!	#NULL!	#NULL!	#NULL!	#NULL!	#NULL!	1	1	1	1	1	-1	8	60	4	4	1	-1	4	1	2	1	1	4	1	1	1	59912572	2	1	2	1	#NULL!	5
1	78344836	1	eThekwini	1	1		1	#NULL!		7	1	11	#NULL!	#NULL!	#NULL!	#NULL!	#NULL!	#NULL!	#NULL!	#NULL!	#NULL!	1	1	1	1	1	-1	11	66	3	3	1	-1	4	1	2	1	1	4	1	1	1	59911588	1	1	2	4	2	4
4	78344838	3	eThekwini	1	1		1	#NULL!		4	1	3	#NULL!	#NULL!	#NULL!	#NULL!	#NULL!	#NULL!	#NULL!	#NULL!	#NULL!	1	1	1	1	1	-1	8	67	3	3	1	-1	1	1	1	#NULL!	#NULL!	#NULL!	#NULL!	#NULL!	1	59910379	2	2	4	3	#NULL!	5
3	78397546	1	eThekwini	1	1		1	#NULL!		2	1	2	#NULL!	#NULL!	#NULL!	#NULL!	#NULL!	#NULL!	#NULL!	#NULL!	#NULL!	1	1	1	1	1	-1	9	66	3	3	1	-1	2	1	2	1	1	4	1	1	1	59915152	2	1	2	7	1	3
3	78398258	1	eThekwini	1	1		1	#NULL!		3	2	3	7	#NULL!	#NULL!	#NULL!	#NULL!	#NULL!	#NULL!	#NULL!	1	#NULL!	1	1	1	1	-1	8	62	4	2	1	-1	1	1	2	1	1	4	1	1	1	59915152	1	1	2	5	2	4
3	78398841	4	Ehlanzeni	1	1		1	#NULL!		4	1	4	#NULL!	#NULL!	#NULL!	#NULL!	#NULL!	#NULL!	#NULL!	#NULL!	#NULL!	1	1	1	1	1	-1	7	66	3	2	1	-1	1	1	2	1	1	4	1	1	2	87610404	1	1	2	1	#NULL!	2
1	78398984	2	Nkangala	1	1		1	#NULL!		2	1	8	#NULL!	#NULL!	#NULL!	#NULL!	#NULL!	#NULL!	#NULL!	#NULL!	#NULL!	1	1	1	1	1	-1	3	68	2	3	1	-1	4	1	2	1	1	4	1	1	2	87110205	1	1	2	4	2	5
3	78399580	4	Nkangala	1	1		1	#NULL!		3	1	8	#NULL!	#NULL!	#NULL!	#NULL!	#NULL!	#NULL!	#NULL!	#NULL!	#NULL!	1	1	1	1	1	1	3	65	3	2	1	-1	1	1	2	1	1	4	1	1	2	87110422	1	1	2	6	1	5
1	78399618	5	eThekwini	1	1		1	#NULL!		4	2	5	9	#NULL!	#NULL!	#NULL!	#NULL!	#NULL!	#NULL!	#NULL!	1	#NULL!	1	1	1	1	-1	6	64	3	3	1	-1	1	1	1	#NULL!	#NULL!	#NULL!	#NULL!	#NULL!	1	59912596	1	2	4	2	#NULL!	1
2	78399750	4	eThekwini	1	1		1	#NULL!		3	1	2	#NULL!	#NULL!	#NULL!	#NULL!	#NULL!	#NULL!	#NULL!	#NULL!	#NULL!	1	1	1	1	1	-1	9	64	3	3	1	-1	1	1	2	1	1	4	1	1	1	59912596	3	1	2	5	2	5
3	78399880	5	Nkangala	1	1		1	#NULL!		2	1	10	10	#NULL!	#NULL!	#NULL!	#NULL!	#NULL!	#NULL!	#NULL!	3	1	1	1	1	1	-1	1	65	3	2	1	-1	3	1	2	1	1	4	1	2	2	87110263	2	1	3	4	2	5
3	78401379	1	eThekwini	1	1		1	#NULL!		3	2	3	11	#NULL!	#NULL!	#NULL!	#NULL!	#NULL!	#NULL!	#NULL!	1	#NULL!	1	1	1	1	-1	11	72	2	2	1	-1	2	1	2	1	1	4	1	1	1	59915152	3	1	2	6	1	4
3	78401768	3	eThekwini	1	1		1	#NULL!		3	1	9	#NULL!	#NULL!	#NULL!	#NULL!	#NULL!	#NULL!	#NULL!	#NULL!	#NULL!	1	1	1	1	1	-1	2	71	2	2	1	-1	3	1	2	1	1	4	1	1	1	59915428	4	1	2	5	3	5
4	78401820	2	Nkangala	1	1		1	#NULL!		1	1	7	#NULL!	#NULL!	#NULL!	#NULL!	#NULL!	#NULL!	#NULL!	#NULL!	#NULL!	1	1	1	1	1	-1	4	68	2	2	1	-1	1	1	2	1	1	4	1	1	2	87110422	2	1	2	6	4	5
6	78401895	4	eThekwini	1	1		1	#NULL!		2	2	2	10	#NULL!	#NULL!	#NULL!	#NULL!	#NULL!	#NULL!	#NULL!	1	#NULL!	1	1	1	1	-1	9	63	3	3	1	-1	1	1	2	1	1	4	1	0	1	59915428	1	1	1	1	#NULL!	4
6	78402262	4	eThekwini	1	1		1	#NULL!		3	2	5	8	#NULL!	#NULL!	#NULL!	#NULL!	#NULL!	#NULL!	#NULL!	1	#NULL!	1	1	1	1	-1	5	72	2	3	1	-1	1	1	2	1	1	4	1	1	1	59915428	3	1	2	6	2	5
1	78403036	2	Nkangala	1	1		1	#NULL!		5	1	1	#NULL!	#NULL!	#NULL!	#NULL!	#NULL!	#NULL!	#NULL!	#NULL!	#NULL!	1	1	1	1	1	-1	10	69	2	3	1	-1	2	1	2	1	1	4	1	1	2	87110205	2	1	2	3	#NULL!	5
1	78403851	5	Nkangala	1	1		1	#NULL!		1	1	4	#NULL!	#NULL!	#NULL!	#NULL!	#NULL!	#NULL!	#NULL!	#NULL!	#NULL!	1	1	1	1	1	-1	7	62	4	2	1	-1	2	1	2	1	1	4	1	1	2	87110422	3	1	2	6	1	1
2	78404043	4	Ehlanzeni	1	1		1	#NULL!		4	1	1	#NULL!	#NULL!	#NULL!	#NULL!	#NULL!	#NULL!	#NULL!	#NULL!	#NULL!	1	1	1	1	1	-1	10	68	2	2	1	-1	2	1	1	#NULL!	#NULL!	#NULL!	#NULL!	#NULL!	2	87710221	1	2	4	1	#NULL!	5
4	78404166	5	Ehlanzeni	1	1		1	#NULL!		2	1	4	#NULL!	#NULL!	#NULL!	#NULL!	#NULL!	#NULL!	#NULL!	#NULL!	#NULL!	1	1	1	1	1	-1	7	66	3	2	1	-1	4	1	2	1	1	4	1	1	2	87610108	3	1	2	1	#NULL!	5
2	78404953	4	Ehlanzeni	1	1		1	#NULL!		5	3	2	9	10	#NULL!	#NULL!	#NULL!	#NULL!	#NULL!	#NULL!	1	#NULL!	1	1	1	1	-1	9	70	2	3	1	-1	4	1	2	1	1	4	1	0	2	87610108	4	1	1	2	#NULL!	4
3	78405430	4	Ehlanzeni	1	1		1	#NULL!		3	1	9	#NULL!	#NULL!	#NULL!	#NULL!	#NULL!	#NULL!	#NULL!	#NULL!	#NULL!	1	1	1	1	1	-1	2	69	2	3	1	-1	1	1	2	1	1	4	1	1	2	87610108	1	1	2	2	#NULL!	5
1	78406454	5	eThekwini	2	1		1	#NULL!		2	1	3	#NULL!	#NULL!	#NULL!	#NULL!	#NULL!	#NULL!	#NULL!	#NULL!	#NULL!	1	1	1	1	1	-1	8	62	4	2	1	-1	3	1	2	1	1	4	1	1	1	59914146	3	1	2	7	2	4
1	78406561	4	Nkangala	1	1		1	#NULL!		6	1	7	#NULL!	#NULL!	#NULL!	#NULL!	#NULL!	#NULL!	#NULL!	#NULL!	#NULL!	1	1	1	1	1	-1	4	69	2	3	1	-1	2	1	2	1	1	4	1	1	2	87110263	3	1	2	1	#NULL!	4
1	78406657	4	Ehlanzeni	1	1		1	#NULL!		2	1	7	#NULL!	#NULL!	#NULL!	#NULL!	#NULL!	#NULL!	#NULL!	#NULL!	#NULL!	1	1	1	1	1	-1	4	70	2	2	1	-1	1	1	1	#NULL!	#NULL!	#NULL!	#NULL!	#NULL!	2	87610108	2	2	4	1	#NULL!	5
3	78407188	3	eThekwini	1	1		1	#NULL!		3	1	6	#NULL!	#NULL!	#NULL!	#NULL!	#NULL!	#NULL!	#NULL!	#NULL!	#NULL!	1	1	1	1	1	-1	5	66	3	3	1	-1	4	1	2	1	1	4	1	1	1	59914146	4	1	2	1	#NULL!	5
1	78407614	5	Ehlanzeni	1	1		1	#NULL!		1	1	12	#NULL!	#NULL!	#NULL!	#NULL!	#NULL!	#NULL!	#NULL!	#NULL!	#NULL!	1	1	1	1	1	-1	12	69	2	2	1	-1	2	1	2	1	1	4	1	1	2	87710221	2	1	2	1	#NULL!	5
1	78407828	4	eThekwini	2	1		1	#NULL!		5	1	9	#NULL!	#NULL!	#NULL!	#NULL!	#NULL!	#NULL!	#NULL!	#NULL!	#NULL!	1	1	1	1	1	-1	2	70	2	4	1	-1	4	1	2	1	1	4	1	1	1	59914146	1	1	2	5	3	5
6	78407832	2	eThekwini	1	1		1	#NULL!		3	1	1	#NULL!	#NULL!	#NULL!	#NULL!	#NULL!	#NULL!	#NULL!	#NULL!	#NULL!	1	1	1	1	1	-1	10	72	2	1	1	-1	3	1	2	1	1	4	1	1	1	59915428	2	1	2	1	#NULL!	5
3	78407833	2	eThekwini	1	1		1	#NULL!		3	1	12	#NULL!	#NULL!	#NULL!	#NULL!	#NULL!	#NULL!	#NULL!	#NULL!	#NULL!	1	1	1	1	1	-1	12	62	4	1	1	-1	1	1	2	1	1	4	1	1	1	59914146	2	1	2	1	#NULL!	2
1	78408985	5	Nkangala	1	1		1	#NULL!		3	1	9	#NULL!	#NULL!	#NULL!	#NULL!	#NULL!	#NULL!	#NULL!	#NULL!	#NULL!	1	1	1	1	1	-1	2	72	2	2	1	-1	2	1	2	1	1	4	1	1	2	87110263	4	1	2	1	#NULL!	5
1	78409081	2	Nkangala	1	1		1	#NULL!		5	2	4	9	#NULL!	#NULL!	#NULL!	#NULL!	#NULL!	#NULL!	#NULL!	1	#NULL!	1	1	1	1	-1	7	70	2	2	1	-1	2	1	2	1	1	4	1	1	2	87110422	2	1	2	7	2	5
1	78410684	1	Nkangala	1	1		1	#NULL!		2	1	2	#NULL!	#NULL!	#NULL!	#NULL!	#NULL!	#NULL!	#NULL!	#NULL!	#NULL!	1	1	1	1	1	-1	9	70	2	3	1	-1	3	1	1	#NULL!	#NULL!	#NULL!	#NULL!	#NULL!	2	87110205	3	2	4	1	#NULL!	4
4	78411665	1	Ehlanzeni	1	1		1	#NULL!		1	1	9	#NULL!	#NULL!	#NULL!	#NULL!	#NULL!	#NULL!	#NULL!	#NULL!	#NULL!	1	1	1	1	1	-1	2	72	2	3	1	-1	4	1	2	1	1	4	1	1	2	87610091	3	1	2	6	4	1
1	78414242	5	Nkangala	1	1		1	#NULL!		6	1	8	#NULL!	#NULL!	#NULL!	#NULL!	#NULL!	#NULL!	#NULL!	#NULL!	#NULL!	1	1	1	1	1	-1	3	72	2	3	1	-1	3	1	2	1	1	4	1	1	2	87110205	4	1	2	3	#NULL!	5
1	78414986	4	Nkangala	1	1		1	#NULL!		5	1	8	#NULL!	#NULL!	#NULL!	#NULL!	#NULL!	#NULL!	#NULL!	#NULL!	#NULL!	1	1	1	1	1	-1	3	70	2	2	1	-1	2	1	2	1	1	4	1	1	2	87110263	1	1	2	1	#NULL!	5
2	78427021	1	eThekwini	1	1		1	#NULL!		2	1	4	#NULL!	#NULL!	#NULL!	#NULL!	#NULL!	#NULL!	#NULL!	#NULL!	#NULL!	1	1	1	1	1	-1	7	67	3	3	1	-1	3	1	2	1	1	4	1	1	1	59912244	2	1	2	2	#NULL!	4
3	78447568	1	eThekwini	1	1		1	#NULL!		6	1	5	#NULL!	#NULL!	#NULL!	#NULL!	#NULL!	#NULL!	#NULL!	#NULL!	#NULL!	1	1	1	1	1	-1	6	60	4	4	1	-1	4	1	2	1	1	4	1	1	1	59912638	4	1	2	1	#NULL!	4
3	78472811	1	Uthungulu	1	1		1	#NULL!		3	1	1	#NULL!	#NULL!	#NULL!	#NULL!	#NULL!	#NULL!	#NULL!	#NULL!	#NULL!	1	1	1	1	1	-1	10	63	3	3	1	-1	1	1	2	1	1	4	1	1	1	58810072	4	1	2	1	#NULL!	4
3	78472812	5	Uthungulu	1	2		1	#NULL!		5	1	8	#NULL!	#NULL!	#NULL!	#NULL!	#NULL!	#NULL!	#NULL!	#NULL!	#NULL!	1	1	1	1	1	-1	3	65	3	2	1	-1	4	1	2	1	1	4	1	1	1	58810073	4	1	2	1	#NULL!	5
3	78473636	4	Ehlanzeni	1	1		1	#NULL!		5	1	8	#NULL!	#NULL!	#NULL!	#NULL!	#NULL!	#NULL!	#NULL!	#NULL!	#NULL!	1	1	1	1	1	-1	3	71	2	2	1	-1	1	1	2	1	1	4	1	1	2	87710055	4	1	2	1	#NULL!	5
1	78473795	4	Ehlanzeni	1	1		1	#NULL!		2	1	4	#NULL!	#NULL!	#NULL!	#NULL!	#NULL!	#NULL!	#NULL!	#NULL!	#NULL!	1	1	1	1	1	2	7	72	2	2	1	-1	2	1	1	#NULL!	#NULL!	#NULL!	#NULL!	#NULL!	2	87710055	3	2	4	1	#NULL!	5
1	78475354	3	Ugu	1	2		1	#NULL!		5	1	6	#NULL!	#NULL!	#NULL!	#NULL!	#NULL!	#NULL!	#NULL!	#NULL!	#NULL!	1	1	1	1	1	-1	5	59	4	3	1	-1	4	1	0	#NULL!	#NULL!	1	#NULL!	#NULL!	1	50310166	1	1	1	5	2	3
5	78475791	5	Uthungulu	1	1		1	#NULL!		4	2	2	5	#NULL!	#NULL!	#NULL!	#NULL!	#NULL!	#NULL!	#NULL!	1	#NULL!	1	1	1	1	-1	9	66	3	3	1	-1	1	1	2	1	1	4	1	1	1	58810020	2	1	2	1	#NULL!	5
2	78477397	3	eThekwini	1	1		1	#NULL!		1	1	6	#NULL!	#NULL!	#NULL!	#NULL!	#NULL!	#NULL!	#NULL!	#NULL!	#NULL!	1	1	1	1	1	-1	5	59	4	2	1	-1	1	1	1	#NULL!	#NULL!	#NULL!	#NULL!	#NULL!	1	59912554	3	2	4	2	#NULL!	4
1	78477619	4	Ehlanzeni	1	1		1	#NULL!		9	1	2	#NULL!	#NULL!	#NULL!	#NULL!	#NULL!	#NULL!	#NULL!	#NULL!	#NULL!	1	1	1	1	1	-1	9	70	2	2	1	-1	2	1	2	1	1	4	1	1	2	87710221	4	1	2	1	#NULL!	5
2	78478105	2	Ehlanzeni	2	1		1	#NULL!		4	1	9	#NULL!	#NULL!	#NULL!	#NULL!	#NULL!	#NULL!	#NULL!	#NULL!	#NULL!	1	1	1	1	1	-1	2	69	2	2	1	-1	2	1	2	1	1	4	1	1	2	87710221	3	1	2	1	#NULL!	5
6	78478560	4	UMgungundlovu	1	1		1	#NULL!		3	1	12	#NULL!	#NULL!	#NULL!	#NULL!	#NULL!	#NULL!	#NULL!	#NULL!	#NULL!	1	1	1	1	1	-1	12	64	3	3	1	-1	1	1	2	1	1	4	1	2	1	56810051	1	1	3	1	#NULL!	5
1	78478578	4	UMgungundlovu	1	1		1	#NULL!		4	1	10	#NULL!	#NULL!	#NULL!	#NULL!	#NULL!	#NULL!	#NULL!	#NULL!	#NULL!	1	1	1	1	1	-1	1	72	2	3	1	-1	3	1	2	1	1	4	1	1	1	56810051	2	1	2	1	#NULL!	5
2	78478628	2	eThekwini	1	1		1	#NULL!		5	1	4	#NULL!	#NULL!	#NULL!	#NULL!	#NULL!	#NULL!	#NULL!	#NULL!	#NULL!	1	1	1	1	1	-1	7	71	2	3	1	-1	3	1	2	1	1	4	1	1	1	59912554	1	1	2	2	#NULL!	5
5	78478715	4	eThekwini	1	1		1	#NULL!		3	1	3	#NULL!	#NULL!	#NULL!	#NULL!	#NULL!	#NULL!	#NULL!	#NULL!	#NULL!	1	1	1	1	1	-1	8	72	2	3	1	-1	1	1	2	1	1	4	1	1	1	59911888	4	1	2	5	1	4
1	78478899	3	eThekwini	1	1		1	#NULL!		3	1	4	#NULL!	#NULL!	#NULL!	#NULL!	#NULL!	#NULL!	#NULL!	#NULL!	#NULL!	1	1	1	1	1	-1	7	71	2	3	1	-1	4	1	2	1	1	4	1	0	1	59912554	2	1	1	1	#NULL!	5
6	78478924	5	UMgungundlovu	1	1		1	#NULL!		4	1	5	#NULL!	#NULL!	#NULL!	#NULL!	#NULL!	#NULL!	#NULL!	#NULL!	#NULL!	1	1	1	1	1	-1	6	72	2	3	1	-1	3	1	2	1	1	4	1	1	1	56810051	3	1	2	1	#NULL!	5
1	78479162	2	UMgungundlovu	1	1		1	#NULL!		6	1	7	#NULL!	#NULL!	#NULL!	#NULL!	#NULL!	#NULL!	#NULL!	#NULL!	#NULL!	1	1	1	1	1	-1	4	66	3	4	1	-1	3	1	2	1	1	4	1	1	1	56810051	4	1	2	1	#NULL!	5
3	78479801	3	Ehlanzeni	1	1		1	#NULL!		2	1	6	#NULL!	#NULL!	#NULL!	#NULL!	#NULL!	#NULL!	#NULL!	#NULL!	#NULL!	1	1	1	1	1	-1	5	67	3	3	1	-1	2	1	2	1	1	4	1	1	2	87410956	2	1	2	1	#NULL!	5
5	78480034	5	eThekwini	1	1		1	#NULL!		1	1	2	#NULL!	#NULL!	#NULL!	#NULL!	#NULL!	#NULL!	#NULL!	#NULL!	#NULL!	1	1	1	1	1	-1	9	64	3	2	1	-1	4	1	2	1	1	4	1	1	1	59911888	1	1	2	2	#NULL!	1
1	78480147	1	Ehlanzeni	1	1		1	#NULL!		3	1	8	#NULL!	#NULL!	#NULL!	#NULL!	#NULL!	#NULL!	#NULL!	#NULL!	#NULL!	1	1	1	1	1	-1	3	70	2	3	1	-1	3	1	1	#NULL!	#NULL!	#NULL!	#NULL!	#NULL!	2	87410956	1	2	4	1	#NULL!	1
1	78480635	2	Nkangala	1	1		1	#NULL!		4	1	8	#NULL!	#NULL!	#NULL!	#NULL!	#NULL!	#NULL!	#NULL!	#NULL!	#NULL!	1	1	1	1	1	-1	3	70	2	3	1	-1	2	1	1	#NULL!	#NULL!	#NULL!	#NULL!	#NULL!	2	87110344	1	2	4	4	1	5
1	78480869	4	Ehlanzeni	1	1		1	#NULL!		6	1	3	#NULL!	#NULL!	#NULL!	#NULL!	#NULL!	#NULL!	#NULL!	#NULL!	#NULL!	1	1	1	1	1	-1	8	65	3	3	1	-1	3	1	2	1	1	4	1	1	2	87410956	3	1	2	2	#NULL!	5
5	78481121	3	eThekwini	1	1		1	#NULL!		1	1	3	#NULL!	#NULL!	#NULL!	#NULL!	#NULL!	#NULL!	#NULL!	#NULL!	#NULL!	1	1	1	1	2	-1	8	71	2	2	1	-1	1	1	2	1	1	4	1	1	1	59911888	3	1	2	7	2	3
1	78481213	4	eThekwini	1	1		1	#NULL!		10	1	10	#NULL!	#NULL!	#NULL!	#NULL!	#NULL!	#NULL!	#NULL!	#NULL!	#NULL!	1	1	1	1	1	-1	1	62	4	2	1	-1	1	1	2	1	1	4	1	0	1	59912554	4	1	1	2	#NULL!	4
1	78481715	2	Nkangala	1	1		1	#NULL!		1	1	6	#NULL!	#NULL!	#NULL!	#NULL!	#NULL!	#NULL!	#NULL!	#NULL!	#NULL!	1	1	1	1	1	-1	5	67	3	4	1	-1	3	1	2	1	1	4	1	1	2	87110146	1	1	2	4	1	5
5	78483398	4	UMgungundlovu	1	2		1	#NULL!		4	1	11	#NULL!	#NULL!	#NULL!	#NULL!	#NULL!	#NULL!	#NULL!	#NULL!	#NULL!	1	1	1	1	1	-1	11	65	3	1	1	-1	1	1	2	1	1	4	1	0	1	56810032	2	1	1	1	#NULL!	5
1	78483447	2	Nkangala	1	1		1	#NULL!		8	1	1	#NULL!	#NULL!	#NULL!	#NULL!	#NULL!	#NULL!	#NULL!	#NULL!	#NULL!	1	1	1	1	1	-1	10	68	2	2	1	-1	2	1	2	1	1	4	1	1	2	87110541	2	1	2	2	#NULL!	5
1	78483768	5	Nkangala	1	1		1	#NULL!		6	1	8	#NULL!	#NULL!	#NULL!	#NULL!	#NULL!	#NULL!	#NULL!	#NULL!	#NULL!	1	1	1	1	1	-1	3	69	2	2	1	-1	2	1	2	1	1	4	1	1	2	87110344	2	1	2	1	#NULL!	1
6	78485018	4	UMgungundlovu	1	1		1	#NULL!		3	1	4	#NULL!	#NULL!	#NULL!	#NULL!	#NULL!	#NULL!	#NULL!	#NULL!	#NULL!	1	1	1	1	1	-1	7	65	3	2	1	-1	1	1	2	1	1	4	1	1	1	56810032	1	1	2	5	2	4
1	78486728	5	Nkangala	1	1		1	#NULL!		4	1	8	#NULL!	#NULL!	#NULL!	#NULL!	#NULL!	#NULL!	#NULL!	#NULL!	#NULL!	1	1	1	1	1	-1	3	63	3	2	1	-1	3	1	2	1	2	4	1	#NULL!	2	87110146	2	2	4	3	#NULL!	5
1	78487472	4	Nkangala	1	1		1	#NULL!		10	1	6	#NULL!	#NULL!	#NULL!	#NULL!	#NULL!	#NULL!	#NULL!	#NULL!	#NULL!	1	1	1	1	1	-1	5	72	2	3	1	-1	1	1	2	1	1	4	1	1	2	87110541	1	1	2	2	#NULL!	5
1	78488181	2	Ehlanzeni	1	1		1	#NULL!		4	1	3	#NULL!	#NULL!	#NULL!	#NULL!	#NULL!	#NULL!	#NULL!	#NULL!	#NULL!	1	1	1	1	1	-1	8	71	2	1	1	-1	4	1	1	#NULL!	#NULL!	#NULL!	#NULL!	#NULL!	2	87411052	3	2	4	1	#NULL!	5
1	78488397	2	Nkangala	1	1		1	#NULL!		5	1	8	#NULL!	#NULL!	#NULL!	#NULL!	#NULL!	#NULL!	#NULL!	#NULL!	#NULL!	1	1	1	1	1	-1	3	66	3	4	1	-1	4	1	2	1	1	4	1	1	2	87110344	3	1	2	1	#NULL!	5
3	78489173	4	Ehlanzeni	1	1		1	#NULL!		1	1	12	#NULL!	#NULL!	#NULL!	#NULL!	#NULL!	#NULL!	#NULL!	#NULL!	#NULL!	1	1	1	1	1	-1	12	72	2	1	1	-1	2	1	2	1	1	4	1	1	2	87411052	1	1	2	4	1	5
1	78489183	3	Ehlanzeni	1	1		1	#NULL!		2	1	12	#NULL!	#NULL!	#NULL!	#NULL!	#NULL!	#NULL!	#NULL!	#NULL!	#NULL!	1	1	1	1	1	-1	12	71	2	3	1	-1	4	1	2	1	1	4	1	1	2	87411052	2	1	2	3	#NULL!	5
1	78489944	5	Nkangala	1	1		1	#NULL!		4	1	1	#NULL!	#NULL!	#NULL!	#NULL!	#NULL!	#NULL!	#NULL!	#NULL!	#NULL!	1	1	1	1	1	-1	10	72	2	3	1	-1	4	1	2	1	1	4	1	1	2	87110146	3	1	2	2	#NULL!	5
3	78490775	5	UMgungundlovu	1	1		1	#NULL!		1	1	9	#NULL!	#NULL!	#NULL!	#NULL!	#NULL!	#NULL!	#NULL!	#NULL!	#NULL!	1	1	1	1	1	-1	2	62	4	2	1	-1	1	1	2	1	1	4	1	1	1	56810064	3	1	2	2	#NULL!	5
1	78490792	4	Ehlanzeni	1	1		1	#NULL!		6	1	4	#NULL!	#NULL!	#NULL!	#NULL!	#NULL!	#NULL!	#NULL!	#NULL!	#NULL!	1	1	1	1	1	-1	7	65	3	3	1	-1	3	1	2	1	1	4	1	1	2	87411052	4	1	2	1	#NULL!	5
3	78491182	3	UMgungundlovu	1	1		1	#NULL!		6	1	7	#NULL!	#NULL!	#NULL!	#NULL!	#NULL!	#NULL!	#NULL!	#NULL!	#NULL!	1	1	1	1	1	-1	4	66	3	3	1	-1	1	1	2	1	1	4	1	1	1	56810064	4	1	2	1	#NULL!	5
2	78491301	4	UMgungundlovu	1	2		1	#NULL!		2	1	2	#NULL!	#NULL!	#NULL!	#NULL!	#NULL!	#NULL!	#NULL!	#NULL!	#NULL!	1	1	1	1	1	-1	9	70	2	1	1	-1	3	1	2	1	1	4	1	1	1	56810064	2	1	2	4	2	5
1	78491374	2	Nkangala	1	1		1	#NULL!		4	1	5	#NULL!	#NULL!	#NULL!	#NULL!	#NULL!	#NULL!	#NULL!	#NULL!	#NULL!	1	1	1	1	1	-1	6	68	2	3	1	-1	2	1	2	1	1	4	1	1	2	87110541	3	1	2	1	#NULL!	5
1	78493421	4	Nkangala	1	1		1	#NULL!		3	1	2	#NULL!	#NULL!	#NULL!	#NULL!	#NULL!	#NULL!	#NULL!	#NULL!	#NULL!	1	1	1	1	1	-1	9	66	3	3	1	-1	2	1	2	1	1	4	1	1	2	87110344	4	1	2	2	#NULL!	4
1	78496093	4	Nkangala	1	1		1	#NULL!		6	1	7	#NULL!	#NULL!	#NULL!	#NULL!	#NULL!	#NULL!	#NULL!	#NULL!	#NULL!	1	1	1	1	1	-1	4	65	3	2	1	-1	2	1	2	1	1	4	1	1	2	87110541	4	1	2	1	#NULL!	5
1	78502444	1	Nkangala	1	1		1	#NULL!		4	1	1	#NULL!	#NULL!	#NULL!	#NULL!	#NULL!	#NULL!	#NULL!	#NULL!	#NULL!	1	1	1	1	1	-1	10	66	3	3	1	-1	1	1	2	1	1	4	1	1	2	86910434	1	1	2	4	2	3
1	78506414	4	Nkangala	1	1		1	#NULL!		5	1	3	#NULL!	#NULL!	#NULL!	#NULL!	#NULL!	#NULL!	#NULL!	#NULL!	#NULL!	1	1	1	1	1	-1	8	69	2	3	1	-1	1	1	2	1	1	4	1	2	2	86910434	2	1	3	1	#NULL!	5
5	78513177	5	eThekwini	1	1		1	#NULL!		2	1	10	#NULL!	#NULL!	#NULL!	#NULL!	#NULL!	#NULL!	#NULL!	#NULL!	#NULL!	1	1	1	1	1	-1	1	63	3	3	1	-1	1	1	2	1	1	4	1	1	1	59910915	3	1	2	6	1	5
1	78553948	4	Ehlanzeni	1	1		1	#NULL!		4	1	2	#NULL!	#NULL!	#NULL!	#NULL!	#NULL!	#NULL!	#NULL!	#NULL!	#NULL!	1	1	1	1	1	-1	9	68	2	3	1	-1	3	1	2	1	1	4	1	1	2	87710276	2	1	2	2	#NULL!	5
2	78554470	2	Ehlanzeni	1	1		1	#NULL!		4	1	5	#NULL!	#NULL!	#NULL!	#NULL!	#NULL!	#NULL!	#NULL!	#NULL!	#NULL!	1	1	1	1	1	-1	6	68	2	3	1	-1	3	1	2	1	1	4	1	1	2	87710276	1	1	2	2	#NULL!	5
3	78556415	3	Ugu	1	2		1	#NULL!		5	1	5	#NULL!	#NULL!	#NULL!	#NULL!	#NULL!	#NULL!	#NULL!	#NULL!	#NULL!	1	1	1	1	1	-1	6	70	2	2	1	-1	3	1	2	1	1	4	1	0	1	56110137	4	1	1	1	#NULL!	5
3	78556974	4	Ehlanzeni	1	1		1	#NULL!		8	1	7	#NULL!	#NULL!	#NULL!	#NULL!	#NULL!	#NULL!	#NULL!	#NULL!	#NULL!	1	1	1	1	1	-1	4	67	3	3	1	-1	1	1	1	#NULL!	#NULL!	#NULL!	#NULL!	#NULL!	2	87610244	4	2	4	1	#NULL!	5
2	78557171	5	Ehlanzeni	1	1		1	#NULL!		8	2	3	12	#NULL!	#NULL!	#NULL!	#NULL!	#NULL!	#NULL!	#NULL!	1	#NULL!	1	1	1	1	-1	8	71	2	2	1	-1	3	1	2	1	1	4	1	1	2	87710276	3	1	2	4	1	5
3	78557268	1	UMgungundlovu	1	1		1	#NULL!		10	1	9	#NULL!	#NULL!	#NULL!	#NULL!	#NULL!	#NULL!	#NULL!	#NULL!	#NULL!	1	1	1	1	1	-1	2	66	3	2	1	-1	4	1	2	1	1	4	1	1	1	56610985	3	1	2	6	4	4
1	78558118	5	eThekwini	1	1		1	#NULL!		3	1	3	#NULL!	#NULL!	#NULL!	#NULL!	#NULL!	#NULL!	#NULL!	#NULL!	#NULL!	1	1	1	1	1	-1	8	70	2	4	1	-1	1	1	2	1	1	4	1	1	1	59910592	3	1	2	3	#NULL!	4
1	78558127	4	Ehlanzeni	1	1		1	#NULL!		3	1	10	#NULL!	#NULL!	#NULL!	#NULL!	#NULL!	#NULL!	#NULL!	#NULL!	#NULL!	1	1	1	1	1	-1	1	67	3	3	1	-1	4	1	2	1	1	4	1	1	2	87610244	3	1	2	1	#NULL!	5
1	78558234	5	eThekwini	1	1		1	#NULL!		4	1	1	#NULL!	#NULL!	#NULL!	#NULL!	#NULL!	#NULL!	#NULL!	#NULL!	#NULL!	1	1	1	1	1	-1	10	69	2	3	1	-1	3	1	2	1	1	4	1	1	1	59910592	2	1	2	1	#NULL!	5
1	78558337	5	eThekwini	1	1		1	#NULL!		8	1	8	#NULL!	#NULL!	#NULL!	#NULL!	#NULL!	#NULL!	#NULL!	#NULL!	#NULL!	1	1	1	1	1	-1	3	71	2	5	1	-1	3	1	2	1	1	4	1	1	1	59910592	1	1	2	1	#NULL!	5
2	78558447	3	Gert Sibande	1	1		1	#NULL!		4	1	1	#NULL!	#NULL!	#NULL!	#NULL!	#NULL!	#NULL!	#NULL!	#NULL!	#NULL!	1	1	1	1	1	-1	10	67	3	2	1	-1	4	1	2	1	1	4	1	0	2	86610452	1	1	1	1	#NULL!	5
3	78558592	2	UMgungundlovu	1	1		1	#NULL!		1	1	12	#NULL!	#NULL!	#NULL!	#NULL!	#NULL!	#NULL!	#NULL!	#NULL!	#NULL!	1	1	1	1	1	-1	12	60	4	2	1	-1	2	1	2	1	1	4	1	0	1	56610985	1	1	1	3	#NULL!	5
1	78559426	3	Nkangala	1	1		1	#NULL!		4	1	2	#NULL!	#NULL!	#NULL!	#NULL!	#NULL!	#NULL!	#NULL!	#NULL!	#NULL!	1	1	1	1	1	-1	9	62	4	2	1	-1	3	1	2	1	1	4	1	1	2	86910335	3	1	2	7	2	1
3	78560141	4	Gert Sibande	1	1		1	#NULL!		1	1	5	#NULL!	#NULL!	#NULL!	#NULL!	#NULL!	#NULL!	#NULL!	#NULL!	#NULL!	1	1	1	1	1	-1	6	65	3	3	1	-1	1	1	2	1	1	4	1	0	2	86610452	2	1	1	4	1	5
1	78560993	5	Nkangala	1	1		1	#NULL!		3	1	6	#NULL!	#NULL!	#NULL!	#NULL!	#NULL!	#NULL!	#NULL!	#NULL!	#NULL!	1	1	1	1	1	-1	5	59	4	2	1	-1	2	1	2	1	1	4	1	1	2	86910335	1	1	2	2	#NULL!	5
4	78561306	5	eThekwini	1	1		1	#NULL!		3	1	12	#NULL!	#NULL!	#NULL!	#NULL!	#NULL!	#NULL!	#NULL!	#NULL!	#NULL!	1	1	1	1	1	-1	12	59	4	3	1	-1	2	1	2	1	1	4	1	1	1	59910365	4	1	2	4	1	1
2	78561443	3	Gert Sibande	1	1		1	#NULL!		4	1	10	#NULL!	#NULL!	#NULL!	#NULL!	#NULL!	#NULL!	#NULL!	#NULL!	#NULL!	1	1	1	1	1	-1	1	72	2	2	1	-1	1	1	2	1	1	4	1	1	2	86610452	4	1	2	1	#NULL!	5
2	78561644	1	Gert Sibande	1	1		1	#NULL!		5	1	1	#NULL!	#NULL!	#NULL!	#NULL!	#NULL!	#NULL!	#NULL!	#NULL!	#NULL!	1	1	1	1	1	-1	10	66	3	3	1	-1	3	1	2	1	1	4	1	1	2	86610452	3	1	2	1	#NULL!	3
1	78561881	2	Nkangala	1	2		1	#NULL!		1	1	7	#NULL!	#NULL!	#NULL!	#NULL!	#NULL!	#NULL!	#NULL!	#NULL!	#NULL!	1	1	1	1	1	-1	4	69	2	3	1	-1	2	1	2	1	1	4	1	1	2	86910335	2	1	2	7	4	5
3	78562287	4	Ehlanzeni	1	1		1	#NULL!		2	1	5	#NULL!	#NULL!	#NULL!	#NULL!	#NULL!	#NULL!	#NULL!	#NULL!	#NULL!	1	1	1	1	1	-1	6	70	2	2	1	-1	2	1	2	1	1	4	1	1	2	87710412	1	1	2	2	#NULL!	5
1	78562874	2	Nkangala	1	1		1	#NULL!		3	1	6	#NULL!	#NULL!	#NULL!	#NULL!	#NULL!	#NULL!	#NULL!	#NULL!	#NULL!	1	1	1	1	1	-1	5	72	2	2	1	-1	3	1	2	1	1	4	1	1	2	86910335	4	1	2	4	3	5
3	78563314	1	Ehlanzeni	1	1		1	#NULL!		8	2	2	10	#NULL!	#NULL!	#NULL!	#NULL!	#NULL!	#NULL!	#NULL!	1	#NULL!	1	1	1	1	-1	9	72	2	1	1	-1	4	1	2	1	1	4	1	1	2	87610560	4	1	2	1	#NULL!	5
3	78563327	2	Ehlanzeni	1	1		1	#NULL!		7	1	8	#NULL!	#NULL!	#NULL!	#NULL!	#NULL!	#NULL!	#NULL!	#NULL!	#NULL!	1	1	1	1	1	-1	3	72	2	2	1	-1	1	1	2	1	1	4	1	1	2	87610560	2	1	2	1	#NULL!	5
1	78563355	2	Ehlanzeni	1	1		1	#NULL!		1	1	2	#NULL!	#NULL!	#NULL!	#NULL!	#NULL!	#NULL!	#NULL!	#NULL!	#NULL!	1	1	1	1	1	-1	9	58	4	1	1	-1	1	1	2	1	1	4	1	0	2	87610560	1	1	1	1	#NULL!	5
3	78563608	2	UMgungundlovu	1	1		1	#NULL!		1	1	3	#NULL!	#NULL!	#NULL!	#NULL!	#NULL!	#NULL!	#NULL!	#NULL!	#NULL!	1	1	1	1	1	-1	8	70	2	2	1	-1	1	1	2	1	1	4	1	1	1	56610828	4	1	2	1	#NULL!	5
1	78563620	4	Ehlanzeni	2	1		1	#NULL!		7	1	4	#NULL!	#NULL!	#NULL!	#NULL!	#NULL!	#NULL!	#NULL!	#NULL!	#NULL!	1	1	1	1	1	-1	7	70	2	2	1	-1	3	1	2	1	1	4	1	1	2	87710412	2	1	2	1	#NULL!	5
1	78564031	2	Ehlanzeni	1	1		1	#NULL!		8	2	9	11	#NULL!	#NULL!	#NULL!	#NULL!	#NULL!	#NULL!	#NULL!	1	#NULL!	1	1	1	1	-1	2	72	2	1	1	-1	3	1	2	1	1	4	1	1	2	87610560	3	1	2	1	#NULL!	1
3	78564094	1	UMgungundlovu	1	1		1	#NULL!		4	1	1	#NULL!	#NULL!	#NULL!	#NULL!	#NULL!	#NULL!	#NULL!	#NULL!	#NULL!	1	1	1	1	1	-1	10	71	2	3	1	-1	1	1	2	1	1	4	1	0	1	56610828	3	1	1	1	#NULL!	5
1	78564404	2	UMgungundlovu	1	1		1	#NULL!		2	1	12	#NULL!	#NULL!	#NULL!	#NULL!	#NULL!	#NULL!	#NULL!	#NULL!	#NULL!	1	1	1	1	1	-1	12	68	2	2	1	-1	3	1	2	1	1	4	1	1	1	56610828	1	1	2	6	3	5
3	78568442	2	Ehlanzeni	1	1		1	#NULL!		6	1	3	#NULL!	#NULL!	#NULL!	#NULL!	#NULL!	#NULL!	#NULL!	#NULL!	#NULL!	1	1	1	1	1	-1	8	64	3	3	1	-1	3	1	2	1	1	4	1	1	2	87710412	4	1	2	1	#NULL!	5
1	78569290	3	Ehlanzeni	1	1		1	#NULL!		5	1	6	#NULL!	#NULL!	#NULL!	#NULL!	#NULL!	#NULL!	#NULL!	#NULL!	#NULL!	1	1	1	1	1	-1	5	58	4	3	1	-1	1	1	1	#NULL!	#NULL!	#NULL!	#NULL!	#NULL!	2	87610228	1	2	4	1	#NULL!	5
2	78570204	1	Gert Sibande	1	1		1	#NULL!		3	1	1	#NULL!	#NULL!	#NULL!	#NULL!	#NULL!	#NULL!	#NULL!	#NULL!	#NULL!	1	1	1	1	1	-1	10	66	3	3	1	-1	1	1	2	1	1	4	1	1	2	86610414	3	1	2	1	#NULL!	5
2	78570269	4	Gert Sibande	1	1		1	#NULL!		3	1	8	#NULL!	#NULL!	#NULL!	#NULL!	#NULL!	#NULL!	#NULL!	#NULL!	#NULL!	1	1	1	1	1	-1	3	67	3	4	1	-1	2	1	2	1	1	4	1	1	2	86610414	2	1	2	1	#NULL!	5
2	78570333	2	Ehlanzeni	1	1		1	#NULL!		5	1	3	#NULL!	#NULL!	#NULL!	#NULL!	#NULL!	#NULL!	#NULL!	#NULL!	#NULL!	1	1	1	1	1	-1	8	72	2	3	1	-1	3	1	2	1	1	4	1	1	2	87610228	2	1	2	1	#NULL!	5
1	78571038	5	Ehlanzeni	1	1		1	#NULL!		3	1	4	#NULL!	#NULL!	#NULL!	#NULL!	#NULL!	#NULL!	#NULL!	#NULL!	#NULL!	1	1	1	1	1	-1	7	72	2	3	1	-1	1	1	1	#NULL!	#NULL!	#NULL!	#NULL!	#NULL!	2	87610228	4	2	4	6	3	4
5	78571052	1	eThekwini	1	1		1	#NULL!		3	1	4	#NULL!	#NULL!	#NULL!	#NULL!	#NULL!	#NULL!	#NULL!	#NULL!	#NULL!	1	1	1	1	1	-1	7	67	3	3	1	-1	3	1	2	1	1	4	1	1	1	59912401	1	1	2	6	2	5
1	78571154	1	UMgungundlovu	1	1		1	#NULL!		7	2	2	2	#NULL!	#NULL!	#NULL!	#NULL!	#NULL!	#NULL!	#NULL!	1	#NULL!	1	1	1	1	-1	9	71	2	2	1	-1	4	1	2	1	1	4	1	1	1	56610786	3	1	2	3	#NULL!	4
1	78571217	2	Ehlanzeni	1	1		1	#NULL!		9	1	12	#NULL!	#NULL!	#NULL!	#NULL!	#NULL!	#NULL!	#NULL!	#NULL!	#NULL!	1	1	1	1	1	-1	12	70	2	4	1	-1	1	1	2	1	1	4	1	1	2	87610228	3	1	2	1	#NULL!	5
4	78571669	2	Nkangala	1	1		1	#NULL!		3	1	3	#NULL!	#NULL!	#NULL!	#NULL!	#NULL!	#NULL!	#NULL!	#NULL!	#NULL!	1	1	1	1	1	-1	8	68	2	3	1	-1	3	1	2	1	1	4	1	1	2	86810106	1	1	2	7	2	1
1	78571688	2	UMgungundlovu	1	1		1	#NULL!		4	1	3	#NULL!	#NULL!	#NULL!	#NULL!	#NULL!	#NULL!	#NULL!	#NULL!	#NULL!	1	1	1	1	1	-1	8	59	4	2	1	-1	1	1	2	1	1	4	1	0	1	56610786	1	1	1	1	#NULL!	1
1	78572020	4	UMgungundlovu	1	1		1	#NULL!		3	1	8	#NULL!	#NULL!	#NULL!	#NULL!	#NULL!	#NULL!	#NULL!	#NULL!	#NULL!	1	1	1	1	1	-1	3	68	2	3	1	-1	3	1	2	1	1	4	1	1	1	56610786	4	1	2	7	1	5
1	78573775	4	Nkangala	1	1		1	#NULL!		3	1	5	#NULL!	#NULL!	#NULL!	#NULL!	#NULL!	#NULL!	#NULL!	#NULL!	#NULL!	1	1	1	1	1	-1	6	58	4	2	1	-1	2	1	2	1	1	4	1	1	2	86810106	4	1	2	3	#NULL!	5
4	78582735	5	Nkangala	1	1		1	#NULL!		2	1	5	#NULL!	#NULL!	#NULL!	#NULL!	#NULL!	#NULL!	#NULL!	#NULL!	#NULL!	1	1	1	1	1	-1	6	72	2	2	1	-1	1	1	2	1	1	4	1	1	2	86810106	3	1	2	1	#NULL!	2
1	78639446	1	Ehlanzeni	1	1		1	#NULL!		3	1	4	#NULL!	#NULL!	#NULL!	#NULL!	#NULL!	#NULL!	#NULL!	#NULL!	#NULL!	1	1	1	1	1	-1	7	65	3	1	1	-1	3	1	2	1	1	4	1	0	2	87610137	3	1	1	4	2	5
5	78639495	4	Ugu	1	3		1	#NULL!		6	2	3	10	#NULL!	#NULL!	#NULL!	#NULL!	#NULL!	#NULL!	#NULL!	1	#NULL!	1	1	1	1	-1	8	67	3	1	1	-1	4	1	2	1	1	4	1	1	1	50610130	2	1	2	2	#NULL!	2
5	78639890	5	eThekwini	1	1		1	#NULL!		8	1	3	#NULL!	#NULL!	#NULL!	#NULL!	#NULL!	#NULL!	#NULL!	#NULL!	#NULL!	1	1	1	1	1	-1	8	67	3	3	1	-1	3	1	2	1	1	4	1	0	1	59912401	4	1	1	1	#NULL!	5
1	78640088	3	Ehlanzeni	1	1		1	#NULL!		4	1	9	#NULL!	#NULL!	#NULL!	#NULL!	#NULL!	#NULL!	#NULL!	#NULL!	#NULL!	1	1	1	1	1	-1	2	72	2	3	1	-1	1	1	2	1	1	4	1	1	2	87610137	4	1	2	4	1	5
1	78640351	2	Ehlanzeni	1	1		1	#NULL!		1	1	10	#NULL!	#NULL!	#NULL!	#NULL!	#NULL!	#NULL!	#NULL!	#NULL!	#NULL!	1	1	1	1	1	-1	1	61	4	3	1	-1	3	1	2	1	1	4	1	1	2	87610137	2	1	2	1	#NULL!	5
6	78640473	1	Ugu	2	1		1	#NULL!		5	1	5	#NULL!	#NULL!	#NULL!	#NULL!	#NULL!	#NULL!	#NULL!	#NULL!	#NULL!	1	1	1	1	1	-1	6	58	4	2	1	-1	1	1	2	1	1	4	1	1	1	50610130	3	1	2	2	#NULL!	5
3	78642084	4	Ehlanzeni	1	1		1	#NULL!		4	1	11	#NULL!	#NULL!	#NULL!	#NULL!	#NULL!	#NULL!	#NULL!	#NULL!	#NULL!	1	1	1	1	1	-1	11	70	2	2	1	-1	3	1	2	1	1	4	1	1	2	87710141	1	1	2	1	#NULL!	5
2	78642332	4	UMgungundlovu	1	1		1	#NULL!		5	1	11	#NULL!	#NULL!	#NULL!	#NULL!	#NULL!	#NULL!	#NULL!	#NULL!	#NULL!	1	1	1	1	1	-1	11	72	2	2	1	-1	3	1	2	1	1	4	1	0	1	56610612	3	1	1	7	1	4
1	78643003	2	Ehlanzeni	1	1		1	#NULL!		3	1	2	#NULL!	#NULL!	#NULL!	#NULL!	#NULL!	#NULL!	#NULL!	#NULL!	#NULL!	1	1	1	1	1	-1	9	68	2	3	1	-1	4	1	2	1	1	4	1	1	2	87610137	1	1	2	5	2	1
3	78643268	2	UMgungundlovu	1	1		1	#NULL!		9	2	2	9	#NULL!	#NULL!	#NULL!	#NULL!	#NULL!	#NULL!	#NULL!	1	#NULL!	1	1	1	1	-1	9	58	4	2	1	-1	1	1	2	1	1	4	1	1	1	56610612	4	1	2	1	#NULL!	5
1	78643971	5	eThekwini	1	1		1	#NULL!		3	1	3	#NULL!	#NULL!	#NULL!	#NULL!	#NULL!	#NULL!	#NULL!	#NULL!	#NULL!	1	1	1	1	1	-1	8	59	4	2	1	-1	1	1	2	1	1	4	1	1	1	59912805	2	1	2	2	#NULL!	5
4	78644199	4	Ugu	1	1		1	#NULL!		4	1	8	#NULL!	#NULL!	#NULL!	#NULL!	#NULL!	#NULL!	#NULL!	#NULL!	#NULL!	1	1	1	1	1	-1	3	72	2	4	1	-1	4	1	2	1	1	4	1	1	1	50610130	2	1	2	1	#NULL!	5
3	78645292	5	Ehlanzeni	1	1		1	#NULL!		3	1	1	#NULL!	#NULL!	#NULL!	#NULL!	#NULL!	#NULL!	#NULL!	#NULL!	#NULL!	1	1	1	1	1	-1	10	72	2	3	1	-1	3	1	2	1	1	4	1	1	2	87710141	3	1	2	1	#NULL!	5
1	78645973	4	Ehlanzeni	1	1		1	#NULL!		5	1	7	#NULL!	#NULL!	#NULL!	#NULL!	#NULL!	#NULL!	#NULL!	#NULL!	#NULL!	1	1	1	1	1	-1	4	71	2	3	1	-1	3	1	2	1	2	4	1	#NULL!	2	87610271	4	2	4	1	#NULL!	5
1	78646576	2	Ehlanzeni	1	1		1	#NULL!		9	1	1	#NULL!	#NULL!	#NULL!	#NULL!	#NULL!	#NULL!	#NULL!	#NULL!	#NULL!	1	1	1	1	1	-1	10	71	2	2	1	-1	4	1	2	1	1	4	1	1	2	87710141	4	1	2	1	#NULL!	5
1	78646788	1	Ehlanzeni	1	1		1	#NULL!		4	1	4	#NULL!	#NULL!	#NULL!	#NULL!	#NULL!	#NULL!	#NULL!	#NULL!	#NULL!	1	1	1	1	1	-1	7	71	2	3	1	-1	4	1	2	1	1	4	1	1	2	87610271	3	1	2	1	#NULL!	4
6	78646850	2	Ugu	1	1		1	#NULL!		5	1	1	#NULL!	#NULL!	#NULL!	#NULL!	#NULL!	#NULL!	#NULL!	#NULL!	#NULL!	1	1	1	1	1	-1	10	59	4	3	1	-1	3	1	2	1	1	4	1	1	1	56110137	1	1	2	1	#NULL!	5
6	78646851	2	Ugu	1	1		1	#NULL!		10	1	2	#NULL!	#NULL!	#NULL!	#NULL!	#NULL!	#NULL!	#NULL!	#NULL!	#NULL!	1	1	1	1	1	-1	9	59	4	2	1	-1	1	1	2	1	1	4	1	1	1	50610130	1	1	2	1	#NULL!	4
3	78646999	2	Ehlanzeni	1	1		1	#NULL!		4	1	9	#NULL!	#NULL!	#NULL!	#NULL!	#NULL!	#NULL!	#NULL!	#NULL!	#NULL!	1	1	1	1	1	-1	2	72	2	3	1	-1	3	1	1	#NULL!	#NULL!	#NULL!	#NULL!	#NULL!	2	87610271	2	2	4	1	#NULL!	5
1	78647066	2	Ehlanzeni	1	1		1	#NULL!		4	1	8	#NULL!	#NULL!	#NULL!	#NULL!	#NULL!	#NULL!	#NULL!	#NULL!	#NULL!	1	1	1	1	1	-1	3	62	4	4	1	-1	4	1	2	1	1	4	1	1	2	87610271	1	1	2	1	#NULL!	5
2	78651368	4	Ugu	1	2		1	#NULL!		10	1	3	#NULL!	#NULL!	#NULL!	#NULL!	#NULL!	#NULL!	#NULL!	#NULL!	#NULL!	1	1	1	1	1	-1	8	72	2	1	1	-1	3	1	2	1	1	4	1	1	1	50610183	2	1	2	3	#NULL!	2
3	78652407	4	Ugu	2	1		1	#NULL!		10	1	12	#NULL!	#NULL!	#NULL!	#NULL!	#NULL!	#NULL!	#NULL!	#NULL!	#NULL!	1	1	1	1	1	-1	12	71	2	2	1	-1	3	1	2	1	1	4	1	1	1	50610183	1	1	2	1	#NULL!	5
3	78655603	2	UMgungundlovu	1	1		1	#NULL!		3	1	10	#NULL!	#NULL!	#NULL!	#NULL!	#NULL!	#NULL!	#NULL!	#NULL!	#NULL!	1	1	1	1	1	-1	1	59	4	3	1	-1	4	1	2	1	1	4	1	0	1	56610225	3	1	1	2	#NULL!	5
1	78657259	4	Nkangala	1	1		1	#NULL!		6	1	8	#NULL!	#NULL!	#NULL!	#NULL!	#NULL!	#NULL!	#NULL!	#NULL!	#NULL!	1	1	1	1	1	-1	3	69	2	2	1	-1	1	1	2	1	2	4	1	#NULL!	2	87110531	2	2	4	1	#NULL!	1
6	78657999	5	Ugu	2	1		1	#NULL!		5	1	5	#NULL!	#NULL!	#NULL!	#NULL!	#NULL!	#NULL!	#NULL!	#NULL!	#NULL!	1	1	1	1	1	-1	6	61	4	3	1	-1	1	1	2	1	1	4	1	1	1	50610183	4	1	2	1	#NULL!	5
1	78658047	2	Nkangala	1	1		1	#NULL!		5	1	3	#NULL!	#NULL!	#NULL!	#NULL!	#NULL!	#NULL!	#NULL!	#NULL!	#NULL!	1	1	1	1	1	-1	8	71	2	2	1	-1	1	1	2	1	1	4	1	1	2	87110531	3	1	2	2	#NULL!	4
1	78658412	4	Nkangala	1	1		1	#NULL!		3	1	2	#NULL!	#NULL!	#NULL!	#NULL!	#NULL!	#NULL!	#NULL!	#NULL!	#NULL!	1	1	1	1	1	-1	9	66	3	4	1	-1	2	1	2	1	1	4	1	0	2	87110531	1	1	1	1	#NULL!	5
1	78664345	4	UMgungundlovu	1	1		1	#NULL!		5	1	8	#NULL!	#NULL!	#NULL!	#NULL!	#NULL!	#NULL!	#NULL!	#NULL!	#NULL!	1	1	1	1	1	-1	3	63	3	2	1	-1	1	1	2	1	1	4	1	0	1	56610225	1	1	1	3	#NULL!	5
3	78664910	2	UMgungundlovu	1	1		1	#NULL!		4	1	10	#NULL!	#NULL!	#NULL!	#NULL!	#NULL!	#NULL!	#NULL!	#NULL!	#NULL!	1	1	1	1	1	-1	1	72	2	3	1	-1	3	1	2	1	1	4	1	0	1	56610225	4	1	1	1	#NULL!	5
3	78680431	1	Zululand	1	1		1	#NULL!		5	1	10	#NULL!	#NULL!	#NULL!	#NULL!	#NULL!	#NULL!	#NULL!	#NULL!	#NULL!	1	1	1	1	1	-1	1	62	4	3	1	-1	4	1	2	1	1	4	1	1	1	58110244	4	1	2	1	#NULL!	3
1	78714649	1	Zululand	1	1		1	#NULL!		4	1	11	#NULL!	#NULL!	#NULL!	#NULL!	#NULL!	#NULL!	#NULL!	#NULL!	#NULL!	1	1	1	1	1	-1	11	69	2	3	1	-1	4	1	2	1	1	4	1	1	1	58110244	2	1	2	1	#NULL!	5
2	78719258	4	Ugu	1	3		1	#NULL!		4	2	2	9	#NULL!	#NULL!	#NULL!	#NULL!	#NULL!	#NULL!	#NULL!	1	#NULL!	1	1	1	1	-1	9	63	3	1	1	-1	1	1	2	1	1	4	1	1	1	50510040	2	1	2	1	#NULL!	4
1	78719431	3	Ugu	1	1		1	#NULL!		7	1	7	#NULL!	#NULL!	#NULL!	#NULL!	#NULL!	#NULL!	#NULL!	#NULL!	#NULL!	1	1	1	1	1	-1	4	69	2	2	1	-1	1	1	2	1	1	4	1	1	1	50510040	4	1	2	1	#NULL!	5
2	78721511	4	Ehlanzeni	1	1		1	#NULL!		4	1	12	#NULL!	#NULL!	#NULL!	#NULL!	#NULL!	#NULL!	#NULL!	#NULL!	#NULL!	1	1	1	1	1	-1	12	68	2	4	1	-1	4	1	2	1	1	4	1	1	2	87610196	1	1	2	7	2	4
2	78721625	3	Ehlanzeni	1	1		1	#NULL!		3	1	9	#NULL!	#NULL!	#NULL!	#NULL!	#NULL!	#NULL!	#NULL!	#NULL!	#NULL!	1	1	1	1	1	-1	2	58	4	3	1	-1	1	1	2	1	1	4	1	0	2	87610196	3	1	1	4	3	5
2	78721758	2	Ehlanzeni	1	1		1	#NULL!		4	1	4	#NULL!	#NULL!	#NULL!	#NULL!	#NULL!	#NULL!	#NULL!	#NULL!	#NULL!	1	1	1	1	1	-1	7	72	2	2	1	-1	4	1	2	1	1	4	1	1	2	87610196	2	1	2	4	2	5
1	78721769	3	Ehlanzeni	1	1		1	#NULL!		8	3	4	6	9	#NULL!	#NULL!	#NULL!	#NULL!	#NULL!	#NULL!	1	#NULL!	1	1	1	1	-1	7	70	2	2	1	-1	1	1	2	1	1	4	1	1	2	87610196	4	1	2	5	1	1
1	78723144	4	Ugu	1	2		1	#NULL!		5	1	6	#NULL!	#NULL!	#NULL!	#NULL!	#NULL!	#NULL!	#NULL!	#NULL!	#NULL!	1	1	1	1	1	-1	5	63	3	3	1	-1	1	1	2	1	1	4	1	1	1	50610043	2	1	2	5	2	4
6	78723798	2	Ugu	1	1		1	#NULL!		4	2	6	6	#NULL!	#NULL!	#NULL!	#NULL!	#NULL!	#NULL!	#NULL!	1	#NULL!	1	1	1	1	-1	5	72	2	2	1	-1	3	1	2	1	1	4	1	1	1	50610043	3	1	2	1	#NULL!	5
3	78723823	1	Ugu	1	1		1	#NULL!		10	1	1	#NULL!	#NULL!	#NULL!	#NULL!	#NULL!	#NULL!	#NULL!	#NULL!	#NULL!	1	1	1	1	1	-1	10	70	2	3	1	-1	1	1	2	1	1	4	1	0	1	50610043	4	1	1	1	#NULL!	4
2	78725494	4	Ugu	1	1		1	#NULL!		2	1	9	#NULL!	#NULL!	#NULL!	#NULL!	#NULL!	#NULL!	#NULL!	#NULL!	#NULL!	1	1	1	1	1	-1	2	66	3	3	1	-1	1	1	2	1	1	4	1	1	1	50510040	1	1	2	1	#NULL!	5
3	78725495	4	Ugu	1	1		1	#NULL!		3	1	11	#NULL!	#NULL!	#NULL!	#NULL!	#NULL!	#NULL!	#NULL!	#NULL!	#NULL!	1	1	1	1	1	-1	11	67	3	2	1	-1	1	1	2	1	1	4	1	1	1	50610043	1	1	2	1	#NULL!	4
1	78725916	3	Ehlanzeni	1	1		1	#NULL!		4	1	4	#NULL!	#NULL!	#NULL!	#NULL!	#NULL!	#NULL!	#NULL!	#NULL!	#NULL!	1	1	1	1	1	-1	7	72	2	2	1	-1	4	1	2	1	1	4	1	1	2	87610359	4	1	2	2	#NULL!	5
1	78726116	4	Ehlanzeni	1	1		1	#NULL!		6	1	5	#NULL!	#NULL!	#NULL!	#NULL!	#NULL!	#NULL!	#NULL!	#NULL!	#NULL!	1	1	1	1	1	-1	6	68	2	3	1	-1	4	1	2	1	1	4	1	1	2	87610359	3	1	2	1	#NULL!	5
1	78726478	4	Ehlanzeni	1	1		1	#NULL!		1	1	3	#NULL!	#NULL!	#NULL!	#NULL!	#NULL!	#NULL!	#NULL!	#NULL!	#NULL!	1	1	1	1	1	-1	8	63	3	3	1	-1	4	1	2	1	1	4	1	1	2	87610359	2	1	2	1	#NULL!	5
4	78726574	3	UMgungundlovu	1	1		1	#NULL!		1	1	2	#NULL!	#NULL!	#NULL!	#NULL!	#NULL!	#NULL!	#NULL!	#NULL!	#NULL!	1	1	1	1	1	-1	9	68	2	3	1	-1	4	1	2	1	1	4	1	1	1	56610828	2	1	2	6	2	3
1	78726575	3	UMgungundlovu	1	1		1	#NULL!		2	1	4	#NULL!	#NULL!	#NULL!	#NULL!	#NULL!	#NULL!	#NULL!	#NULL!	#NULL!	1	1	1	1	1	-1	6	59	4	3	1	-1	1	1	2	1	1	4	1	0	1	56610786	2	1	1	3	#NULL!	5
2	78726576	3	UMgungundlovu	1	1		1	#NULL!		5	1	11	#NULL!	#NULL!	#NULL!	#NULL!	#NULL!	#NULL!	#NULL!	#NULL!	#NULL!	1	1	1	1	1	-1	11	72	2	3	1	-1	4	1	2	1	1	4	1	0	1	56610612	2	1	1	4	2	5
2	78726577	4	UMgungundlovu	1	1		1	#NULL!		3	1	3	#NULL!	#NULL!	#NULL!	#NULL!	#NULL!	#NULL!	#NULL!	#NULL!	#NULL!	1	1	1	1	1	-1	8	60	4	2	1	-1	1	1	2	1	1	4	1	0	1	56610225	2	1	1	1	#NULL!	4
1	78726685	4	UMgungundlovu	1	1		1	#NULL!		1	1	10	#NULL!	#NULL!	#NULL!	#NULL!	#NULL!	#NULL!	#NULL!	#NULL!	#NULL!	1	1	1	1	1	-1	1	62	4	2	1	-1	3	1	2	1	1	4	1	1	1	56610292	4	1	2	4	3	5
6	78728892	1	Ugu	1	1		1	#NULL!		3	1	11	#NULL!	#NULL!	#NULL!	#NULL!	#NULL!	#NULL!	#NULL!	#NULL!	#NULL!	1	1	1	1	1	-1	11	70	2	2	1	-1	3	1	2	1	1	4	1	1	1	50610083	3	1	2	1	#NULL!	5
1	78729811	2	UMgungundlovu	2	1		1	#NULL!		5	1	1	#NULL!	#NULL!	#NULL!	#NULL!	#NULL!	#NULL!	#NULL!	#NULL!	#NULL!	1	1	1	1	1	-1	10	72	2	5	1	-1	4	1	2	1	1	4	1	1	1	56610292	3	1	2	5	1	4
3	78730088	3	Ugu	1	1		1	#NULL!		4	1	8	#NULL!	#NULL!	#NULL!	#NULL!	#NULL!	#NULL!	#NULL!	#NULL!	#NULL!	1	1	1	1	1	-1	3	69	2	3	1	-1	4	1	2	1	1	4	1	1	1	50610083	4	1	2	2	#NULL!	5
1	78730401	1	Ugu	1	2		1	#NULL!		3	1	10	#NULL!	#NULL!	#NULL!	#NULL!	#NULL!	#NULL!	#NULL!	#NULL!	#NULL!	1	1	1	1	1	-1	1	64	3	3	1	-1	1	1	2	1	1	4	1	1	1	50610083	2	1	2	6	2	5
1	78733613	5	Ehlanzeni	1	1		1	#NULL!		1	1	5	#NULL!	#NULL!	#NULL!	#NULL!	#NULL!	#NULL!	#NULL!	#NULL!	#NULL!	1	1	1	1	1	-1	6	71	2	1	1	-1	4	1	2	1	1	4	1	0	2	87610494	1	1	1	2	#NULL!	5
3	78733793	4	Ehlanzeni	1	1		1	#NULL!		5	1	7	#NULL!	#NULL!	#NULL!	#NULL!	#NULL!	#NULL!	#NULL!	#NULL!	#NULL!	1	1	1	1	1	-1	4	70	2	2	1	-1	1	1	2	1	1	4	1	1	2	87610494	4	1	2	1	#NULL!	5
3	78733813	2	Ehlanzeni	1	1		1	#NULL!		1	1	11	#NULL!	#NULL!	#NULL!	#NULL!	#NULL!	#NULL!	#NULL!	#NULL!	#NULL!	1	1	1	1	1	-1	11	71	2	2	1	-1	4	1	2	1	1	4	1	1	2	87610494	2	1	2	6	2	4
1	78734701	2	Ehlanzeni	1	1		1	#NULL!		2	1	1	#NULL!	#NULL!	#NULL!	#NULL!	#NULL!	#NULL!	#NULL!	#NULL!	#NULL!	1	1	1	1	1	-1	10	71	2	1	1	-1	4	1	2	1	1	4	1	1	2	87610494	3	1	2	1	#NULL!	5
1	78736359	4	UMgungundlovu	1	1		1	#NULL!		2	1	4	#NULL!	#NULL!	#NULL!	#NULL!	#NULL!	#NULL!	#NULL!	#NULL!	#NULL!	1	1	1	1	1	-1	7	64	3	3	1	-1	3	1	1	#NULL!	#NULL!	#NULL!	#NULL!	#NULL!	1	56610566	4	2	4	2	#NULL!	5
3	78739964	2	Ehlanzeni	1	1		1	#NULL!		3	1	9	#NULL!	#NULL!	#NULL!	#NULL!	#NULL!	#NULL!	#NULL!	#NULL!	#NULL!	1	1	1	1	1	-1	2	67	3	3	1	-1	4	1	2	1	1	4	1	1	2	87610359	1	1	2	1	#NULL!	5
1	78745665	2	Nkangala	1	1		1	#NULL!		3	1	9	#NULL!	#NULL!	#NULL!	#NULL!	#NULL!	#NULL!	#NULL!	#NULL!	#NULL!	1	1	1	1	1	-1	2	67	3	3	1	-1	2	1	2	1	1	4	1	1	2	86910299	1	1	2	6	1	5
2	78746670	4	Nkangala	1	1		1	#NULL!		6	1	5	#NULL!	#NULL!	#NULL!	#NULL!	#NULL!	#NULL!	#NULL!	#NULL!	#NULL!	1	1	1	1	1	-1	6	68	2	3	1	-1	4	1	2	1	1	4	1	1	2	86910299	2	1	2	1	#NULL!	4
3	78747029	4	Nkangala	1	1		1	#NULL!		7	1	2	#NULL!	#NULL!	#NULL!	#NULL!	#NULL!	#NULL!	#NULL!	#NULL!	#NULL!	1	1	1	1	1	-1	9	70	2	4	1	-1	4	1	2	1	1	4	1	1	2	86910299	3	1	2	1	#NULL!	5
1	78786861	1	eThekwini	1	1		1	#NULL!		5	1	2	#NULL!	#NULL!	#NULL!	#NULL!	#NULL!	#NULL!	#NULL!	#NULL!	#NULL!	1	1	1	1	1	-1	9	65	3	4	1	-1	3	1	2	1	1	4	1	1	1	59911633	2	1	2	1	#NULL!	5
1	78798167	1	eThekwini	1	1		1	#NULL!		7	2	1	9	#NULL!	#NULL!	#NULL!	#NULL!	#NULL!	#NULL!	#NULL!	1	#NULL!	1	1	1	1	-1	10	60	4	4	1	-1	3	1	2	1	1	4	1	1	1	59910420	3	1	2	1	#NULL!	5
2	78801021	2	Ugu	1	1		1	#NULL!		2	2	5	10	#NULL!	#NULL!	#NULL!	#NULL!	#NULL!	#NULL!	#NULL!	1	#NULL!	1	1	1	1	-1	6	69	2	2	1	-1	3	1	2	1	1	4	1	1	1	56010020	3	1	2	4	1	5
3	78801075	4	Ugu	1	3		1	#NULL!		4	1	3	#NULL!	#NULL!	#NULL!	#NULL!	#NULL!	#NULL!	#NULL!	#NULL!	#NULL!	1	1	1	1	1	-1	8	64	3	3	1	-1	1	1	2	1	1	4	1	1	1	56010020	2	1	2	1	#NULL!	5
3	78801097	3	Ugu	1	1		1	#NULL!		7	1	11	#NULL!	#NULL!	#NULL!	#NULL!	#NULL!	#NULL!	#NULL!	#NULL!	#NULL!	1	1	1	1	1	-1	11	68	2	2	1	-1	3	1	2	1	1	4	1	1	1	56010020	4	1	2	3	#NULL!	5
2	78802029	2	eThekwini	1	2		1	#NULL!		4	1	5	#NULL!	#NULL!	#NULL!	#NULL!	#NULL!	#NULL!	#NULL!	#NULL!	#NULL!	1	1	1	1	1	-1	6	64	3	3	1	-1	4	1	2	1	1	4	1	1	1	59911542	4	1	2	1	#NULL!	5
2	78802030	2	eThekwini	1	2		1	#NULL!		3	1	8	#NULL!	#NULL!	#NULL!	#NULL!	#NULL!	#NULL!	#NULL!	#NULL!	#NULL!	1	1	1	1	1	-1	3	66	3	3	1	-1	3	1	2	1	1	4	1	1	1	59910419	1	1	2	1	#NULL!	5
2	78802031	2	eThekwini	1	2		1	#NULL!		4	1	2	#NULL!	#NULL!	#NULL!	#NULL!	#NULL!	#NULL!	#NULL!	#NULL!	#NULL!	1	1	1	1	1	-1	9	67	3	3	1	-1	1	1	2	1	1	4	1	1	1	59910552	4	1	2	1	#NULL!	5
3	78803055	4	Ehlanzeni	1	1		1	#NULL!		5	1	1	#NULL!	#NULL!	#NULL!	#NULL!	#NULL!	#NULL!	#NULL!	#NULL!	#NULL!	1	1	1	1	1	-1	10	71	2	3	1	-1	3	1	2	1	1	4	1	1	2	87710415	1	1	2	1	#NULL!	1
1	78803082	5	Nkangala	1	1		1	#NULL!		4	2	8	8	#NULL!	#NULL!	#NULL!	#NULL!	#NULL!	#NULL!	#NULL!	1	#NULL!	1	1	1	1	-1	3	72	2	2	1	-1	2	1	2	1	1	4	1	1	2	86810535	2	1	2	2	#NULL!	5
1	78803213	2	Nkangala	1	1		1	#NULL!		7	1	10	#NULL!	#NULL!	#NULL!	#NULL!	#NULL!	#NULL!	#NULL!	#NULL!	#NULL!	1	1	1	1	1	-1	1	66	3	2	1	-1	2	1	2	1	1	4	1	1	2	86810572	3	1	2	3	#NULL!	4
3	78803244	1	Zululand	1	1		1	#NULL!		2	1	12	#NULL!	#NULL!	#NULL!	#NULL!	#NULL!	#NULL!	#NULL!	#NULL!	#NULL!	1	1	1	1	1	-1	12	61	4	2	1	-1	3	1	2	1	1	4	1	1	1	58110244	1	1	2	1	#NULL!	5
2	78803245	1	eThekwini	1	1		1	#NULL!		2	1	10	#NULL!	#NULL!	#NULL!	#NULL!	#NULL!	#NULL!	#NULL!	#NULL!	#NULL!	1	1	1	1	1	-1	1	60	4	3	1	-1	1	1	2	1	1	4	1	1	1	59910420	2	1	2	4	3	5
6	78803864	3	Ugu	1	1		1	#NULL!		8	1	4	#NULL!	#NULL!	#NULL!	#NULL!	#NULL!	#NULL!	#NULL!	#NULL!	#NULL!	1	1	1	1	1	-1	7	70	2	2	1	-1	1	1	2	1	1	4	1	0	1	50610083	1	1	1	1	#NULL!	5
6	78803865	4	Ugu	1	1		1	#NULL!		3	1	2	#NULL!	#NULL!	#NULL!	#NULL!	#NULL!	#NULL!	#NULL!	#NULL!	#NULL!	1	1	1	1	1	-1	9	70	2	2	1	-1	1	1	2	1	1	4	1	1	1	56010020	1	1	2	1	#NULL!	5
1	78805002	4	Nkangala	1	1		1	#NULL!		7	1	8	#NULL!	#NULL!	#NULL!	#NULL!	#NULL!	#NULL!	#NULL!	#NULL!	#NULL!	1	1	1	1	1	-1	3	72	2	3	1	-1	2	1	2	1	1	4	1	1	2	86810535	4	1	2	2	#NULL!	4
1	78806379	2	Nkangala	1	1		1	#NULL!		5	1	11	#NULL!	#NULL!	#NULL!	#NULL!	#NULL!	#NULL!	#NULL!	#NULL!	#NULL!	1	1	1	1	1	-1	11	67	3	3	1	-1	4	1	2	1	1	4	1	1	2	87010085	1	1	2	1	#NULL!	5
5	78806482	4	Nkangala	1	1		1	#NULL!		2	1	10	#NULL!	#NULL!	#NULL!	#NULL!	#NULL!	#NULL!	#NULL!	#NULL!	#NULL!	1	1	1	1	2	-1	1	62	4	3	1	-1	1	1	1	#NULL!	#NULL!	#NULL!	#NULL!	#NULL!	2	86810572	4	2	4	7	1	4
2	78806553	4	Ugu	1	1		1	#NULL!		5	1	10	#NULL!	#NULL!	#NULL!	#NULL!	#NULL!	#NULL!	#NULL!	#NULL!	#NULL!	1	1	1	1	1	-1	1	71	2	2	1	-1	1	1	1	#NULL!	#NULL!	#NULL!	#NULL!	#NULL!	1	50610477	1	2	4	1	#NULL!	5
2	78806586	3	Nkangala	1	1		1	#NULL!		1	1	9	#NULL!	#NULL!	#NULL!	#NULL!	#NULL!	#NULL!	#NULL!	#NULL!	#NULL!	1	1	1	1	1	-1	2	63	3	3	1	-1	1	1	2	1	1	4	1	1	2	87010085	4	1	2	1	#NULL!	5
1	78806590	4	Nkangala	1	1		1	#NULL!		1	1	1	#NULL!	#NULL!	#NULL!	#NULL!	#NULL!	#NULL!	#NULL!	#NULL!	#NULL!	1	1	1	1	1	-1	10	66	3	3	1	-1	2	1	2	1	1	4	1	1	2	87110531	4	1	2	1	#NULL!	5
2	78806909	4	Nkangala	1	1		1	#NULL!		3	1	5	#NULL!	#NULL!	#NULL!	#NULL!	#NULL!	#NULL!	#NULL!	#NULL!	#NULL!	1	1	1	1	1	-1	6	70	2	3	1	-1	1	1	2	1	1	4	1	1	2	87010085	3	1	2	6	2	1
1	78808499	4	Ehlanzeni	1	1		1	#NULL!		4	1	4	#NULL!	#NULL!	#NULL!	#NULL!	#NULL!	#NULL!	#NULL!	#NULL!	#NULL!	1	1	1	1	1	-1	7	72	2	2	1	-1	3	1	2	1	1	4	1	1	2	87710415	4	1	2	1	#NULL!	5
2	78808807	4	Ehlanzeni	1	1		1	#NULL!		5	1	7	#NULL!	#NULL!	#NULL!	#NULL!	#NULL!	#NULL!	#NULL!	#NULL!	#NULL!	1	1	1	1	1	-1	4	70	2	3	1	-1	3	1	2	1	1	4	1	2	2	87710415	4	1	3	1	#NULL!	5
1	78809941	2	Nkangala	1	1		1	#NULL!		7	2	11	12	#NULL!	#NULL!	#NULL!	#NULL!	#NULL!	#NULL!	#NULL!	1	#NULL!	1	1	1	1	-1	11	67	3	3	1	-1	3	1	2	1	1	4	1	1	2	86810514	4	1	2	1	#NULL!	3
1	78809991	5	Nkangala	1	2		1	#NULL!		5	2	1	9	#NULL!	#NULL!	#NULL!	#NULL!	#NULL!	#NULL!	#NULL!	1	#NULL!	1	1	1	1	-1	2	71	2	2	1	-1	1	1	2	1	1	4	1	1	2	86810514	2	1	2	7	5	5
1	78810652	2	Nkangala	1	1		1	#NULL!		6	3	7	8	8	#NULL!	#NULL!	#NULL!	#NULL!	#NULL!	#NULL!	1	#NULL!	1	1	1	1	-1	4	65	3	3	1	-1	4	1	2	1	1	4	1	1	2	87010020	1	1	2	5	2	5
1	78810911	2	Nkangala	1	1		1	#NULL!		1	1	12	#NULL!	#NULL!	#NULL!	#NULL!	#NULL!	#NULL!	#NULL!	#NULL!	#NULL!	1	1	1	1	1	-1	12	65	3	3	1	-1	2	1	2	1	1	4	1	1	2	86810514	1	1	2	4	2	5
2	78810956	3	eThekwini	1	1		1	#NULL!		4	1	11	#NULL!	#NULL!	#NULL!	#NULL!	#NULL!	#NULL!	#NULL!	#NULL!	#NULL!	1	1	1	1	1	1	11	63	3	3	1	-1	3	1	2	1	1	4	1	1	1	59910156	1	1	2	1	#NULL!	2
2	78810959	3	eThekwini	1	1		1	#NULL!		5	1	6	#NULL!	#NULL!	#NULL!	#NULL!	#NULL!	#NULL!	#NULL!	#NULL!	#NULL!	1	1	1	1	1	-1	5	64	3	3	1	-1	3	1	2	1	1	4	1	1	1	59913726	2	1	2	1	#NULL!	1
1	78811684	4	Nkangala	1	3		1	#NULL!		5	1	11	#NULL!	#NULL!	#NULL!	#NULL!	#NULL!	#NULL!	#NULL!	#NULL!	#NULL!	1	1	1	1	1	-1	11	72	2	3	1	-1	3	1	2	1	1	4	1	1	2	87010020	4	1	2	1	#NULL!	3
1	78811777	3	Nkangala	1	1		1	#NULL!		6	1	11	#NULL!	#NULL!	#NULL!	#NULL!	#NULL!	#NULL!	#NULL!	#NULL!	#NULL!	1	1	1	1	1	-1	11	71	2	2	1	-1	2	1	2	1	1	4	1	1	2	87010020	3	1	2	1	#NULL!	4
1	78814739	2	Ugu	1	1		1	#NULL!		1	1	1	#NULL!	#NULL!	#NULL!	#NULL!	#NULL!	#NULL!	#NULL!	#NULL!	#NULL!	1	1	1	1	1	-1	10	62	4	3	1	-1	2	1	1	#NULL!	#NULL!	#NULL!	#NULL!	#NULL!	1	56110013	3	2	4	1	#NULL!	5
4	78815190	2	Ugu	1	3		1	#NULL!		3	1	5	#NULL!	#NULL!	#NULL!	#NULL!	#NULL!	#NULL!	#NULL!	#NULL!	#NULL!	1	1	1	1	1	-1	6	64	3	4	1	-1	4	1	2	1	1	4	1	0	1	56110013	2	1	1	4	2	5
6	78816020	2	Ugu	1	1		1	#NULL!		9	1	1	#NULL!	#NULL!	#NULL!	#NULL!	#NULL!	#NULL!	#NULL!	#NULL!	#NULL!	1	1	1	1	1	-1	9	72	2	2	1	-1	4	1	2	1	1	4	1	1	1	56110013	1	1	2	4	2	5
1	78819417	5	Gert Sibande	1	1		1	#NULL!		5	1	1	#NULL!	#NULL!	#NULL!	#NULL!	#NULL!	#NULL!	#NULL!	#NULL!	#NULL!	1	1	1	1	1	-1	10	68	2	2	1	-1	1	1	2	1	1	4	1	1	2	86010255	1	1	2	2	#NULL!	5
5	78819865	4	Ehlanzeni	1	1		1	#NULL!		1	1	3	#NULL!	#NULL!	#NULL!	#NULL!	#NULL!	#NULL!	#NULL!	#NULL!	#NULL!	1	1	1	1	1	-1	8	70	2	4	1	-1	2	1	2	1	1	4	1	1	2	87710163	1	1	2	6	2	5
2	78826159	2	eThekwini	1	2		1	#NULL!		6	1	3	#NULL!	#NULL!	#NULL!	#NULL!	#NULL!	#NULL!	#NULL!	#NULL!	#NULL!	1	1	1	1	1	-1	8	63	3	3	1	-1	4	1	2	1	1	4	1	1	1	59910813	3	1	2	1	#NULL!	5
3	78877102	1	eThekwini	1	1		1	#NULL!		4	1	7	#NULL!	#NULL!	#NULL!	#NULL!	#NULL!	#NULL!	#NULL!	#NULL!	#NULL!	1	1	1	1	1	-1	4	63	3	3	1	-1	3	1	2	1	1	4	1	1	1	59910156	3	1	2	1	#NULL!	3
1	78879523	5	eThekwini	1	1		1	#NULL!		3	1	4	#NULL!	#NULL!	#NULL!	#NULL!	#NULL!	#NULL!	#NULL!	#NULL!	#NULL!	1	1	1	1	1	-1	7	64	3	3	1	-1	4	1	2	1	1	4	1	1	1	59910156	2	1	2	2	#NULL!	5
1	78879524	5	eThekwini	1	1		1	#NULL!		2	2	8	11	#NULL!	#NULL!	#NULL!	#NULL!	#NULL!	#NULL!	#NULL!	1	#NULL!	1	1	1	1	-1	3	60	4	3	1	-1	4	1	2	1	1	4	1	1	1	59910156	4	1	2	5	1	3
2	78879525	5	eThekwini	1	1		1	#NULL!		3	1	3	#NULL!	#NULL!	#NULL!	#NULL!	#NULL!	#NULL!	#NULL!	#NULL!	#NULL!	1	1	1	1	1	-1	8	63	3	3	1	-1	4	1	2	1	1	4	1	1	1	59913225	2	1	2	2	#NULL!	4
6	78879526	5	eThekwini	1	1		1	#NULL!		6	1	11	#NULL!	#NULL!	#NULL!	#NULL!	#NULL!	#NULL!	#NULL!	#NULL!	#NULL!	1	1	1	1	1	-1	11	65	3	3	1	-1	4	1	2	1	1	4	1	1	1	59913327	1	1	2	1	#NULL!	3
3	78880893	1	eThekwini	1	1		1	#NULL!		4	1	4	#NULL!	#NULL!	#NULL!	#NULL!	#NULL!	#NULL!	#NULL!	#NULL!	#NULL!	1	1	1	1	1	-1	7	66	3	3	1	-1	1	1	1	#NULL!	#NULL!	#NULL!	#NULL!	#NULL!	1	59913327	2	2	4	1	#NULL!	4
1	78881959	2	Nkangala	1	1		1	#NULL!		7	2	5	10	#NULL!	#NULL!	#NULL!	#NULL!	#NULL!	#NULL!	#NULL!	1	#NULL!	1	1	1	1	-1	6	65	3	4	1	-1	3	1	2	1	1	4	1	1	2	87010085	2	1	2	5	1	5
2	78887495	2	Nkangala	1	1		1	#NULL!		3	1	4	#NULL!	#NULL!	#NULL!	#NULL!	#NULL!	#NULL!	#NULL!	#NULL!	#NULL!	1	1	1	1	1	-1	7	68	2	3	1	-1	3	1	2	1	1	4	1	1	2	86810621	3	1	2	4	1	4
2	78888027	4	Nkangala	1	1		1	#NULL!		2	1	3	#NULL!	#NULL!	#NULL!	#NULL!	#NULL!	#NULL!	#NULL!	#NULL!	#NULL!	1	1	1	1	1	-1	8	67	3	2	1	-1	2	1	2	1	1	4	1	1	2	86810547	3	1	2	6	3	1
1	78888410	3	Ehlanzeni	1	1		1	#NULL!		4	1	9	#NULL!	#NULL!	#NULL!	#NULL!	#NULL!	#NULL!	#NULL!	#NULL!	#NULL!	1	1	1	1	1	-1	2	65	3	3	1	-1	4	1	2	1	2	4	1	#NULL!	2	87410981	4	2	4	1	#NULL!	5
1	78888434	4	Ehlanzeni	1	1		1	#NULL!		4	1	3	#NULL!	#NULL!	#NULL!	#NULL!	#NULL!	#NULL!	#NULL!	#NULL!	#NULL!	1	1	1	1	1	-1	8	72	2	3	1	-1	4	1	2	1	1	4	1	1	2	87410981	1	1	2	3	#NULL!	5
1	78888704	5	Ehlanzeni	1	1		1	#NULL!		5	1	4	#NULL!	#NULL!	#NULL!	#NULL!	#NULL!	#NULL!	#NULL!	#NULL!	#NULL!	1	1	1	1	1	-1	7	71	2	3	1	-1	3	1	2	1	1	4	1	1	2	87410981	2	1	2	1	#NULL!	1
3	78888923	3	Ugu	1	1		1	#NULL!		5	1	9	#NULL!	#NULL!	#NULL!	#NULL!	#NULL!	#NULL!	#NULL!	#NULL!	#NULL!	1	1	1	1	1	-1	2	72	2	2	1	-1	3	1	2	1	1	4	1	1	1	56110013	4	1	2	3	#NULL!	4
1	78888999	2	Ehlanzeni	1	1		1	#NULL!		5	1	12	#NULL!	#NULL!	#NULL!	#NULL!	#NULL!	#NULL!	#NULL!	#NULL!	#NULL!	1	1	1	1	1	-1	12	71	2	2	1	-1	3	1	2	1	1	4	1	1	2	87410981	3	1	2	4	2	1
3	78890752	4	Ugu	1	1		1	#NULL!		6	1	11	#NULL!	#NULL!	#NULL!	#NULL!	#NULL!	#NULL!	#NULL!	#NULL!	#NULL!	1	1	1	1	1	-1	11	70	2	1	1	-1	1	1	1	#NULL!	#NULL!	#NULL!	#NULL!	#NULL!	1	56010128	2	2	4	1	#NULL!	2
2	78891160	1	Gert Sibande	1	1		1	#NULL!		3	1	2	#NULL!	#NULL!	#NULL!	#NULL!	#NULL!	#NULL!	#NULL!	#NULL!	#NULL!	1	1	1	1	1	-1	9	72	2	4	1	-1	2	1	2	1	1	4	1	1	2	86010255	3	1	2	1	#NULL!	5
6	78891847	4	Ugu	1	1		1	#NULL!		7	1	8	#NULL!	#NULL!	#NULL!	#NULL!	#NULL!	#NULL!	#NULL!	#NULL!	#NULL!	1	1	1	1	1	-1	3	71	2	2	1	-1	4	1	2	1	1	4	1	1	1	56010128	4	1	2	6	2	5
1	78893807	4	Ugu	1	1		1	#NULL!		6	1	1	#NULL!	#NULL!	#NULL!	#NULL!	#NULL!	#NULL!	#NULL!	#NULL!	#NULL!	1	1	1	1	1	-1	1	64	3	3	1	-1	1	1	2	1	1	4	1	1	1	56010128	1	1	2	2	#NULL!	5
1	78894369	2	Ehlanzeni	1	1		1	#NULL!		7	1	3	#NULL!	#NULL!	#NULL!	#NULL!	#NULL!	#NULL!	#NULL!	#NULL!	#NULL!	1	1	1	1	1	-1	8	72	2	2	1	-1	2	1	2	1	1	4	1	2	2	87710112	4	1	3	2	#NULL!	5
2	78894371	2	UMgungundlovu	1	1		1	#NULL!		3	1	2	#NULL!	#NULL!	#NULL!	#NULL!	#NULL!	#NULL!	#NULL!	#NULL!	#NULL!	1	1	1	1	1	-1	9	62	4	2	1	-1	3	1	2	1	1	4	1	1	1	56610403	4	1	2	7	1	4
2	78894486	1	UMgungundlovu	1	1		1	#NULL!		1	1	11	#NULL!	#NULL!	#NULL!	#NULL!	#NULL!	#NULL!	#NULL!	#NULL!	#NULL!	1	1	1	1	1	-1	11	64	3	2	1	-1	1	1	1	#NULL!	#NULL!	#NULL!	#NULL!	#NULL!	1	56610403	1	2	4	1	#NULL!	1
2	78895024	2	UMgungundlovu	1	1		1	#NULL!		5	1	6	#NULL!	#NULL!	#NULL!	#NULL!	#NULL!	#NULL!	#NULL!	#NULL!	#NULL!	1	1	1	1	1	-1	5	64	3	3	1	-1	1	1	2	1	1	4	1	1	1	56610403	3	1	2	1	#NULL!	4
2	78896244	2	Ugu	1	1		1	#NULL!		7	1	12	#NULL!	#NULL!	#NULL!	#NULL!	#NULL!	#NULL!	#NULL!	#NULL!	#NULL!	1	1	1	1	1	-1	12	71	2	3	1	-1	3	1	2	1	1	4	1	1	1	56010128	3	1	2	3	#NULL!	3
2	78901256	2	Gert Sibande	1	1		1	#NULL!		3	1	1	#NULL!	#NULL!	#NULL!	#NULL!	#NULL!	#NULL!	#NULL!	#NULL!	#NULL!	1	1	1	1	1	-1	10	63	3	2	1	-1	1	1	2	1	1	4	1	1	2	86010255	2	1	2	4	2	5
3	78901288	3	Ugu	1	1		1	#NULL!		8	1	3	#NULL!	#NULL!	#NULL!	#NULL!	#NULL!	#NULL!	#NULL!	#NULL!	#NULL!	1	1	1	1	1	-1	8	60	4	2	1	-1	4	1	1	#NULL!	#NULL!	#NULL!	#NULL!	#NULL!	1	56110185	4	2	4	1	#NULL!	5
6	78902247	4	Ugu	1	1		1	#NULL!		6	1	2	#NULL!	#NULL!	#NULL!	#NULL!	#NULL!	#NULL!	#NULL!	#NULL!	#NULL!	1	1	1	1	1	-1	9	65	3	3	1	-1	1	1	1	#NULL!	#NULL!	#NULL!	#NULL!	#NULL!	1	56110185	1	2	4	1	#NULL!	5
1	78902290	4	Ugu	1	1		1	#NULL!		5	1	5	#NULL!	#NULL!	#NULL!	#NULL!	#NULL!	#NULL!	#NULL!	#NULL!	#NULL!	1	1	1	1	1	-1	6	72	2	1	1	-1	1	1	2	1	1	4	1	1	1	56110185	2	1	2	1	#NULL!	5
2	78903757	4	Gert Sibande	1	1		1	#NULL!		2	1	1	#NULL!	#NULL!	#NULL!	#NULL!	#NULL!	#NULL!	#NULL!	#NULL!	#NULL!	1	1	1	1	1	-1	10	65	3	2	1	-1	4	1	2	1	1	4	1	1	2	86010255	4	1	2	1	#NULL!	4
1	78903845	2	Nkangala	1	1		1	#NULL!		5	1	10	#NULL!	#NULL!	#NULL!	#NULL!	#NULL!	#NULL!	#NULL!	#NULL!	#NULL!	1	1	1	1	1	-1	1	67	3	2	1	-1	3	1	2	1	1	4	1	0	2	86810685	3	1	1	1	#NULL!	5
2	78904710	1	eThekwini	1	1		1	#NULL!		4	1	8	#NULL!	#NULL!	#NULL!	#NULL!	#NULL!	#NULL!	#NULL!	#NULL!	#NULL!	1	1	1	1	1	-1	3	68	2	2	1	-1	1	1	2	1	1	4	1	0	1	59912213	3	1	1	3	#NULL!	2
5	78905340	2	eThekwini	1	1		1	#NULL!		2	1	1	#NULL!	#NULL!	#NULL!	#NULL!	#NULL!	#NULL!	#NULL!	#NULL!	#NULL!	1	1	1	1	1	-1	10	61	4	2	1	-1	1	1	2	1	1	4	1	1	1	59912213	4	1	2	4	1	4
1	78906690	2	Ehlanzeni	1	1		1	#NULL!		8	1	4	#NULL!	#NULL!	#NULL!	#NULL!	#NULL!	#NULL!	#NULL!	#NULL!	#NULL!	1	1	1	1	1	4	7	61	4	2	1	-1	2	1	2	1	1	4	1	1	2	87710622	1	1	2	1	#NULL!	5
2	78907018	2	Ehlanzeni	1	1		1	#NULL!		2	1	4	#NULL!	#NULL!	#NULL!	#NULL!	#NULL!	#NULL!	#NULL!	#NULL!	#NULL!	1	1	1	1	1	-1	7	68	2	3	1	-1	4	1	2	1	1	4	1	1	2	87410588	1	1	2	1	#NULL!	5
1	78907150	4	Ehlanzeni	1	1		1	#NULL!		3	1	7	#NULL!	#NULL!	#NULL!	#NULL!	#NULL!	#NULL!	#NULL!	#NULL!	#NULL!	1	1	1	1	1	-1	4	71	2	4	1	-1	2	1	1	#NULL!	#NULL!	#NULL!	#NULL!	#NULL!	2	87410588	2	2	4	1	#NULL!	5
1	78907535	4	Ehlanzeni	1	1		1	#NULL!		3	1	8	#NULL!	#NULL!	#NULL!	#NULL!	#NULL!	#NULL!	#NULL!	#NULL!	#NULL!	1	1	1	1	1	-1	3	64	3	2	1	-1	1	1	2	1	1	4	1	1	2	87410588	4	1	2	2	#NULL!	5
6	78907793	2	Ugu	1	1		1	#NULL!		4	1	4	#NULL!	#NULL!	#NULL!	#NULL!	#NULL!	#NULL!	#NULL!	#NULL!	#NULL!	1	1	1	1	1	-1	7	58	4	3	1	-1	1	1	2	1	1	4	1	1	1	56110185	3	1	2	1	#NULL!	4
1	78908007	4	Nkangala	1	1		1	#NULL!		2	2	1	4	#NULL!	#NULL!	#NULL!	#NULL!	#NULL!	#NULL!	#NULL!	1	#NULL!	1	1	1	1	-1	10	68	2	1	1	-1	1	1	2	1	1	4	1	1	2	87110386	3	1	2	1	#NULL!	5
1	78908645	2	Ehlanzeni	1	1		1	#NULL!		3	1	1	#NULL!	#NULL!	#NULL!	#NULL!	#NULL!	#NULL!	#NULL!	#NULL!	#NULL!	1	1	1	1	1	-1	10	64	3	1	1	-1	3	1	2	1	1	4	1	1	2	87410588	3	1	2	1	#NULL!	5
6	78910267	5	eThekwini	1	1		1	#NULL!		7	1	9	#NULL!	#NULL!	#NULL!	#NULL!	#NULL!	#NULL!	#NULL!	#NULL!	#NULL!	1	1	1	1	1	-1	2	72	2	3	1	-1	1	1	1	#NULL!	#NULL!	#NULL!	#NULL!	#NULL!	1	59914603	3	2	4	4	5	4
1	78911338	5	Nkangala	1	1		1	#NULL!		1	1	6	#NULL!	#NULL!	#NULL!	#NULL!	#NULL!	#NULL!	#NULL!	#NULL!	#NULL!	1	1	1	1	1	-1	5	69	2	2	1	-1	3	1	2	1	1	4	1	1	2	86810372	3	1	2	1	#NULL!	5
1	78912609	5	Nkangala	1	1		1	#NULL!		6	1	4	#NULL!	#NULL!	#NULL!	#NULL!	#NULL!	#NULL!	#NULL!	#NULL!	#NULL!	1	1	1	1	1	-1	7	70	2	2	1	-1	4	1	1	#NULL!	#NULL!	#NULL!	#NULL!	#NULL!	2	86810451	3	2	4	1	#NULL!	5
2	78914560	5	Nkangala	1	1		1	#NULL!		2	1	1	#NULL!	#NULL!	#NULL!	#NULL!	#NULL!	#NULL!	#NULL!	#NULL!	#NULL!	1	1	1	1	1	-1	10	65	3	3	1	-1	4	1	2	1	1	4	1	1	2	86810372	2	1	2	1	#NULL!	5
1	78956848	5	eThekwini	1	1		1	#NULL!		3	2	1	10	#NULL!	#NULL!	#NULL!	#NULL!	#NULL!	#NULL!	#NULL!	1	#NULL!	1	1	1	1	-1	10	64	3	3	1	-1	1	1	2	1	1	4	1	1	1	59911556	2	1	2	1	#NULL!	5
1	78965187	3	UMgungundlovu	1	1		1	#NULL!		6	1	9	#NULL!	#NULL!	#NULL!	#NULL!	#NULL!	#NULL!	#NULL!	#NULL!	#NULL!	1	1	1	1	1	-1	2	72	2	3	1	-1	3	1	2	1	1	4	1	1	1	56610292	2	1	2	1	#NULL!	3
1	78965188	3	UMgungundlovu	1	1		1	#NULL!		5	1	1	#NULL!	#NULL!	#NULL!	#NULL!	#NULL!	#NULL!	#NULL!	#NULL!	#NULL!	1	1	1	1	1	-1	10	72	2	3	1	-1	3	1	2	1	1	4	1	1	1	56610292	1	1	2	2	#NULL!	4
1	78965189	1	UMgungundlovu	1	1		1	#NULL!		3	1	5	#NULL!	#NULL!	#NULL!	#NULL!	#NULL!	#NULL!	#NULL!	#NULL!	#NULL!	1	1	1	1	1	-1	6	64	3	3	1	-1	1	1	2	1	1	4	1	2	1	56610566	2	1	3	1	#NULL!	5
4	78965190	3	UMgungundlovu	1	1		1	#NULL!		4	1	5	#NULL!	#NULL!	#NULL!	#NULL!	#NULL!	#NULL!	#NULL!	#NULL!	#NULL!	1	1	1	1	1	1	6	63	3	2	1	-1	1	1	2	1	1	4	1	0	1	56610566	1	1	1	1	#NULL!	4
2	78965191	1	UMgungundlovu	1	1		1	#NULL!		4	1	11	#NULL!	#NULL!	#NULL!	#NULL!	#NULL!	#NULL!	#NULL!	#NULL!	#NULL!	1	1	1	1	1	-1	11	71	2	3	1	-1	1	1	2	1	1	4	1	0	1	56610403	2	1	1	1	#NULL!	5
2	78967769	1	eThekwini	1	2		1	#NULL!		3	1	10	#NULL!	#NULL!	#NULL!	#NULL!	#NULL!	#NULL!	#NULL!	#NULL!	#NULL!	1	1	1	1	1	-1	1	66	3	3	1	-1	1	1	2	1	1	4	1	1	1	59910379	4	1	2	1	#NULL!	5
2	78970091	1	Ehlanzeni	1	1		1	#NULL!		5	1	8	#NULL!	#NULL!	#NULL!	#NULL!	#NULL!	#NULL!	#NULL!	#NULL!	#NULL!	1	1	1	1	1	-1	3	72	2	3	1	-1	2	1	2	1	1	4	1	1	2	87710112	2	1	2	3	#NULL!	1
4	78972126	4	Ehlanzeni	1	1		1	#NULL!		1	1	9	#NULL!	#NULL!	#NULL!	#NULL!	#NULL!	#NULL!	#NULL!	#NULL!	#NULL!	1	1	1	1	1	-1	2	70	2	2	1	-1	4	1	2	1	1	4	1	1	2	87310186	2	1	2	5	1	5
2	78972521	4	Ehlanzeni	1	1		1	#NULL!		2	1	11	#NULL!	#NULL!	#NULL!	#NULL!	#NULL!	#NULL!	#NULL!	#NULL!	#NULL!	1	1	1	1	1	-1	11	65	3	2	1	-1	3	1	2	1	1	4	1	1	2	87310186	2	1	2	6	1	5
2	78972693	2	Gert Sibande	1	1		1	#NULL!		5	1	11	#NULL!	#NULL!	#NULL!	#NULL!	#NULL!	#NULL!	#NULL!	#NULL!	#NULL!	1	1	1	1	1	-1	11	72	2	2	1	-1	3	1	2	1	1	4	1	1	2	86110279	3	1	2	2	#NULL!	5
1	78973926	4	Gert Sibande	1	1		1	#NULL!		8	1	12	12	#NULL!	#NULL!	#NULL!	#NULL!	#NULL!	#NULL!	#NULL!	3	1	1	1	1	1	-1	12	65	3	4	1	-1	1	1	2	1	1	4	1	1	2	86110279	1	1	2	6	1	4
1	78975588	2	Gert Sibande	1	1		1	#NULL!		4	1	3	#NULL!	#NULL!	#NULL!	#NULL!	#NULL!	#NULL!	#NULL!	#NULL!	#NULL!	1	1	1	1	1	-1	8	71	2	2	1	-1	1	1	1	#NULL!	#NULL!	#NULL!	#NULL!	#NULL!	2	86110279	4	2	4	6	1	4
1	78975807	2	eThekwini	1	1		1	#NULL!		3	1	7	#NULL!	#NULL!	#NULL!	#NULL!	#NULL!	#NULL!	#NULL!	#NULL!	#NULL!	1	1	1	1	1	-1	4	65	3	3	1	-1	1	1	2	1	1	4	1	1	1	59914875	1	1	2	1	#NULL!	5
3	78975837	2	Ehlanzeni	1	1		1	#NULL!		4	1	1	#NULL!	#NULL!	#NULL!	#NULL!	#NULL!	#NULL!	#NULL!	#NULL!	#NULL!	1	1	1	1	1	-1	10	69	2	2	1	-1	1	1	2	1	1	4	1	0	2	87310186	3	1	1	5	3	5
3	78976295	1	eThekwini	1	1		1	#NULL!		5	1	9	#NULL!	#NULL!	#NULL!	#NULL!	#NULL!	#NULL!	#NULL!	#NULL!	#NULL!	1	1	1	1	1	-1	2	70	2	2	1	-1	1	1	2	1	1	4	1	2	1	59914875	3	1	3	4	3	4
2	78976431	5	Ehlanzeni	1	1		1	#NULL!		4	1	2	#NULL!	#NULL!	#NULL!	#NULL!	#NULL!	#NULL!	#NULL!	#NULL!	#NULL!	1	1	1	1	1	-1	9	67	3	2	1	-1	4	1	2	1	1	4	1	1	2	87310186	4	1	2	1	#NULL!	5
1	78976861	5	eThekwini	1	1		1	#NULL!		3	1	11	#NULL!	#NULL!	#NULL!	#NULL!	#NULL!	#NULL!	#NULL!	#NULL!	#NULL!	1	1	1	1	1	-1	11	61	4	3	1	-1	4	1	2	1	1	4	1	1	1	59913726	1	1	2	2	#NULL!	4
1	78976862	5	eThekwini	1	1		1	#NULL!		1	1	10	#NULL!	#NULL!	#NULL!	#NULL!	#NULL!	#NULL!	#NULL!	#NULL!	#NULL!	1	1	1	1	1	-1	1	62	4	5	1	-1	4	1	2	1	1	4	1	1	1	59913726	4	1	2	2	#NULL!	3
3	78978508	1	eThekwini	1	1		1	#NULL!		7	1	5	#NULL!	#NULL!	#NULL!	#NULL!	#NULL!	#NULL!	#NULL!	#NULL!	#NULL!	1	1	1	1	1	-1	6	67	3	3	1	-1	4	1	2	1	1	4	1	0	1	59914875	4	1	1	4	1	5
1	78978673	4	Gert Sibande	1	1		1	#NULL!		4	1	6	#NULL!	#NULL!	#NULL!	#NULL!	#NULL!	#NULL!	#NULL!	#NULL!	#NULL!	1	1	1	1	1	-1	5	66	3	2	1	-1	3	1	2	1	1	4	1	1	2	86110279	2	1	2	1	#NULL!	5
1	78978723	4	UMgungundlovu	1	1		1	#NULL!		4	1	7	#NULL!	#NULL!	#NULL!	#NULL!	#NULL!	#NULL!	#NULL!	#NULL!	#NULL!	1	1	1	1	1	-1	4	72	2	3	1	-1	1	1	2	1	1	4	1	1	1	56210110	2	1	2	1	#NULL!	3
1	78979599	4	UMgungundlovu	1	1		1	#NULL!		2	1	5	#NULL!	#NULL!	#NULL!	#NULL!	#NULL!	#NULL!	#NULL!	#NULL!	#NULL!	1	1	1	1	1	-1	6	67	3	3	1	-1	4	1	2	1	1	4	1	1	1	56210110	3	1	2	1	#NULL!	5
2	78981843	2	eThekwini	1	2		1	#NULL!		3	1	7	#NULL!	#NULL!	#NULL!	#NULL!	#NULL!	#NULL!	#NULL!	#NULL!	#NULL!	1	1	1	1	1	-1	4	69	2	5	1	-1	1	1	2	1	1	4	1	1	1	59910379	3	1	2	1	#NULL!	5
2	78981844	4	eThekwini	1	2		1	#NULL!		5	1	1	#NULL!	#NULL!	#NULL!	#NULL!	#NULL!	#NULL!	#NULL!	#NULL!	#NULL!	1	1	1	1	1	-1	10	67	3	3	1	-1	4	1	2	1	1	4	1	1	1	59910571	2	1	2	1	#NULL!	5
2	78981845	2	eThekwini	1	2		1	#NULL!		2	1	5	#NULL!	#NULL!	#NULL!	#NULL!	#NULL!	#NULL!	#NULL!	#NULL!	#NULL!	1	1	1	1	1	-1	6	63	3	2	1	-1	4	1	2	1	1	4	1	1	1	59911635	3	1	2	2	#NULL!	5
6	78982701	3	Ehlanzeni	1	1		1	#NULL!		5	1	8	#NULL!	#NULL!	#NULL!	#NULL!	#NULL!	#NULL!	#NULL!	#NULL!	#NULL!	1	1	1	1	1	-1	3	72	2	1	1	-1	3	1	2	1	1	4	1	1	2	87410993	3	1	2	1	#NULL!	5
5	78983705	2	Ehlanzeni	1	1		1	#NULL!		3	1	8	#NULL!	#NULL!	#NULL!	#NULL!	#NULL!	#NULL!	#NULL!	#NULL!	#NULL!	1	1	1	1	1	-1	3	72	2	3	1	-1	4	1	2	1	1	4	1	1	2	87410993	1	1	2	1	#NULL!	5
3	78984038	2	eThekwini	1	1		1	#NULL!		5	1	10	#NULL!	#NULL!	#NULL!	#NULL!	#NULL!	#NULL!	#NULL!	#NULL!	#NULL!	1	1	1	1	1	-1	1	71	2	3	1	-1	1	1	2	1	1	4	1	0	1	59914999	1	1	1	1	#NULL!	5
1	78984426	4	eThekwini	1	1		1	#NULL!		5	1	12	#NULL!	#NULL!	#NULL!	#NULL!	#NULL!	#NULL!	#NULL!	#NULL!	#NULL!	1	1	1	1	1	-1	12	71	2	2	1	-1	3	1	2	1	1	4	1	1	1	59914999	3	1	2	6	3	4
6	78985318	4	Ugu	1	1		1	#NULL!		1	1	11	#NULL!	#NULL!	#NULL!	#NULL!	#NULL!	#NULL!	#NULL!	#NULL!	#NULL!	1	1	1	1	1	-1	11	63	3	2	1	-1	1	1	2	1	1	4	1	1	1	56010089	3	1	2	1	#NULL!	5
1	78985460	1	Ugu	1	3		1	#NULL!		4	1	10	#NULL!	#NULL!	#NULL!	#NULL!	#NULL!	#NULL!	#NULL!	#NULL!	#NULL!	1	1	1	1	1	-1	1	61	4	1	1	-1	1	1	2	1	1	4	1	1	1	56010089	2	1	2	1	#NULL!	5
1	78987377	5	eThekwini	1	1		1	#NULL!		2	2	4	8	#NULL!	#NULL!	#NULL!	#NULL!	#NULL!	#NULL!	#NULL!	1	#NULL!	1	1	1	1	-1	7	64	3	3	1	-1	4	1	2	1	1	4	1	1	1	59913225	3	1	2	3	#NULL!	3
1	78987378	5	eThekwini	1	1		1	#NULL!		5	1	5	#NULL!	#NULL!	#NULL!	#NULL!	#NULL!	#NULL!	#NULL!	#NULL!	#NULL!	1	1	1	1	1	-1	6	64	3	3	1	-1	3	1	2	1	1	4	1	1	1	59913327	3	1	2	1	#NULL!	4
6	78987379	5	eThekwini	1	1		1	#NULL!		7	1	2	#NULL!	#NULL!	#NULL!	#NULL!	#NULL!	#NULL!	#NULL!	#NULL!	#NULL!	1	1	1	1	1	-1	9	67	3	3	1	-1	4	1	2	1	1	4	1	1	1	59913327	4	1	2	1	#NULL!	4
2	78987380	5	eThekwini	1	1		1	#NULL!		5	1	4	#NULL!	#NULL!	#NULL!	#NULL!	#NULL!	#NULL!	#NULL!	#NULL!	#NULL!	1	1	1	1	1	-1	7	64	3	3	1	-1	4	1	2	1	1	4	1	1	1	59913726	3	1	2	1	#NULL!	4
1	78988367	1	UMgungundlovu	1	1		1	#NULL!		6	1	12	#NULL!	#NULL!	#NULL!	#NULL!	#NULL!	#NULL!	#NULL!	#NULL!	#NULL!	1	1	1	1	1	-1	12	66	3	2	1	-1	4	1	2	1	1	4	1	1	1	56210110	1	1	2	1	#NULL!	5
4	78989356	5	Nkangala	2	1		1	#NULL!		2	1	8	#NULL!	#NULL!	#NULL!	#NULL!	#NULL!	#NULL!	#NULL!	#NULL!	#NULL!	1	1	1	1	1	-1	3	68	2	2	1	-1	2	1	2	1	1	4	1	1	2	86810490	1	1	2	6	1	5
1	78992225	4	Nkangala	1	1		1	#NULL!		9	1	11	#NULL!	#NULL!	#NULL!	#NULL!	#NULL!	#NULL!	#NULL!	#NULL!	#NULL!	1	1	1	1	1	-1	11	66	3	2	1	-1	2	1	2	1	1	4	1	1	2	87210293	3	1	2	2	#NULL!	5
1	78992723	2	Nkangala	1	1		1	#NULL!		3	1	7	#NULL!	#NULL!	#NULL!	#NULL!	#NULL!	#NULL!	#NULL!	#NULL!	#NULL!	1	1	1	1	1	-1	4	71	2	2	1	-1	1	1	2	1	1	4	1	1	2	86810162	2	1	2	1	#NULL!	5
1	78992988	4	Nkangala	1	1		1	#NULL!		7	1	4	#NULL!	#NULL!	#NULL!	#NULL!	#NULL!	#NULL!	#NULL!	#NULL!	#NULL!	1	1	1	1	1	-1	7	67	3	3	1	-1	2	1	2	1	1	4	1	1	2	87210293	2	1	2	1	#NULL!	5
3	78998022	2	Nkangala	2	1		1	#NULL!		4	1	11	#NULL!	#NULL!	#NULL!	#NULL!	#NULL!	#NULL!	#NULL!	#NULL!	#NULL!	1	1	1	1	1	-1	11	59	4	3	1	-1	4	1	2	1	1	4	1	1	2	86810490	4	1	2	1	#NULL!	5
2	78999200	2	Nkangala	1	1		1	#NULL!		2	1	6	#NULL!	#NULL!	#NULL!	#NULL!	#NULL!	#NULL!	#NULL!	#NULL!	#NULL!	1	1	1	1	1	-1	5	70	2	2	1	-1	2	1	2	1	1	4	1	1	2	86810157	2	1	2	2	#NULL!	5
6	79002434	4	Ugu	1	1		1	#NULL!		8	1	9	#NULL!	#NULL!	#NULL!	#NULL!	#NULL!	#NULL!	#NULL!	#NULL!	#NULL!	1	1	1	1	1	-1	2	72	2	3	1	-1	4	1	2	1	1	4	1	1	1	56010089	1	1	2	3	#NULL!	5
1	79002755	2	UMgungundlovu	1	1		1	#NULL!		4	1	6	#NULL!	#NULL!	#NULL!	#NULL!	#NULL!	#NULL!	#NULL!	#NULL!	#NULL!	1	1	1	1	1	-1	5	72	2	3	1	-1	3	1	2	1	1	4	1	1	1	56210090	2	1	2	1	#NULL!	5
2	79004036	2	eThekwini	1	2		1	#NULL!		2	1	12	#NULL!	#NULL!	#NULL!	#NULL!	#NULL!	#NULL!	#NULL!	#NULL!	#NULL!	1	1	1	1	1	-1	12	68	2	3	1	-1	4	1	2	1	1	4	1	1	1	59910986	2	1	2	1	#NULL!	5
5	79004185	5	UMgungundlovu	1	1		1	#NULL!		10	1	7	#NULL!	#NULL!	#NULL!	#NULL!	#NULL!	#NULL!	#NULL!	#NULL!	#NULL!	1	1	1	1	1	-1	4	71	2	3	1	-1	3	1	2	1	1	4	1	1	1	56210090	1	1	2	3	#NULL!	4
1	79005499	2	UMgungundlovu	1	1		1	#NULL!		5	1	11	#NULL!	#NULL!	#NULL!	#NULL!	#NULL!	#NULL!	#NULL!	#NULL!	#NULL!	1	1	1	1	1	-1	11	60	4	2	1	-1	4	1	2	1	1	4	1	1	1	56210090	3	1	2	3	#NULL!	1
1	79006590	2	Nkangala	1	1		1	#NULL!		2	1	1	#NULL!	#NULL!	#NULL!	#NULL!	#NULL!	#NULL!	#NULL!	#NULL!	#NULL!	1	1	1	1	1	-1	10	66	3	5	1	-1	4	1	2	1	1	4	1	1	2	86810372	4	1	2	1	#NULL!	5
1	79007934	1	eThekwini	1	1		1	#NULL!		2	1	2	#NULL!	#NULL!	#NULL!	#NULL!	#NULL!	#NULL!	#NULL!	#NULL!	#NULL!	1	1	1	1	1	-1	9	71	2	2	1	-1	4	1	2	1	1	4	1	1	1	59911518	4	1	2	1	#NULL!	5
1	79007936	1	eThekwini	1	1		1	#NULL!		6	2	1	10	#NULL!	#NULL!	#NULL!	#NULL!	#NULL!	#NULL!	#NULL!	1	#NULL!	1	1	1	1	-1	10	70	2	3	1	-1	4	1	2	1	1	4	1	1	1	59911556	3	1	2	2	#NULL!	5
1	79058528	3	Ehlanzeni	1	1		1	#NULL!		3	1	6	#NULL!	#NULL!	#NULL!	#NULL!	#NULL!	#NULL!	#NULL!	#NULL!	#NULL!	1	1	1	1	1	-1	5	72	2	2	1	-1	4	1	2	1	1	4	1	1	2	87510090	2	1	2	1	#NULL!	5
3	79058582	5	Ehlanzeni	1	1		1	#NULL!		1	1	12	#NULL!	#NULL!	#NULL!	#NULL!	#NULL!	#NULL!	#NULL!	#NULL!	#NULL!	1	1	1	1	1	-1	12	68	2	3	1	-1	4	1	2	1	1	4	1	1	2	87510090	1	1	2	4	2	1
1	79058798	4	Ehlanzeni	1	1		1	#NULL!		2	2	2	6	#NULL!	#NULL!	#NULL!	#NULL!	#NULL!	#NULL!	#NULL!	1	#NULL!	1	1	1	1	-1	9	66	3	2	1	-1	1	1	2	1	1	4	1	1	2	87510090	4	1	2	5	2	5
2	79059374	1	eThekwini	1	1		1	#NULL!		5	1	7	#NULL!	#NULL!	#NULL!	#NULL!	#NULL!	#NULL!	#NULL!	#NULL!	#NULL!	1	1	1	1	1	-1	4	72	2	3	1	-1	4	1	1	#NULL!	#NULL!	#NULL!	#NULL!	#NULL!	1	59914875	2	2	4	2	#NULL!	4
1	79059375	1	eThekwini	1	1		1	#NULL!		4	1	2	#NULL!	#NULL!	#NULL!	#NULL!	#NULL!	#NULL!	#NULL!	#NULL!	#NULL!	1	1	1	1	1	-1	9	72	2	3	1	-1	3	1	2	1	1	4	1	0	1	59914999	2	1	1	4	1	5
2	79059376	1	eThekwini	1	1		1	#NULL!		5	1	5	#NULL!	#NULL!	#NULL!	#NULL!	#NULL!	#NULL!	#NULL!	#NULL!	#NULL!	1	1	1	1	1	-1	6	72	2	3	1	-1	1	1	2	1	1	4	1	0	1	59914999	4	1	1	1	#NULL!	5
1	79059428	2	eThekwini	1	1		1	#NULL!		5	1	4	#NULL!	#NULL!	#NULL!	#NULL!	#NULL!	#NULL!	#NULL!	#NULL!	#NULL!	1	1	1	1	1	1	7	58	4	2	1	-1	4	1	2	1	1	4	1	1	1	59912213	1	1	2	2	#NULL!	5
2	79062172	5	Ehlanzeni	1	1		1	#NULL!		7	1	5	#NULL!	#NULL!	#NULL!	#NULL!	#NULL!	#NULL!	#NULL!	#NULL!	#NULL!	1	1	1	1	1	-1	6	69	2	3	1	-1	4	1	2	1	1	4	1	1	2	87510007	3	1	2	5	1	5
3	79062203	4	Ehlanzeni	1	1		1	#NULL!		8	1	11	#NULL!	#NULL!	#NULL!	#NULL!	#NULL!	#NULL!	#NULL!	#NULL!	#NULL!	1	1	1	1	1	-1	11	72	2	2	1	-1	4	1	2	1	1	4	1	1	2	87510007	2	1	2	4	4	1
1	79062540	2	Ehlanzeni	1	1		1	#NULL!		6	1	12	#NULL!	#NULL!	#NULL!	#NULL!	#NULL!	#NULL!	#NULL!	#NULL!	#NULL!	1	1	1	1	1	-1	12	72	2	2	1	-1	1	1	2	1	1	4	1	1	2	87510007	4	1	2	3	#NULL!	5
3	79062790	5	UMgungundlovu	1	1		1	#NULL!		5	1	10	#NULL!	#NULL!	#NULL!	#NULL!	#NULL!	#NULL!	#NULL!	#NULL!	#NULL!	1	1	1	1	1	-1	1	62	4	2	1	-1	1	1	2	1	1	4	1	1	1	56210090	4	1	2	1	#NULL!	5
2	79063252	2	Ehlanzeni	1	1		1	#NULL!		2	1	3	#NULL!	#NULL!	#NULL!	#NULL!	#NULL!	#NULL!	#NULL!	#NULL!	#NULL!	1	1	1	1	1	-1	8	72	2	3	1	-1	4	1	2	1	1	4	1	1	2	87510007	1	1	2	1	#NULL!	4
3	79063343	5	UMgungundlovu	1	1		1	#NULL!		7	1	5	#NULL!	#NULL!	#NULL!	#NULL!	#NULL!	#NULL!	#NULL!	#NULL!	#NULL!	1	1	1	1	1	-1	6	64	3	2	1	-1	1	1	2	1	1	4	1	1	1	56610157	3	1	2	3	#NULL!	4
3	79063796	2	UMgungundlovu	1	1		1	#NULL!		2	1	11	#NULL!	#NULL!	#NULL!	#NULL!	#NULL!	#NULL!	#NULL!	#NULL!	#NULL!	1	1	1	1	1	-1	11	70	2	2	1	-1	3	1	2	1	1	4	1	1	1	56610157	4	1	2	5	1	5
1	79066228	5	Gert Sibande	2	1		1	#NULL!		5	1	3	#NULL!	#NULL!	#NULL!	#NULL!	#NULL!	#NULL!	#NULL!	#NULL!	#NULL!	1	1	1	1	1	-1	8	71	2	3	1	-1	4	1	2	1	1	4	1	1	2	86110076	1	1	2	1	#NULL!	5
4	79066615	2	Gert Sibande	1	1		1	#NULL!		1	1	3	#NULL!	#NULL!	#NULL!	#NULL!	#NULL!	#NULL!	#NULL!	#NULL!	#NULL!	1	1	1	1	1	-1	8	58	4	3	1	-1	1	1	2	1	1	4	1	1	2	86110076	2	1	2	3	#NULL!	3
1	79067924	4	Gert Sibande	1	1		1	#NULL!		1	1	9	#NULL!	#NULL!	#NULL!	#NULL!	#NULL!	#NULL!	#NULL!	#NULL!	#NULL!	1	1	1	1	1	-1	2	71	2	2	1	-1	4	1	2	1	1	4	1	1	2	86110076	3	1	2	2	#NULL!	5
1	79069304	4	Ugu	1	1		1	#NULL!		5	1	8	#NULL!	#NULL!	#NULL!	#NULL!	#NULL!	#NULL!	#NULL!	#NULL!	#NULL!	1	1	1	1	1	-1	3	66	3	3	1	-1	1	1	2	1	1	4	1	1	1	50310079	2	1	2	1	#NULL!	5
6	79071103	3	Ugu	1	1		1	#NULL!		6	1	2	#NULL!	#NULL!	#NULL!	#NULL!	#NULL!	#NULL!	#NULL!	#NULL!	#NULL!	1	1	1	1	1	-1	9	72	2	2	1	-1	1	1	2	1	1	4	1	0	1	50310079	4	1	1	3	#NULL!	1
1	79071392	5	Gert Sibande	2	1		1	#NULL!		10	1	5	#NULL!	#NULL!	#NULL!	#NULL!	#NULL!	#NULL!	#NULL!	#NULL!	#NULL!	1	1	1	1	1	-1	6	62	4	2	1	-1	1	1	2	1	1	4	1	1	2	86110076	4	1	2	1	#NULL!	5
1	79072468	4	UMgungundlovu	1	1		1	#NULL!		7	1	10	#NULL!	#NULL!	#NULL!	#NULL!	#NULL!	#NULL!	#NULL!	#NULL!	#NULL!	1	1	1	1	1	-1	1	72	2	3	1	-1	1	1	2	1	1	4	1	1	1	56210025	1	1	2	1	#NULL!	4
1	79073139	2	UMgungundlovu	1	1		1	#NULL!		3	1	2	#NULL!	#NULL!	#NULL!	#NULL!	#NULL!	#NULL!	#NULL!	#NULL!	#NULL!	1	1	1	1	1	-1	9	70	2	2	1	-1	4	1	2	1	1	4	1	1	1	56210025	3	1	2	1	#NULL!	5
1	79074778	4	Gert Sibande	1	1		1	#NULL!		3	1	12	#NULL!	#NULL!	#NULL!	#NULL!	#NULL!	#NULL!	#NULL!	#NULL!	#NULL!	1	1	1	1	1	-1	12	64	3	4	1	-1	2	1	2	1	1	4	1	1	2	86510057	1	1	2	1	#NULL!	5
2	79075237	4	Gert Sibande	1	1		1	#NULL!		3	1	3	#NULL!	#NULL!	#NULL!	#NULL!	#NULL!	#NULL!	#NULL!	#NULL!	#NULL!	1	1	1	1	1	-1	10	65	3	3	1	-1	2	1	2	1	1	4	1	1	2	86510057	2	1	2	4	2	5
6	79075493	2	UMgungundlovu	1	1		1	#NULL!		4	1	4	#NULL!	#NULL!	#NULL!	#NULL!	#NULL!	#NULL!	#NULL!	#NULL!	#NULL!	1	1	1	1	1	-1	7	69	2	2	1	-1	4	1	2	1	1	4	1	1	1	56210025	2	1	2	4	3	5
1	79076165	2	eThekwini	1	2		1	#NULL!		4	1	10	#NULL!	#NULL!	#NULL!	#NULL!	#NULL!	#NULL!	#NULL!	#NULL!	#NULL!	1	1	1	1	1	-1	1	63	3	3	1	-1	1	1	2	1	1	4	1	1	1	59911542	1	1	2	1	#NULL!	5
2	79076166	5	eThekwini	1	2		1	#NULL!		3	1	5	#NULL!	#NULL!	#NULL!	#NULL!	#NULL!	#NULL!	#NULL!	#NULL!	#NULL!	1	1	1	1	1	-1	6	62	4	2	1	-1	4	1	2	1	1	4	1	1	1	59910419	3	1	2	3	#NULL!	5
2	79076167	2	eThekwini	1	2		1	#NULL!		3	1	9	#NULL!	#NULL!	#NULL!	#NULL!	#NULL!	#NULL!	#NULL!	#NULL!	#NULL!	1	1	1	1	1	-1	2	68	2	2	1	-1	4	1	2	1	1	4	1	1	1	59910552	1	1	2	3	#NULL!	5
2	79076168	2	eThekwini	1	2		1	#NULL!		1	1	12	#NULL!	#NULL!	#NULL!	#NULL!	#NULL!	#NULL!	#NULL!	#NULL!	#NULL!	1	1	1	1	1	-1	12	62	4	3	1	-1	4	1	2	1	1	4	1	1	1	59910392	1	1	2	1	#NULL!	5
3	79077476	2	Ehlanzeni	1	1		1	#NULL!		6	1	12	#NULL!	#NULL!	#NULL!	#NULL!	#NULL!	#NULL!	#NULL!	#NULL!	#NULL!	1	1	1	1	1	-1	12	71	2	3	1	-1	3	1	2	1	1	4	1	1	2	87710378	2	1	2	1	#NULL!	5
3	79077844	1	UMgungundlovu	1	1		1	#NULL!		7	1	7	#NULL!	#NULL!	#NULL!	#NULL!	#NULL!	#NULL!	#NULL!	#NULL!	#NULL!	1	1	1	1	1	-1	4	66	3	3	1	-1	4	1	2	1	1	4	1	0	1	56610157	2	1	1	2	#NULL!	5
1	79083419	2	Gert Sibande	2	1		1	#NULL!		3	1	2	#NULL!	#NULL!	#NULL!	#NULL!	#NULL!	#NULL!	#NULL!	#NULL!	#NULL!	1	1	1	1	1	-1	9	72	2	2	1	-1	3	1	2	1	1	4	1	1	2	86310131	2	1	2	2	#NULL!	5
1	79085113	2	UMgungundlovu	1	1		1	#NULL!		2	1	6	#NULL!	#NULL!	#NULL!	#NULL!	#NULL!	#NULL!	#NULL!	#NULL!	#NULL!	1	1	1	1	1	-1	5	66	3	2	1	-1	1	1	2	1	1	4	1	1	1	56210126	2	1	2	1	#NULL!	1
2	79085601	3	UMgungundlovu	1	1		1	#NULL!		3	1	7	#NULL!	#NULL!	#NULL!	#NULL!	#NULL!	#NULL!	#NULL!	#NULL!	#NULL!	1	1	1	1	1	-1	4	61	4	2	1	-1	1	1	1	#NULL!	#NULL!	#NULL!	#NULL!	#NULL!	1	56210126	4	2	4	3	#NULL!	4
1	79085873	2	Gert Sibande	2	1		1	#NULL!		5	1	8	#NULL!	#NULL!	#NULL!	#NULL!	#NULL!	#NULL!	#NULL!	#NULL!	#NULL!	1	1	1	1	1	-1	3	72	2	2	1	-1	3	1	2	1	1	4	1	1	2	86310131	1	1	2	1	#NULL!	5
2	79088240	2	Gert Sibande	1	1		1	#NULL!		9	1	4	#NULL!	#NULL!	#NULL!	#NULL!	#NULL!	#NULL!	#NULL!	#NULL!	#NULL!	1	1	1	1	1	-1	7	66	3	3	1	-1	4	1	2	1	1	4	1	1	2	86310131	3	1	2	4	1	5
5	79089871	2	UMgungundlovu	1	1		1	#NULL!		10	1	1	#NULL!	#NULL!	#NULL!	#NULL!	#NULL!	#NULL!	#NULL!	#NULL!	#NULL!	1	1	1	1	1	-1	10	60	4	2	1	-1	4	1	2	1	1	4	1	0	1	56210126	3	1	1	1	#NULL!	5
2	79095533	4	Gert Sibande	1	1		1	#NULL!		3	1	12	#NULL!	#NULL!	#NULL!	#NULL!	#NULL!	#NULL!	#NULL!	#NULL!	#NULL!	1	1	1	1	1	-1	12	72	2	2	1	-1	1	1	1	#NULL!	#NULL!	#NULL!	#NULL!	#NULL!	2	86310131	4	2	4	6	1	3
3	79147066	5	eThekwini	1	1		1	#NULL!		2	1	12	#NULL!	#NULL!	#NULL!	#NULL!	#NULL!	#NULL!	#NULL!	#NULL!	#NULL!	1	1	1	1	1	-1	12	60	4	3	1	-1	3	1	2	1	1	4	1	1	1	59910352	3	1	2	1	#NULL!	4
2	79147067	3	eThekwini	1	1		1	#NULL!		4	1	5	#NULL!	#NULL!	#NULL!	#NULL!	#NULL!	#NULL!	#NULL!	#NULL!	#NULL!	1	1	1	1	1	-1	6	59	4	2	1	-1	3	1	2	1	1	4	1	0	1	59910904	1	1	1	1	#NULL!	4
2	79147068	1	eThekwini	1	1		1	#NULL!		2	1	4	#NULL!	#NULL!	#NULL!	#NULL!	#NULL!	#NULL!	#NULL!	#NULL!	#NULL!	1	1	1	1	1	-1	7	71	2	3	1	-1	1	1	2	1	1	4	1	1	1	59911651	3	1	2	1	#NULL!	5
2	79147069	1	eThekwini	1	1		1	#NULL!		1	1	5	#NULL!	#NULL!	#NULL!	#NULL!	#NULL!	#NULL!	#NULL!	#NULL!	#NULL!	1	1	1	1	1	-1	6	60	4	3	1	-1	2	1	2	1	1	4	1	0	1	59910658	4	1	1	1	#NULL!	5
5	79147070	2	eThekwini	1	1		1	#NULL!		7	2	#NULL!	#NULL!	#NULL!	#NULL!	#NULL!	#NULL!	#NULL!	#NULL!	#NULL!	1	#NULL!	1	1	1	1	-1	4	68	2	3	1	-1	3	1	2	1	1	4	1	1	1	59912015	3	1	2	1	#NULL!	5
1	79149804	2	eThekwini	1	2		1	#NULL!		1	1	5	#NULL!	#NULL!	#NULL!	#NULL!	#NULL!	#NULL!	#NULL!	#NULL!	#NULL!	1	1	1	1	1	-1	6	62	4	3	1	-1	4	1	2	1	1	4	1	1	1	59910786	3	1	2	1	#NULL!	5
1	79149805	2	eThekwini	1	2		1	#NULL!		2	1	1	#NULL!	#NULL!	#NULL!	#NULL!	#NULL!	#NULL!	#NULL!	#NULL!	#NULL!	1	1	1	1	1	-1	10	68	2	3	1	-1	4	1	2	1	1	4	1	1	1	59911291	4	1	2	1	#NULL!	5
3	79150222	5	eThekwini	1	1		1	#NULL!		4	1	9	#NULL!	#NULL!	#NULL!	#NULL!	#NULL!	#NULL!	#NULL!	#NULL!	#NULL!	1	1	1	1	1	-1	2	64	3	3	1	-1	4	1	2	1	1	4	1	1	1	59910736	3	1	2	2	#NULL!	4
3	79150223	5	eThekwini	1	1		1	#NULL!		5	2	10	10	#NULL!	#NULL!	#NULL!	#NULL!	#NULL!	#NULL!	#NULL!	1	#NULL!	1	1	1	1	-1	1	64	3	3	1	-1	4	1	2	1	1	4	1	1	1	59911651	1	1	2	1	#NULL!	3
3	79150224	5	eThekwini	1	1		1	#NULL!		5	1	9	#NULL!	#NULL!	#NULL!	#NULL!	#NULL!	#NULL!	#NULL!	#NULL!	#NULL!	1	1	1	1	1	-1	2	64	3	3	1	-1	4	1	2	1	1	4	1	1	1	59910658	3	1	2	1	#NULL!	4
3	79150225	5	eThekwini	1	1		1	#NULL!		5	1	4	#NULL!	#NULL!	#NULL!	#NULL!	#NULL!	#NULL!	#NULL!	#NULL!	#NULL!	1	1	1	1	1	-1	7	69	2	3	1	-1	4	1	2	1	1	4	1	1	1	59911840	4	1	2	3	#NULL!	4
3	79150226	5	eThekwini	1	1		1	#NULL!		2	1	10	#NULL!	#NULL!	#NULL!	#NULL!	#NULL!	#NULL!	#NULL!	#NULL!	#NULL!	1	1	1	1	1	-1	1	66	3	3	1	-1	4	1	2	1	1	4	1	1	1	59912015	1	1	2	3	#NULL!	4
3	79154867	1	eThekwini	1	1		1	#NULL!		5	1	6	#NULL!	#NULL!	#NULL!	#NULL!	#NULL!	#NULL!	#NULL!	#NULL!	#NULL!	1	1	1	1	1	-1	5	63	3	3	1	-1	4	1	2	1	1	4	1	1	1	59910904	2	1	2	1	#NULL!	6
3	79154868	1	eThekwini	1	2		1	#NULL!		5	1	2	#NULL!	#NULL!	#NULL!	#NULL!	#NULL!	#NULL!	#NULL!	#NULL!	#NULL!	1	1	1	1	1	-1	9	58	4	3	1	-1	4	1	2	1	1	4	1	1	1	59911651	4	1	2	2	#NULL!	4
2	79154869	1	eThekwini	1	1		1	#NULL!		6	1	2	#NULL!	#NULL!	#NULL!	#NULL!	#NULL!	#NULL!	#NULL!	#NULL!	#NULL!	1	1	1	1	1	-1	9	64	3	3	1	-1	4	1	2	1	1	4	1	1	1	59911840	3	1	2	2	#NULL!	4
2	79156320	5	Ehlanzeni	1	1		1	#NULL!		3	1	10	#NULL!	#NULL!	#NULL!	#NULL!	#NULL!	#NULL!	#NULL!	#NULL!	#NULL!	1	1	1	1	1	-1	1	72	2	2	1	-1	3	1	2	1	1	4	1	1	2	87310077	1	1	2	4	2	5
2	79157873	3	Ehlanzeni	1	1		1	#NULL!		9	1	11	#NULL!	#NULL!	#NULL!	#NULL!	#NULL!	#NULL!	#NULL!	#NULL!	#NULL!	1	1	1	1	1	-1	11	70	2	3	1	-1	4	1	2	1	1	4	1	1	2	87310091	2	1	2	1	#NULL!	5
1	79158370	4	Ehlanzeni	2	1		1	#NULL!		2	2	8	8	#NULL!	#NULL!	#NULL!	#NULL!	#NULL!	#NULL!	#NULL!	1	#NULL!	1	1	1	1	-1	3	71	2	3	1	-1	3	1	2	1	1	4	1	1	2	87310091	4	1	2	1	#NULL!	1
2	79158921	4	Ehlanzeni	1	1		1	#NULL!		7	1	8	#NULL!	#NULL!	#NULL!	#NULL!	#NULL!	#NULL!	#NULL!	#NULL!	#NULL!	1	1	1	1	1	-1	3	67	3	3	1	-1	1	1	2	1	1	4	1	1	2	87310077	2	1	2	1	#NULL!	5
1	79158992	3	Ehlanzeni	1	1		1	#NULL!		4	1	11	#NULL!	#NULL!	#NULL!	#NULL!	#NULL!	#NULL!	#NULL!	#NULL!	#NULL!	1	1	1	1	1	-1	11	72	2	3	1	-1	3	1	2	1	2	4	1	#NULL!	2	87310091	3	2	4	1	#NULL!	5
2	79162014	2	Gert Sibande	1	1		1	#NULL!		7	1	4	#NULL!	#NULL!	#NULL!	#NULL!	#NULL!	#NULL!	#NULL!	#NULL!	#NULL!	1	1	1	1	1	-1	7	72	2	2	1	-1	4	1	2	1	2	4	1	#NULL!	2	86310023	1	2	4	1	#NULL!	5
1	79162299	5	Gert Sibande	1	1		1	#NULL!		1	1	12	#NULL!	#NULL!	#NULL!	#NULL!	#NULL!	#NULL!	#NULL!	#NULL!	#NULL!	1	1	1	1	1	-1	12	72	2	3	1	-1	3	1	2	1	2	4	1	#NULL!	2	86310084	2	2	4	3	#NULL!	5
1	79162427	3	Gert Sibande	1	1		1	#NULL!		3	1	7	#NULL!	#NULL!	#NULL!	#NULL!	#NULL!	#NULL!	#NULL!	#NULL!	#NULL!	1	1	1	1	1	-1	4	70	2	2	1	-1	3	1	2	1	1	4	1	1	2	86310084	1	1	2	1	#NULL!	5
1	79163300	4	Nkangala	1	2		1	#NULL!		4	1	2	#NULL!	#NULL!	#NULL!	#NULL!	#NULL!	#NULL!	#NULL!	#NULL!	#NULL!	1	1	1	1	1	-1	9	64	3	4	1	-1	2	1	2	1	1	4	1	1	2	86910069	1	1	2	1	#NULL!	5
6	79164379	4	Ugu	1	1		1	#NULL!		5	1	5	#NULL!	#NULL!	#NULL!	#NULL!	#NULL!	#NULL!	#NULL!	#NULL!	#NULL!	1	1	1	1	1	-1	6	59	4	3	1	-1	1	1	2	1	1	4	1	0	1	50310206	2	1	1	1	#NULL!	2
3	79164483	4	Nkangala	1	1		1	#NULL!		2	1	2	#NULL!	#NULL!	#NULL!	#NULL!	#NULL!	#NULL!	#NULL!	#NULL!	#NULL!	1	1	1	1	1	-1	9	69	2	3	1	-1	2	1	2	1	1	4	1	1	2	86910069	2	1	2	4	1	4
6	79164713	2	Ugu	2	1		1	#NULL!		7	1	12	#NULL!	#NULL!	#NULL!	#NULL!	#NULL!	#NULL!	#NULL!	#NULL!	#NULL!	1	1	1	1	1	-1	12	72	2	3	1	-1	4	1	2	1	1	4	1	1	1	50310206	1	1	2	1	#NULL!	5
4	79164952	2	Ehlanzeni	1	1		1	#NULL!		1	1	12	#NULL!	#NULL!	#NULL!	#NULL!	#NULL!	#NULL!	#NULL!	#NULL!	#NULL!	1	1	1	1	1	-1	12	65	3	3	1	-1	4	1	2	1	1	4	1	1	2	87310077	4	1	2	5	2	5
4	79165132	2	Ehlanzeni	1	1		1	#NULL!		2	1	4	#NULL!	#NULL!	#NULL!	#NULL!	#NULL!	#NULL!	#NULL!	#NULL!	#NULL!	1	1	1	1	1	-1	7	66	3	2	1	-1	2	1	2	1	1	4	1	1	2	87310077	3	1	2	5	2	5
2	79165140	2	Gert Sibande	1	1		1	#NULL!		4	1	12	#NULL!	#NULL!	#NULL!	#NULL!	#NULL!	#NULL!	#NULL!	#NULL!	#NULL!	1	1	1	1	1	-1	12	72	2	2	1	-1	1	1	2	1	2	4	1	#NULL!	2	86310023	2	2	4	1	#NULL!	5
1	79165345	3	Gert Sibande	1	1		1	#NULL!		3	1	4	#NULL!	#NULL!	#NULL!	#NULL!	#NULL!	#NULL!	#NULL!	#NULL!	#NULL!	1	1	1	1	1	-1	7	71	2	2	1	-1	1	1	2	1	1	4	1	1	2	86310084	3	1	2	4	5	5
6	79166228	3	Ugu	1	1		1	#NULL!		5	1	9	#NULL!	#NULL!	#NULL!	#NULL!	#NULL!	#NULL!	#NULL!	#NULL!	#NULL!	1	1	1	1	1	-1	2	68	2	2	1	-1	1	1	2	1	1	4	1	1	1	50310206	4	1	2	3	#NULL!	6
6	79166405	5	UMgungundlovu	1	1		1	#NULL!		1	1	12	#NULL!	#NULL!	#NULL!	#NULL!	#NULL!	#NULL!	#NULL!	#NULL!	#NULL!	1	1	1	1	1	-1	12	71	2	3	1	-1	4	1	2	1	1	4	1	1	1	56210025	4	1	2	1	#NULL!	5
1	79167884	2	Gert Sibande	1	1		1	#NULL!		6	1	3	#NULL!	#NULL!	#NULL!	#NULL!	#NULL!	#NULL!	#NULL!	#NULL!	#NULL!	1	1	1	1	1	-1	8	70	2	3	1	-1	2	1	2	1	1	4	1	1	2	86310023	3	1	2	4	1	5
2	79171288	2	Gert Sibande	1	1		1	#NULL!		3	1	10	#NULL!	#NULL!	#NULL!	#NULL!	#NULL!	#NULL!	#NULL!	#NULL!	#NULL!	1	1	1	1	1	-1	1	72	2	2	1	-1	1	1	2	1	1	4	1	1	2	86310023	4	1	2	1	#NULL!	5
1	79236010	5	UMgungundlovu	1	1		1	#NULL!		4	1	7	#NULL!	#NULL!	#NULL!	#NULL!	#NULL!	#NULL!	#NULL!	#NULL!	#NULL!	1	1	1	1	1	-1	4	72	2	3	1	-1	4	1	2	1	1	4	1	1	1	56210126	1	1	2	6	3	5
1	79246666	2	Ehlanzeni	1	1		1	#NULL!		5	1	8	#NULL!	#NULL!	#NULL!	#NULL!	#NULL!	#NULL!	#NULL!	#NULL!	#NULL!	1	1	1	1	1	-1	3	70	2	4	1	-1	3	1	2	1	1	4	1	1	2	87310091	1	1	2	1	#NULL!	5
3	79249095	4	Ehlanzeni	1	1		1	#NULL!		3	1	5	#NULL!	#NULL!	#NULL!	#NULL!	#NULL!	#NULL!	#NULL!	#NULL!	#NULL!	1	1	1	1	1	-1	6	67	3	3	1	-1	1	1	2	1	1	4	1	1	2	87410567	2	1	2	1	#NULL!	5
5	79249516	4	Ehlanzeni	1	1		1	#NULL!		2	1	6	#NULL!	#NULL!	#NULL!	#NULL!	#NULL!	#NULL!	#NULL!	#NULL!	#NULL!	1	1	1	1	1	-1	5	71	2	2	1	-1	3	1	2	1	1	4	1	1	2	87410567	4	1	2	6	4	1
2	79256286	2	Ugu	1	1		1	#NULL!		1	1	3	#NULL!	#NULL!	#NULL!	#NULL!	#NULL!	#NULL!	#NULL!	#NULL!	#NULL!	1	1	1	1	1	-1	8	65	3	3	1	-1	3	1	2	1	1	4	1	1	1	50610027	3	1	2	1	#NULL!	4
2	79257380	2	Ugu	1	2		1	#NULL!		3	1	9	#NULL!	#NULL!	#NULL!	#NULL!	#NULL!	#NULL!	#NULL!	#NULL!	#NULL!	1	1	1	1	1	-1	2	66	3	1	1	-1	3	1	2	1	1	4	1	1	1	50610027	2	1	2	1	#NULL!	6
1	79259135	4	Ehlanzeni	1	1		1	#NULL!		4	1	10	#NULL!	#NULL!	#NULL!	#NULL!	#NULL!	#NULL!	#NULL!	#NULL!	#NULL!	1	1	1	1	1	-1	1	65	3	2	1	-1	1	1	2	1	1	4	1	1	2	87510002	2	1	2	2	#NULL!	5
1	79259360	4	Ehlanzeni	1	1		1	#NULL!		5	1	6	#NULL!	#NULL!	#NULL!	#NULL!	#NULL!	#NULL!	#NULL!	#NULL!	#NULL!	1	1	1	1	1	-1	5	67	3	2	1	-1	2	1	2	1	1	4	1	1	2	87510002	1	1	2	1	#NULL!	5
1	79259574	1	Ehlanzeni	1	1		1	#NULL!		5	1	7	#NULL!	#NULL!	#NULL!	#NULL!	#NULL!	#NULL!	#NULL!	#NULL!	#NULL!	1	1	1	1	1	-1	4	72	2	4	1	-1	3	1	2	1	1	4	1	1	2	87510002	4	1	2	1	#NULL!	5
1	79260039	4	Ehlanzeni	2	1		1	#NULL!		2	1	2	#NULL!	#NULL!	#NULL!	#NULL!	#NULL!	#NULL!	#NULL!	#NULL!	#NULL!	1	1	1	1	1	-1	9	71	2	3	1	-1	3	1	2	1	2	4	1	#NULL!	2	87510002	3	2	4	1	#NULL!	5
2	79260352	2	Ugu	1	1		1	#NULL!		2	1	5	#NULL!	#NULL!	#NULL!	#NULL!	#NULL!	#NULL!	#NULL!	#NULL!	#NULL!	1	1	1	1	1	-1	6	59	4	2	1	-1	1	1	2	1	1	4	1	1	1	50610027	1	1	2	4	1	5
2	79265973	4	Ehlanzeni	1	1		1	#NULL!		3	1	1	#NULL!	#NULL!	#NULL!	#NULL!	#NULL!	#NULL!	#NULL!	#NULL!	#NULL!	1	1	1	1	1	-1	10	67	3	2	1	-1	1	1	2	1	1	4	1	1	2	87510163	2	1	2	2	#NULL!	5
2	79265980	2	Ehlanzeni	1	1		1	#NULL!		5	1	6	#NULL!	#NULL!	#NULL!	#NULL!	#NULL!	#NULL!	#NULL!	#NULL!	#NULL!	1	1	1	1	1	-1	5	72	2	2	1	-1	1	1	2	1	1	4	1	1	2	87510163	4	1	2	1	#NULL!	5
3	79268115	5	Ehlanzeni	1	1		1	#NULL!		1	1	5	#NULL!	#NULL!	#NULL!	#NULL!	#NULL!	#NULL!	#NULL!	#NULL!	#NULL!	1	1	1	1	1	-1	6	69	2	1	1	-1	3	1	2	1	1	4	1	1	2	87510163	3	1	2	5	1	5
1	79273682	2	eThekwini	1	1		1	#NULL!		4	1	9	#NULL!	#NULL!	#NULL!	#NULL!	#NULL!	#NULL!	#NULL!	#NULL!	#NULL!	1	1	1	1	1	-1	2	63	3	3	1	-1	3	1	2	1	1	4	1	1	1	59914099	1	1	2	2	#NULL!	1
1	79297069	5	eThekwini	1	1		1	#NULL!		2	1	2	#NULL!	#NULL!	#NULL!	#NULL!	#NULL!	#NULL!	#NULL!	#NULL!	#NULL!	1	1	1	1	1	-1	9	68	2	4	1	-1	1	1	2	1	1	4	1	1	1	59914099	2	1	2	3	#NULL!	5
1	79338458	4	Ugu	1	2		1	#NULL!		7	1	4	#NULL!	#NULL!	#NULL!	#NULL!	#NULL!	#NULL!	#NULL!	#NULL!	#NULL!	1	1	1	1	1	-1	7	64	3	3	1	-1	1	1	2	1	1	4	1	1	1	56110137	2	1	2	5	2	5
1	79339112	1	Uthungulu	1	1		1	#NULL!		4	1	5	#NULL!	#NULL!	#NULL!	#NULL!	#NULL!	#NULL!	#NULL!	#NULL!	#NULL!	1	1	1	1	1	-1	6	63	3	3	1	-1	4	1	2	1	1	4	1	1	1	53810137	1	1	2	1	#NULL!	4
2	79340830	3	Ehlanzeni	1	1		1	#NULL!		1	1	8	#NULL!	#NULL!	#NULL!	#NULL!	#NULL!	#NULL!	#NULL!	#NULL!	#NULL!	1	1	1	1	1	-1	3	72	2	2	1	-1	3	1	2	1	1	4	1	1	2	87510163	1	1	2	5	2	5
3	79341978	3	Ehlanzeni	1	1		1	#NULL!		2	1	6	#NULL!	#NULL!	#NULL!	#NULL!	#NULL!	#NULL!	#NULL!	#NULL!	#NULL!	1	1	1	1	1	-1	5	68	2	3	1	-1	3	1	2	1	1	4	1	0	2	87710946	4	1	1	1	#NULL!	5
1	79345966	4	Ehlanzeni	1	1		1	#NULL!		7	1	5	#NULL!	#NULL!	#NULL!	#NULL!	#NULL!	#NULL!	#NULL!	#NULL!	#NULL!	1	1	1	1	1	-1	6	68	2	4	1	-1	3	1	2	1	1	4	1	1	2	87410744	1	1	2	4	3	5
1	79346405	5	Gert Sibande	1	1		1	#NULL!		9	1	7	#NULL!	#NULL!	#NULL!	#NULL!	#NULL!	#NULL!	#NULL!	#NULL!	#NULL!	1	1	1	1	1	-1	4	71	2	2	1	-1	1	1	2	1	1	4	1	1	2	86010097	2	1	2	1	#NULL!	5
4	79346424	3	Gert Sibande	1	2		1	#NULL!		4	1	6	#NULL!	#NULL!	#NULL!	#NULL!	#NULL!	#NULL!	#NULL!	#NULL!	#NULL!	1	1	1	1	1	-1	5	61	4	3	1	-1	1	1	2	1	1	4	1	1	2	86010097	1	1	2	2	#NULL!	5
3	79347275	2	Gert Sibande	1	1		1	#NULL!		6	1	8	#NULL!	#NULL!	#NULL!	#NULL!	#NULL!	#NULL!	#NULL!	#NULL!	#NULL!	1	1	1	1	1	1	3	69	2	3	1	-1	1	1	2	1	1	4	1	1	2	86210266	3	1	2	1	#NULL!	5
3	79347472	2	Gert Sibande	1	1		1	#NULL!		7	1	11	#NULL!	#NULL!	#NULL!	#NULL!	#NULL!	#NULL!	#NULL!	#NULL!	#NULL!	1	1	1	1	1	-1	11	71	2	2	1	-1	1	1	2	1	1	4	1	1	2	86010097	3	1	2	1	#NULL!	5
1	79347749	2	Gert Sibande	1	1		1	#NULL!		1	1	6	#NULL!	#NULL!	#NULL!	#NULL!	#NULL!	#NULL!	#NULL!	#NULL!	#NULL!	1	1	1	1	1	-1	5	63	3	3	1	-1	3	1	2	1	1	4	1	1	2	86210266	2	1	2	4	1	5
6	79349310	5	UMgungundlovu	1	1		1	#NULL!		3	1	2	#NULL!	#NULL!	#NULL!	#NULL!	#NULL!	#NULL!	#NULL!	#NULL!	#NULL!	1	1	1	1	1	-1	9	72	2	3	1	-1	3	1	2	1	1	4	1	1	1	56510060	1	1	2	1	#NULL!	5
1	79350606	1	UMgungundlovu	1	1		1	#NULL!		7	1	10	#NULL!	#NULL!	#NULL!	#NULL!	#NULL!	#NULL!	#NULL!	#NULL!	#NULL!	1	1	1	1	1	-1	1	67	3	2	1	-1	3	1	2	1	1	4	1	1	1	56510060	2	1	2	1	#NULL!	5
1	79351196	2	Gert Sibande	1	1		1	#NULL!		6	2	4	5	#NULL!	#NULL!	#NULL!	#NULL!	#NULL!	#NULL!	#NULL!	1	#NULL!	1	1	1	1	-1	7	69	2	3	1	-1	1	1	2	1	2	4	1	#NULL!	2	86210266	1	2	4	1	#NULL!	5
1	79351326	1	Ehlanzeni	1	1		1	#NULL!		1	1	7	#NULL!	#NULL!	#NULL!	#NULL!	#NULL!	#NULL!	#NULL!	#NULL!	#NULL!	1	1	1	1	1	-1	4	67	3	3	1	-1	3	1	2	1	1	4	1	1	2	87410610	1	1	2	4	3	3
6	79351506	1	Ugu	1	2		1	#NULL!		2	1	3	#NULL!	#NULL!	#NULL!	#NULL!	#NULL!	#NULL!	#NULL!	#NULL!	#NULL!	1	1	1	1	1	-1	8	60	4	4	1	-1	1	1	2	1	1	4	1	0	1	50310214	2	1	1	1	#NULL!	5
6	79352122	2	Ugu	1	1		1	#NULL!		2	1	6	#NULL!	#NULL!	#NULL!	#NULL!	#NULL!	#NULL!	#NULL!	#NULL!	#NULL!	1	1	1	1	1	-1	5	67	3	3	1	-1	3	1	2	1	1	4	1	1	1	50310214	3	1	2	1	#NULL!	5
1	79352183	2	Gert Sibande	1	1		1	#NULL!		7	1	11	#NULL!	#NULL!	#NULL!	#NULL!	#NULL!	#NULL!	#NULL!	#NULL!	#NULL!	1	1	1	1	1	1	11	62	4	3	1	-1	1	1	2	1	2	4	1	#NULL!	2	86210266	4	2	4	4	1	5
6	79353325	3	Ugu	1	1		1	#NULL!		4	1	9	#NULL!	#NULL!	#NULL!	#NULL!	#NULL!	#NULL!	#NULL!	#NULL!	#NULL!	1	1	1	1	1	-1	2	70	2	3	1	-1	1	1	2	1	1	4	1	1	1	50310214	4	1	2	4	2	4
1	79366695	3	Gert Sibande	1	1		1	#NULL!		3	1	9	#NULL!	#NULL!	#NULL!	#NULL!	#NULL!	#NULL!	#NULL!	#NULL!	#NULL!	1	1	1	1	1	-1	2	71	2	2	1	-1	3	1	2	1	2	4	1	#NULL!	2	86010123	3	2	4	6	1	5
6	79371351	4	Ugu	1	1		1	#NULL!		4	1	2	#NULL!	#NULL!	#NULL!	#NULL!	#NULL!	#NULL!	#NULL!	#NULL!	#NULL!	1	1	1	1	1	-1	9	69	2	3	1	-1	1	1	2	1	1	4	1	1	1	50310214	1	1	2	4	2	5
1	79386489	1	Gert Sibande	1	1		1	#NULL!		3	1	6	#NULL!	#NULL!	#NULL!	#NULL!	#NULL!	#NULL!	#NULL!	#NULL!	#NULL!	1	1	1	1	1	-1	5	70	2	3	1	-1	3	1	2	1	1	4	1	1	2	86010123	4	1	2	1	#NULL!	4
1	79421065	1	eThekwini	1	1		1	#NULL!		3	1	4	#NULL!	#NULL!	#NULL!	#NULL!	#NULL!	#NULL!	#NULL!	#NULL!	#NULL!	1	1	1	1	1	1	7	61	4	4	1	-1	1	1	2	1	1	4	1	1	1	59911818	2	1	2	1	#NULL!	3
2	79426804	4	Gert Sibande	1	1		1	#NULL!		5	1	4	#NULL!	#NULL!	#NULL!	#NULL!	#NULL!	#NULL!	#NULL!	#NULL!	#NULL!	1	1	1	1	1	-1	7	62	4	3	1	-1	2	1	2	1	1	4	1	1	2	86010356	1	1	2	1	#NULL!	5
1	79426866	5	Gert Sibande	1	1		1	#NULL!		4	1	2	#NULL!	#NULL!	#NULL!	#NULL!	#NULL!	#NULL!	#NULL!	#NULL!	#NULL!	1	1	1	1	1	-1	9	71	2	3	1	-1	3	1	2	1	1	4	1	1	2	86010356	2	1	2	2	#NULL!	4
1	79428762	2	Gert Sibande	1	1		1	#NULL!		8	1	5	#NULL!	#NULL!	#NULL!	#NULL!	#NULL!	#NULL!	#NULL!	#NULL!	#NULL!	1	1	1	1	1	-1	6	58	4	3	1	-1	1	1	2	1	1	4	1	1	2	86010356	3	1	2	1	#NULL!	5
3	79430322	2	eThekwini	1	1		1	#NULL!		6	1	6	#NULL!	#NULL!	#NULL!	#NULL!	#NULL!	#NULL!	#NULL!	#NULL!	#NULL!	1	1	1	1	1	-1	5	67	3	3	1	-1	3	1	2	1	1	4	1	1	1	59915605	3	1	2	4	1	5
5	79433615	4	eThekwini	1	1		1	#NULL!		2	1	12	#NULL!	#NULL!	#NULL!	#NULL!	#NULL!	#NULL!	#NULL!	#NULL!	#NULL!	1	1	1	1	1	-1	12	68	2	3	1	-1	1	1	2	1	1	4	1	0	1	59915605	2	1	1	6	1	4
1	79436101	1	Gert Sibande	1	1		1	#NULL!		5	2	1	1	#NULL!	#NULL!	#NULL!	#NULL!	#NULL!	#NULL!	#NULL!	1	#NULL!	1	1	1	1	-1	10	65	3	3	1	-1	3	1	2	1	1	4	1	1	2	86010221	3	1	2	4	1	5
3	79436120	1	Gert Sibande	2	1		1	#NULL!		4	1	12	#NULL!	#NULL!	#NULL!	#NULL!	#NULL!	#NULL!	#NULL!	#NULL!	#NULL!	1	1	1	1	1	-1	12	64	3	3	1	-1	3	1	2	1	1	4	1	1	2	86010221	2	1	2	1	#NULL!	2
2	79439514	4	eThekwini	2	1		1	#NULL!		3	1	1	#NULL!	#NULL!	#NULL!	#NULL!	#NULL!	#NULL!	#NULL!	#NULL!	#NULL!	1	1	1	1	1	-1	10	63	3	4	1	-1	2	1	2	1	1	4	1	1	1	59915305	1	1	2	7	1	4
2	79444933	4	Ehlanzeni	1	1		1	#NULL!		5	1	8	#NULL!	#NULL!	#NULL!	#NULL!	#NULL!	#NULL!	#NULL!	#NULL!	#NULL!	1	1	1	1	1	-1	3	72	2	2	1	-1	2	1	2	1	1	4	1	1	2	87710312	2	1	2	1	#NULL!	5
1	79449383	4	Gert Sibande	1	1		1	#NULL!		5	1	6	#NULL!	#NULL!	#NULL!	#NULL!	#NULL!	#NULL!	#NULL!	#NULL!	#NULL!	1	1	1	1	1	-1	5	71	2	3	1	-1	1	1	2	1	1	4	1	1	2	86010320	2	1	2	1	#NULL!	5
1	79449521	4	Gert Sibande	1	1		1	#NULL!		7	1	3	#NULL!	#NULL!	#NULL!	#NULL!	#NULL!	#NULL!	#NULL!	#NULL!	#NULL!	1	1	1	1	1	-1	8	62	4	3	1	-1	3	1	2	1	1	4	1	1	2	86010320	3	1	2	2	#NULL!	3
2	79453227	2	eThekwini	1	2		1	#NULL!		4	1	7	#NULL!	#NULL!	#NULL!	#NULL!	#NULL!	#NULL!	#NULL!	#NULL!	#NULL!	1	1	1	1	1	1	4	64	3	3	1	-1	1	1	2	1	1	4	1	1	1	59911635	2	1	2	1	#NULL!	5
2	79453228	2	eThekwini	1	2		1	#NULL!		3	1	12	#NULL!	#NULL!	#NULL!	#NULL!	#NULL!	#NULL!	#NULL!	#NULL!	#NULL!	1	1	1	1	1	-1	12	63	3	4	1	-1	1	1	2	1	1	4	1	1	1	59911301	4	1	2	1	#NULL!	4
2	79519905	2	eThekwini	1	2		1	#NULL!		4	1	1	#NULL!	#NULL!	#NULL!	#NULL!	#NULL!	#NULL!	#NULL!	#NULL!	#NULL!	1	1	1	1	1	1	10	65	3	3	1	-1	1	1	2	1	1	4	1	1	1	59910451	2	1	2	1	#NULL!	5
1	79526256	5	Gert Sibande	1	1		1	#NULL!		5	1	12	#NULL!	#NULL!	#NULL!	#NULL!	#NULL!	#NULL!	#NULL!	#NULL!	#NULL!	1	1	1	1	1	-1	12	68	2	2	1	-1	1	1	2	1	1	4	1	1	2	86010394	2	1	2	1	#NULL!	5
1	79527535	1	Gert Sibande	1	1		1	#NULL!		3	1	11	#NULL!	#NULL!	#NULL!	#NULL!	#NULL!	#NULL!	#NULL!	#NULL!	#NULL!	1	1	1	1	1	-1	11	71	2	2	1	-1	1	1	2	1	1	4	1	1	2	86010394	3	1	2	5	1	5
3	79528091	3	Ugu	1	1		1	#NULL!		5	1	11	#NULL!	#NULL!	#NULL!	#NULL!	#NULL!	#NULL!	#NULL!	#NULL!	#NULL!	1	1	1	1	1	-1	11	63	3	2	1	-1	3	1	2	1	1	4	1	1	1	50610407	4	1	2	2	#NULL!	2
1	79528410	1	Gert Sibande	2	1		1	#NULL!		3	1	10	#NULL!	#NULL!	#NULL!	#NULL!	#NULL!	#NULL!	#NULL!	#NULL!	#NULL!	1	1	1	1	1	-1	1	64	3	2	1	-1	2	1	2	1	1	4	1	1	2	86010186	4	1	2	1	#NULL!	5
3	79530506	5	eThekwini	1	1		1	#NULL!		4	1	9	#NULL!	#NULL!	#NULL!	#NULL!	#NULL!	#NULL!	#NULL!	#NULL!	#NULL!	1	1	1	1	1	-1	2	66	3	3	1	-1	4	1	2	1	1	4	1	1	1	59910975	4	1	2	1	#NULL!	3
1	79531932	4	Ugu	1	2		1	#NULL!		3	1	11	#NULL!	#NULL!	#NULL!	#NULL!	#NULL!	#NULL!	#NULL!	#NULL!	#NULL!	1	1	1	1	1	-1	11	60	4	1	1	-1	3	1	2	1	1	4	1	0	1	50610319	2	1	1	2	#NULL!	5
1	79532591	1	Ugu	1	1		1	#NULL!		7	1	2	#NULL!	#NULL!	#NULL!	#NULL!	#NULL!	#NULL!	#NULL!	#NULL!	#NULL!	1	1	1	1	1	-1	10	62	4	3	1	-1	3	1	2	1	1	4	1	1	1	50610319	3	1	2	1	#NULL!	4
1	79532735	4	Ugu	1	1		1	#NULL!		3	1	3	#NULL!	#NULL!	#NULL!	#NULL!	#NULL!	#NULL!	#NULL!	#NULL!	#NULL!	1	1	1	1	1	-1	8	72	2	3	1	-1	3	1	2	1	1	4	1	1	1	50610319	1	1	2	3	#NULL!	5
1	79533028	3	Ugu	1	1		1	#NULL!		5	1	10	#NULL!	#NULL!	#NULL!	#NULL!	#NULL!	#NULL!	#NULL!	#NULL!	#NULL!	1	1	1	1	1	-1	1	64	3	3	1	-1	1	1	2	1	1	4	1	1	1	50610319	4	1	2	1	#NULL!	3
6	79539642	4	Ugu	1	1		1	#NULL!		6	1	5	#NULL!	#NULL!	#NULL!	#NULL!	#NULL!	#NULL!	#NULL!	#NULL!	#NULL!	1	1	1	1	1	-1	6	69	2	3	1	-1	3	1	2	1	2	4	1	#NULL!	1	50610207	1	2	4	1	#NULL!	5
5	79540882	1	Ugu	1	1		1	#NULL!		6	2	7	12	#NULL!	#NULL!	#NULL!	#NULL!	#NULL!	#NULL!	#NULL!	1	#NULL!	1	1	1	1	-1	4	66	3	3	1	-1	3	1	2	1	1	4	1	1	1	50610207	2	1	2	1	#NULL!	5
6	79540902	5	Ugu	1	1		1	#NULL!		10	1	3	#NULL!	#NULL!	#NULL!	#NULL!	#NULL!	#NULL!	#NULL!	#NULL!	#NULL!	1	1	1	1	1	-1	8	68	2	3	1	-1	1	1	2	1	1	4	1	1	1	50610207	3	1	2	6	1	5
1	79541373	2	Gert Sibande	1	1		1	#NULL!		5	1	5	#NULL!	#NULL!	#NULL!	#NULL!	#NULL!	#NULL!	#NULL!	#NULL!	#NULL!	1	1	1	1	1	-1	6	70	2	2	1	-1	1	1	2	1	1	4	1	1	2	86010283	3	1	2	5	1	5
2	79541961	4	Gert Sibande	1	1		1	#NULL!		3	1	5	#NULL!	#NULL!	#NULL!	#NULL!	#NULL!	#NULL!	#NULL!	#NULL!	#NULL!	1	1	1	1	1	-1	6	71	2	3	1	-1	1	1	2	1	1	4	1	1	2	86010283	4	1	2	1	#NULL!	3
2	79545012	4	Gert Sibande	1	1		1	#NULL!		3	1	6	#NULL!	#NULL!	#NULL!	#NULL!	#NULL!	#NULL!	#NULL!	#NULL!	#NULL!	1	1	1	1	1	-1	5	71	2	3	1	-1	3	1	2	1	1	4	1	0	2	86010123	2	1	1	1	#NULL!	5
1	79547294	1	Gert Sibande	1	1		1	#NULL!		3	1	3	#NULL!	#NULL!	#NULL!	#NULL!	#NULL!	#NULL!	#NULL!	#NULL!	#NULL!	1	1	1	1	1	-1	8	71	2	3	1	-1	3	1	2	1	1	4	1	1	2	86010283	1	1	2	3	#NULL!	5
1	79547788	4	Gert Sibande	1	1		1	#NULL!		4	2	1	2	#NULL!	#NULL!	#NULL!	#NULL!	#NULL!	#NULL!	#NULL!	1	#NULL!	1	1	1	1	-1	10	68	2	2	1	-1	1	1	2	1	1	4	1	1	2	86010186	2	1	2	1	#NULL!	5
2	79554333	2	eThekwini	1	2		1	#NULL!		3	1	5	#NULL!	#NULL!	#NULL!	#NULL!	#NULL!	#NULL!	#NULL!	#NULL!	#NULL!	1	1	1	1	1	-1	6	66	3	4	1	-1	1	1	2	1	1	4	1	1	1	59911588	4	1	2	1	#NULL!	5
2	79554334	2	eThekwini	1	2		1	#NULL!		2	1	10	#NULL!	#NULL!	#NULL!	#NULL!	#NULL!	#NULL!	#NULL!	#NULL!	#NULL!	1	1	1	1	1	1	1	64	3	3	1	-1	1	1	2	1	1	4	1	1	1	59910992	3	1	2	1	#NULL!	5
2	79554335	2	eThekwini	1	2		1	#NULL!		4	1	3	#NULL!	#NULL!	#NULL!	#NULL!	#NULL!	#NULL!	#NULL!	#NULL!	#NULL!	1	1	1	1	1	1	8	66	3	3	1	-1	1	1	2	1	1	4	1	1	1	59911291	4	1	2	2	#NULL!	5
3	79561262	5	eThekwini	1	1		1	#NULL!		5	1	4	#NULL!	#NULL!	#NULL!	#NULL!	#NULL!	#NULL!	#NULL!	#NULL!	#NULL!	1	1	1	1	1	-1	7	69	2	3	1	-1	3	1	2	1	1	4	1	1	1	59911301	1	1	2	1	#NULL!	4
1	79583259	1	eThekwini	1	1		1	#NULL!		3	1	10	#NULL!	#NULL!	#NULL!	#NULL!	#NULL!	#NULL!	#NULL!	#NULL!	#NULL!	1	1	1	1	1	1	1	69	2	3	1	-1	3	1	2	1	1	4	1	1	1	59911818	4	1	2	1	#NULL!	5
1	79612198	1	Gert Sibande	1	1		1	#NULL!		5	2	3	4	#NULL!	#NULL!	#NULL!	#NULL!	#NULL!	#NULL!	#NULL!	1	#NULL!	1	1	1	1	-1	8	68	2	2	1	-1	1	1	2	1	1	4	1	1	2	86010356	4	1	2	4	1	5
2	79614920	4	eThekwini	1	2		1	#NULL!		6	1	6	#NULL!	#NULL!	#NULL!	#NULL!	#NULL!	#NULL!	#NULL!	#NULL!	#NULL!	1	1	1	1	1	-1	5	67	3	3	1	-1	3	1	2	1	1	4	1	1	1	59914071	1	1	2	1	#NULL!	5
3	79615287	5	eThekwini	1	1		1	#NULL!		4	1	11	#NULL!	#NULL!	#NULL!	#NULL!	#NULL!	#NULL!	#NULL!	#NULL!	#NULL!	1	1	1	1	1	-1	11	67	3	4	1	-1	4	1	2	1	1	4	1	0	1	59910254	4	1	1	1	#NULL!	3
2	79617627	5	eThekwini	1	1		1	#NULL!		4	1	2	#NULL!	#NULL!	#NULL!	#NULL!	#NULL!	#NULL!	#NULL!	#NULL!	#NULL!	1	1	1	1	1	-1	9	60	4	2	1	-1	1	1	2	1	1	4	1	1	1	59914224	1	1	2	2	#NULL!	4
2	79618038	1	eThekwini	1	1		1	#NULL!		2	1	7	#NULL!	#NULL!	#NULL!	#NULL!	#NULL!	#NULL!	#NULL!	#NULL!	#NULL!	1	1	1	1	1	-1	4	62	4	3	1	-1	3	1	2	1	1	4	1	1	1	59914224	3	1	2	6	1	3
3	79618336	3	eThekwini	1	1		1	#NULL!		5	1	1	#NULL!	#NULL!	#NULL!	#NULL!	#NULL!	#NULL!	#NULL!	#NULL!	#NULL!	1	1	1	1	1	-1	10	58	4	3	1	-1	3	1	2	1	1	4	1	1	1	59914224	4	1	2	2	#NULL!	4
3	79621394	3	eThekwini	1	1		1	#NULL!		6	1	4	#NULL!	#NULL!	#NULL!	#NULL!	#NULL!	#NULL!	#NULL!	#NULL!	#NULL!	1	1	1	1	1	-1	7	58	4	2	1	-1	1	1	2	1	1	4	1	1	1	59914224	2	1	2	4	1	2
2	79632713	2	eThekwini	1	2		1	#NULL!		4	1	7	#NULL!	#NULL!	#NULL!	#NULL!	#NULL!	#NULL!	#NULL!	#NULL!	#NULL!	1	1	1	1	1	-1	4	66	3	4	1	-1	3	1	2	1	1	4	1	1	1	59911314	4	1	2	2	#NULL!	5
1	79636224	2	UMgungundlovu	1	1		1	#NULL!		5	1	10	#NULL!	#NULL!	#NULL!	#NULL!	#NULL!	#NULL!	#NULL!	#NULL!	#NULL!	1	1	1	1	1	-1	1	58	4	3	1	-1	2	1	2	1	1	4	1	0	1	56610157	1	1	1	6	1	5
3	79664203	1	eThekwini	1	1		1	#NULL!		3	1	12	#NULL!	#NULL!	#NULL!	#NULL!	#NULL!	#NULL!	#NULL!	#NULL!	#NULL!	1	1	1	1	1	-1	12	58	4	3	1	-1	3	1	2	1	1	4	1	0	1	59910975	2	1	1	1	#NULL!	6
2	79664204	3	eThekwini	1	1		1	#NULL!		1	1	5	#NULL!	#NULL!	#NULL!	#NULL!	#NULL!	#NULL!	#NULL!	#NULL!	#NULL!	1	1	1	1	1	-1	6	66	3	3	1	-1	1	1	2	1	1	4	1	0	1	59911635	1	1	1	1	#NULL!	5
2	79664205	1	eThekwini	1	1		1	#NULL!		3	1	10	#NULL!	#NULL!	#NULL!	#NULL!	#NULL!	#NULL!	#NULL!	#NULL!	#NULL!	1	1	1	1	1	-1	1	59	4	3	1	-1	1	1	2	1	1	4	1	1	1	59910451	2	1	2	1	#NULL!	4
3	79664206	1	eThekwini	1	1		1	#NULL!		2	1	11	#NULL!	#NULL!	#NULL!	#NULL!	#NULL!	#NULL!	#NULL!	#NULL!	#NULL!	1	1	1	1	1	-1	11	58	4	1	1	-1	1	1	2	1	1	4	1	0	1	59910992	2	1	1	1	#NULL!	3
2	79664209	5	eThekwini	1	1		1	#NULL!		3	1	8	#NULL!	#NULL!	#NULL!	#NULL!	#NULL!	#NULL!	#NULL!	#NULL!	#NULL!	1	1	1	1	1	-1	3	61	4	1	1	-1	3	1	2	1	1	4	1	1	1	59911301	3	1	2	4	1	5
2	79664237	1	eThekwini	1	1		1	#NULL!		1	1	10	#NULL!	#NULL!	#NULL!	#NULL!	#NULL!	#NULL!	#NULL!	#NULL!	#NULL!	1	1	1	1	1	-1	1	61	4	3	1	-1	3	1	2	1	1	4	1	1	1	59910196	1	1	2	1	#NULL!	5
1	79716264	5	eThekwini	1	1		1	#NULL!		4	1	9	#NULL!	#NULL!	#NULL!	#NULL!	#NULL!	#NULL!	#NULL!	#NULL!	#NULL!	1	1	1	1	1	-1	2	59	4	3	1	-1	1	1	2	1	1	4	1	0	1	59914558	3	1	1	4	1	5
3	79716547	1	eThekwini	1	2		1	#NULL!		5	2	5	12	#NULL!	#NULL!	#NULL!	#NULL!	#NULL!	#NULL!	#NULL!	1	#NULL!	1	1	1	1	-1	6	70	2	3	1	-1	3	1	2	1	1	4	1	1	1	59914558	4	1	2	1	#NULL!	5
5	79717720	5	UMgungundlovu	1	1		1	#NULL!		3	1	7	#NULL!	#NULL!	#NULL!	#NULL!	#NULL!	#NULL!	#NULL!	#NULL!	#NULL!	1	1	1	1	1	-1	5	66	3	5	1	-1	1	1	2	1	1	4	1	1	1	56610707	3	1	2	6	2	5
1	79720121	2	eThekwini	1	1		1	#NULL!		1	1	1	#NULL!	#NULL!	#NULL!	#NULL!	#NULL!	#NULL!	#NULL!	#NULL!	#NULL!	1	1	1	1	1	-1	10	62	4	2	1	-1	3	1	2	1	1	4	1	0	1	59914558	1	1	1	1	#NULL!	5
1	79720265	3	eThekwini	1	1		1	#NULL!		5	1	11	#NULL!	#NULL!	#NULL!	#NULL!	#NULL!	#NULL!	#NULL!	#NULL!	#NULL!	1	1	1	1	1	-1	11	58	4	3	1	-1	3	1	2	1	1	4	1	1	1	59914558	2	1	2	5	2	4
2	79724740	4	UMgungundlovu	1	1		1	#NULL!		3	1	1	#NULL!	#NULL!	#NULL!	#NULL!	#NULL!	#NULL!	#NULL!	#NULL!	#NULL!	1	1	1	1	1	-1	10	61	4	2	1	-1	3	1	2	1	1	4	1	1	1	56510084	2	1	2	2	#NULL!	5
3	79797634	5	eThekwini	1	1		1	#NULL!		1	1	8	#NULL!	#NULL!	#NULL!	#NULL!	#NULL!	#NULL!	#NULL!	#NULL!	#NULL!	1	1	1	1	1	-1	3	69	2	3	1	-1	4	1	2	1	1	4	1	1	1	59910933	4	1	2	2	#NULL!	4
3	79797637	5	eThekwini	1	1		1	#NULL!		4	1	4	#NULL!	#NULL!	#NULL!	#NULL!	#NULL!	#NULL!	#NULL!	#NULL!	#NULL!	1	1	1	1	1	-1	7	68	2	4	1	-1	3	1	2	1	1	4	1	0	1	59910196	3	1	1	1	#NULL!	3
4	79800770	2	eThekwini	1	1		1	#NULL!		2	1	7	#NULL!	#NULL!	#NULL!	#NULL!	#NULL!	#NULL!	#NULL!	#NULL!	#NULL!	1	1	1	1	1	-1	4	72	2	2	1	-1	3	1	2	1	1	4	1	1	1	59915203	2	1	2	6	1	5
4	79800849	4	eThekwini	2	1		1	#NULL!		3	1	11	#NULL!	#NULL!	#NULL!	#NULL!	#NULL!	#NULL!	#NULL!	#NULL!	#NULL!	1	1	1	1	1	-1	11	62	4	2	1	-1	1	1	2	1	1	4	1	1	1	59915203	1	1	2	5	1	5
4	79803665	5	eThekwini	1	1		1	#NULL!		3	1	2	#NULL!	#NULL!	#NULL!	#NULL!	#NULL!	#NULL!	#NULL!	#NULL!	#NULL!	1	1	1	1	1	-1	9	72	2	3	1	-1	1	1	2	1	1	4	1	1	1	59915203	3	1	2	6	1	5
6	79803976	5	eThekwini	1	1		1	#NULL!		1	1	8	#NULL!	#NULL!	#NULL!	#NULL!	#NULL!	#NULL!	#NULL!	#NULL!	#NULL!	1	1	1	1	1	-1	3	61	4	2	1	-1	1	1	2	1	1	4	1	1	1	59915203	4	1	2	1	#NULL!	5
1	79811841	5	eThekwini	1	1		1	#NULL!		3	1	7	#NULL!	#NULL!	#NULL!	#NULL!	#NULL!	#NULL!	#NULL!	#NULL!	#NULL!	1	1	1	1	1	-1	4	68	2	4	1	-1	3	1	2	1	1	4	1	1	1	59914558	3	1	2	1	#NULL!	5
6	79815869	1	Umgungundlovu	1	1		1	#NULL!		4	1	8	#NULL!	#NULL!	#NULL!	#NULL!	#NULL!	#NULL!	#NULL!	#NULL!	#NULL!	1	1	1	1	1	-1	3	64	3	3	1	-1	1	1	2	1	1	4	1	1	1	56710028	1	1	2	1	#NULL!	5
3	79820597	5	UMgungundlovu	1	1		1	#NULL!		4	1	9	#NULL!	#NULL!	#NULL!	#NULL!	#NULL!	#NULL!	#NULL!	#NULL!	#NULL!	1	1	1	1	1	-1	2	66	3	3	1	-1	3	1	2	1	1	4	1	0	1	56610251	1	1	1	3	#NULL!	5
1	79820598	2	UMgungundlovu	1	1		1	#NULL!		3	1	5	#NULL!	#NULL!	#NULL!	#NULL!	#NULL!	#NULL!	#NULL!	#NULL!	#NULL!	1	1	1	1	1	-1	6	70	2	2	1	-1	3	1	2	1	1	4	1	0	1	56610707	1	1	1	2	#NULL!	5
1	79820599	4	UMgungundlovu	1	1		1	#NULL!		1	1	1	#NULL!	#NULL!	#NULL!	#NULL!	#NULL!	#NULL!	#NULL!	#NULL!	#NULL!	1	1	1	1	1	-1	10	64	3	2	1	-1	3	1	2	1	1	4	1	1	1	56610280	2	1	2	2	#NULL!	5
1	79820600	2	UMgungundlovu	1	1		1	#NULL!		2	1	6	#NULL!	#NULL!	#NULL!	#NULL!	#NULL!	#NULL!	#NULL!	#NULL!	#NULL!	1	1	1	1	1	-1	5	67	3	3	1	-1	3	1	2	1	1	4	1	0	1	56610280	4	1	1	2	#NULL!	5
6	79901076	5	Ugu	1	1		1	#NULL!		3	1	1	#NULL!	#NULL!	#NULL!	#NULL!	#NULL!	#NULL!	#NULL!	#NULL!	#NULL!	1	1	1	1	1	-1	10	64	3	3	1	-1	3	1	2	1	1	4	1	1	1	50310051	3	1	2	6	1	5
6	79901331	4	Ugu	1	2		1	#NULL!		3	1	9	#NULL!	#NULL!	#NULL!	#NULL!	#NULL!	#NULL!	#NULL!	#NULL!	#NULL!	1	1	1	1	1	-1	2	70	2	1	1	-1	3	1	2	1	1	4	1	1	1	50310051	2	1	2	1	#NULL!	5
6	79919557	4	Ugu	2	1		1	#NULL!		10	2	7	8	#NULL!	#NULL!	#NULL!	#NULL!	#NULL!	#NULL!	#NULL!	1	#NULL!	1	1	1	1	-1	4	72	2	3	1	-1	3	1	2	1	1	4	1	1	1	50310051	1	1	2	7	2	3
6	79989395	3	Umgungundlovu	1	1		1	#NULL!		1	1	7	#NULL!	#NULL!	#NULL!	#NULL!	#NULL!	#NULL!	#NULL!	#NULL!	#NULL!	1	1	1	1	1	-1	4	64	3	2	1	-1	1	1	2	1	1	4	1	1	1	56710028	4	1	2	4	2	5
3	80000677	3	Ugu	1	1		1	#NULL!		10	1	9	#NULL!	#NULL!	#NULL!	#NULL!	#NULL!	#NULL!	#NULL!	#NULL!	#NULL!	1	1	1	1	1	-1	2	58	4	2	1	-1	1	1	2	1	1	4	1	0	1	50310051	4	1	1	2	#NULL!	5
6	80049945	4	Ugu	1	1		1	#NULL!		5	1	2	#NULL!	#NULL!	#NULL!	#NULL!	#NULL!	#NULL!	#NULL!	#NULL!	#NULL!	1	1	1	1	1	-1	9	62	4	2	1	-1	1	1	2	1	1	4	1	1	1	50310240	2	1	2	2	#NULL!	4
3	80121829	3	eThekwini	1	1		1	#NULL!		1	1	3	#NULL!	#NULL!	#NULL!	#NULL!	#NULL!	#NULL!	#NULL!	#NULL!	#NULL!	1	1	1	1	1	-1	8	72	2	3	1	-1	1	1	2	1	1	4	1	0	1	59911960	2	1	1	2	#NULL!	2
2	80121830	1	eThekwini	1	1		1	#NULL!		4	1	1	#NULL!	#NULL!	#NULL!	#NULL!	#NULL!	#NULL!	#NULL!	#NULL!	#NULL!	1	1	1	1	1	-1	10	69	2	3	1	-1	1	1	2	1	1	4	1	1	1	59912497	2	1	2	1	#NULL!	1
3	80121831	2	eThekwini	1	1		1	#NULL!		7	1	5	#NULL!	#NULL!	#NULL!	#NULL!	#NULL!	#NULL!	#NULL!	#NULL!	#NULL!	1	1	1	1	1	-1	6	68	2	3	1	-1	1	1	2	1	1	4	1	1	1	59911952	4	1	2	1	#NULL!	5
3	80121832	3	eThekwini	1	1		1	#NULL!		3	1	3	#NULL!	#NULL!	#NULL!	#NULL!	#NULL!	#NULL!	#NULL!	#NULL!	#NULL!	1	1	1	1	1	-1	8	72	2	3	1	-1	1	1	2	1	1	4	1	1	1	59910692	2	1	2	1	#NULL!	4
3	80121833	4	UMgungundlovu	1	1		1	#NULL!		3	1	5	#NULL!	#NULL!	#NULL!	#NULL!	#NULL!	#NULL!	#NULL!	#NULL!	#NULL!	1	1	1	1	1	-1	6	67	3	4	1	-1	1	1	2	1	1	4	1	1	1	56710059	2	1	2	1	#NULL!	4
3	80121834	3	eThekwini	1	1		1	#NULL!		4	1	8	#NULL!	#NULL!	#NULL!	#NULL!	#NULL!	#NULL!	#NULL!	#NULL!	#NULL!	1	1	1	1	1	-1	3	70	2	3	1	-1	1	1	2	1	1	4	1	1	1	59915019	2	1	2	1	#NULL!	5
1	80156538	1	eThekwini	1	1		1	#NULL!		1	1	4	#NULL!	#NULL!	#NULL!	#NULL!	#NULL!	#NULL!	#NULL!	#NULL!	#NULL!	1	1	1	1	1	-1	7	65	3	3	1	-1	3	1	2	1	1	4	1	1	1	59914037	4	1	2	1	#NULL!	5
3	80164492	3	eThekwini	1	1		1	#NULL!		3	1	3	#NULL!	#NULL!	#NULL!	#NULL!	#NULL!	#NULL!	#NULL!	#NULL!	#NULL!	1	1	1	1	1	-1	8	58	4	3	1	-1	3	1	2	1	1	4	1	0	1	59914529	1	1	1	1	#NULL!	3
3	80164493	1	eThekwini	1	1		1	#NULL!		4	1	2	#NULL!	#NULL!	#NULL!	#NULL!	#NULL!	#NULL!	#NULL!	#NULL!	#NULL!	1	1	1	1	1	-1	9	65	3	3	1	-1	1	1	2	1	1	4	1	1	1	59913875	2	1	2	1	#NULL!	4
3	80164494	3	eThekwini	1	1		1	#NULL!		3	1	3	#NULL!	#NULL!	#NULL!	#NULL!	#NULL!	#NULL!	#NULL!	#NULL!	#NULL!	1	1	1	1	1	-1	8	67	3	3	1	-1	3	1	2	1	1	4	1	1	1	59913917	3	1	2	1	#NULL!	5
3	80164495	1	eThekwini	1	1		1	#NULL!		4	1	4	#NULL!	#NULL!	#NULL!	#NULL!	#NULL!	#NULL!	#NULL!	#NULL!	#NULL!	1	1	1	1	1	-1	7	61	4	3	1	-1	3	1	2	1	1	4	1	1	1	59914781	3	1	2	1	#NULL!	4
3	80164496	1	eThekwini	1	1		1	#NULL!		5	1	4	#NULL!	#NULL!	#NULL!	#NULL!	#NULL!	#NULL!	#NULL!	#NULL!	#NULL!	1	1	1	1	1	-1	7	61	4	3	1	-1	3	1	2	1	1	4	1	1	1	59914037	1	1	2	1	#NULL!	4
3	80164499	3	eThekwini	1	1		1	#NULL!		5	1	12	#NULL!	#NULL!	#NULL!	#NULL!	#NULL!	#NULL!	#NULL!	#NULL!	#NULL!	1	1	1	1	1	-1	12	62	4	3	1	-1	2	1	2	1	1	4	1	1	1	59911960	4	1	2	1	#NULL!	3
3	80164647	1	Uthungulu	1	1		1	#NULL!		1	1	11	#NULL!	#NULL!	#NULL!	#NULL!	#NULL!	#NULL!	#NULL!	#NULL!	#NULL!	1	1	1	1	1	-1	11	61	4	3	1	-1	4	1	2	1	1	4	1	1	1	53810015	3	1	2	1	#NULL!	5
6	80164648	1	Uthungulu	1	1		1	#NULL!		5	1	3	#NULL!	#NULL!	#NULL!	#NULL!	#NULL!	#NULL!	#NULL!	#NULL!	#NULL!	1	1	1	1	1	-1	8	64	3	3	1	-1	4	1	2	1	1	4	1	1	1	58810020	1	1	2	1	#NULL!	4
1	80164649	1	Zululand	1	1		1	#NULL!		4	1	1	#NULL!	#NULL!	#NULL!	#NULL!	#NULL!	#NULL!	#NULL!	#NULL!	#NULL!	1	1	1	1	1	-1	10	61	4	3	1	-1	4	1	2	1	1	4	1	0	1	57910157	3	1	1	1	#NULL!	3
6	80164650	1	Uthungulu	1	1		1	#NULL!		4	2	4	12	#NULL!	#NULL!	#NULL!	#NULL!	#NULL!	#NULL!	#NULL!	1	#NULL!	1	1	1	1	-1	7	61	4	3	1	-1	4	1	2	1	1	4	1	1	1	58710111	2	1	2	3	#NULL!	3
1	80164651	4	Uthungulu	1	1		1	#NULL!		5	1	7	#NULL!	#NULL!	#NULL!	#NULL!	#NULL!	#NULL!	#NULL!	#NULL!	#NULL!	1	1	1	1	1	-1	4	64	3	3	1	-1	4	1	2	1	1	4	1	0	1	58710048	2	1	1	1	#NULL!	4
6	80164653	1	Uthungulu	1	1		1	#NULL!		6	1	5	#NULL!	#NULL!	#NULL!	#NULL!	#NULL!	#NULL!	#NULL!	#NULL!	#NULL!	1	1	1	1	1	-1	5	58	4	3	1	-1	4	1	2	1	1	4	1	0	1	58910344	1	1	1	1	#NULL!	5
6	80164654	5	Uthungulu	1	1		1	#NULL!		3	1	12	#NULL!	#NULL!	#NULL!	#NULL!	#NULL!	#NULL!	#NULL!	#NULL!	#NULL!	1	1	1	1	1	-1	12	63	3	3	1	-1	4	1	2	1	1	4	1	1	1	58910307	4	1	2	1	#NULL!	3
2	80181055	1	UMgungundlovu	1	1		1	#NULL!		3	1	4	#NULL!	#NULL!	#NULL!	#NULL!	#NULL!	#NULL!	#NULL!	#NULL!	#NULL!	1	1	1	1	1	-1	7	66	3	3	1	-1	1	1	2	1	1	4	1	0	1	56610597	4	1	1	1	#NULL!	3
2	80196425	3	eThekwini	1	1		1	#NULL!		3	1	9	#NULL!	#NULL!	#NULL!	#NULL!	#NULL!	#NULL!	#NULL!	#NULL!	#NULL!	1	1	1	1	1	-1	2	60	4	3	1	-1	3	1	2	1	1	4	1	0	1	59912497	1	1	1	1	#NULL!	4
2	80196426	3	eThekwini	1	1		1	#NULL!		3	1	12	#NULL!	#NULL!	#NULL!	#NULL!	#NULL!	#NULL!	#NULL!	#NULL!	#NULL!	1	1	1	1	1	-1	12	58	4	3	1	-1	3	1	2	1	1	4	1	0	1	59912497	4	1	1	2	#NULL!	3
3	80196427	1	eThekwini	1	1		1	#NULL!		6	1	12	#NULL!	#NULL!	#NULL!	#NULL!	#NULL!	#NULL!	#NULL!	#NULL!	#NULL!	1	1	1	1	1	-1	12	59	4	3	1	-1	1	1	2	1	1	4	1	1	1	59911952	1	1	2	2	#NULL!	4
3	80196428	1	eThekwini	1	1		1	#NULL!		5	1	9	#NULL!	#NULL!	#NULL!	#NULL!	#NULL!	#NULL!	#NULL!	#NULL!	#NULL!	1	1	1	1	1	-1	2	63	3	3	1	-1	3	1	2	1	1	4	1	0	1	59910692	1	1	1	1	#NULL!	5
3	80196429	1	UMgungundlovu	1	1		1	#NULL!		2	1	10	#NULL!	#NULL!	#NULL!	#NULL!	#NULL!	#NULL!	#NULL!	#NULL!	#NULL!	1	1	1	1	1	-1	1	60	4	3	1	-1	3	1	2	1	1	4	1	1	1	56710059	1	1	2	1	#NULL!	3
1	80266881	4	Ugu	1	3		1	#NULL!		8	1	11	#NULL!	#NULL!	#NULL!	#NULL!	#NULL!	#NULL!	#NULL!	#NULL!	#NULL!	1	1	1	1	1	-1	11	60	4	1	1	-1	3	1	2	1	1	4	1	0	1	50410084	2	1	1	4	2	5
6	80268480	5	Ugu	2	1		1	#NULL!		7	1	5	#NULL!	#NULL!	#NULL!	#NULL!	#NULL!	#NULL!	#NULL!	#NULL!	#NULL!	1	1	1	1	1	-1	4	71	2	3	1	-1	3	1	2	1	1	4	1	1	1	50410084	3	1	2	1	#NULL!	5
1	80273339	3	Ugu	1	2		1	#NULL!		6	4	1	4	8	11	#NULL!	#NULL!	#NULL!	#NULL!	#NULL!	1	#NULL!	1	1	1	1	-1	10	72	2	1	1	-1	3	1	2	1	1	4	1	1	1	50410037	2	1	2	1	#NULL!	5
2	80349635	2	eThekwini	1	2		1	#NULL!		1	1	10	#NULL!	#NULL!	#NULL!	#NULL!	#NULL!	#NULL!	#NULL!	#NULL!	#NULL!	1	1	1	1	1	-1	1	60	4	3	1	-1	3	1	2	1	1	4	1	1	1	59914617	2	1	2	1	#NULL!	4
1	80349636	2	eThekwini	1	2		1	#NULL!		1	1	7	#NULL!	#NULL!	#NULL!	#NULL!	#NULL!	#NULL!	#NULL!	#NULL!	#NULL!	1	1	1	1	1	-1	4	61	4	3	1	-1	3	1	2	1	1	4	1	1	1	59914113	1	1	2	1	#NULL!	5
6	80351560	5	Uthungulu	1	1		1	#NULL!		1	1	5	#NULL!	#NULL!	#NULL!	#NULL!	#NULL!	#NULL!	#NULL!	#NULL!	#NULL!	1	1	1	1	1	-1	6	58	4	3	1	-1	3	1	2	1	1	4	1	1	1	58910040	1	1	2	1	#NULL!	3
2	80351562	1	eThekwini	1	1		1	#NULL!		3	1	10	#NULL!	#NULL!	#NULL!	#NULL!	#NULL!	#NULL!	#NULL!	#NULL!	#NULL!	1	1	1	1	1	-1	1	60	4	3	1	-1	4	1	2	1	1	4	1	0	1	59914617	4	1	1	1	#NULL!	4
2	80357117	3	UMgungundlovu	1	1		1	#NULL!		4	1	12	#NULL!	#NULL!	#NULL!	#NULL!	#NULL!	#NULL!	#NULL!	#NULL!	#NULL!	1	1	1	1	1	-1	12	72	2	3	1	-1	1	1	2	1	1	4	1	1	1	56610150	4	1	2	4	2	3
6	80357206	2	Ugu	1	1		1	#NULL!		8	2	4	8	#NULL!	#NULL!	#NULL!	#NULL!	#NULL!	#NULL!	#NULL!	1	#NULL!	1	1	1	1	-1	7	70	2	3	1	-1	2	1	2	1	1	4	1	1	1	50410037	3	1	2	1	#NULL!	5
1	80357497	2	UMgungundlovu	1	1		1	#NULL!		3	1	12	#NULL!	#NULL!	#NULL!	#NULL!	#NULL!	#NULL!	#NULL!	#NULL!	#NULL!	1	1	1	1	1	-1	12	72	2	3	1	-1	3	1	2	1	1	4	1	1	1	56610597	1	1	2	5	2	5
3	80359423	1	Ugu	1	1		1	#NULL!		2	1	3	#NULL!	#NULL!	#NULL!	#NULL!	#NULL!	#NULL!	#NULL!	#NULL!	#NULL!	1	1	1	1	1	-1	8	70	2	1	1	-1	1	1	2	1	1	4	1	1	1	50610372	2	1	2	1	#NULL!	3
3	80359964	1	Ugu	1	1		1	#NULL!		6	1	4	#NULL!	#NULL!	#NULL!	#NULL!	#NULL!	#NULL!	#NULL!	#NULL!	#NULL!	1	1	1	1	1	-1	7	65	3	2	1	-1	1	1	2	1	1	4	1	1	1	50610372	1	1	2	4	1	5
3	80360021	3	Ugu	1	1		1	#NULL!		2	1	6	#NULL!	#NULL!	#NULL!	#NULL!	#NULL!	#NULL!	#NULL!	#NULL!	#NULL!	1	1	1	1	1	-1	5	68	2	2	1	-1	1	1	2	1	1	4	1	1	1	50610372	4	1	2	6	3	3
4	80360190	2	Ugu	2	1		1	#NULL!		1	1	12	#NULL!	#NULL!	#NULL!	#NULL!	#NULL!	#NULL!	#NULL!	#NULL!	#NULL!	1	1	1	1	1	-1	12	66	3	2	1	-1	3	1	2	1	1	4	1	2	1	50610372	3	1	3	6	2	1
1	80363634	4	Gert Sibande	1	1		1	#NULL!		2	1	9	#NULL!	#NULL!	#NULL!	#NULL!	#NULL!	#NULL!	#NULL!	#NULL!	#NULL!	1	1	1	1	1	1	2	71	2	3	1	-1	3	1	2	1	1	4	1	1	2	86410120	4	1	2	1	#NULL!	5
1	80365329	5	UMgungundlovu	1	1		1	#NULL!		3	1	8	#NULL!	#NULL!	#NULL!	#NULL!	#NULL!	#NULL!	#NULL!	#NULL!	#NULL!	1	1	1	1	1	-1	3	72	2	3	1	-1	3	1	2	1	1	4	1	0	1	56610597	3	1	1	2	#NULL!	5
1	80365878	4	Ugu	1	1		1	#NULL!		5	1	11	#NULL!	#NULL!	#NULL!	#NULL!	#NULL!	#NULL!	#NULL!	#NULL!	#NULL!	1	1	1	1	1	-1	3	68	2	1	1	-1	1	1	2	1	1	4	1	1	1	50610489	2	1	2	3	#NULL!	4
3	80366395	3	Ugu	1	1		1	#NULL!		3	1	3	#NULL!	#NULL!	#NULL!	#NULL!	#NULL!	#NULL!	#NULL!	#NULL!	#NULL!	1	1	1	1	1	-1	8	69	2	3	1	-1	1	1	2	1	1	4	1	0	1	50610489	4	1	1	1	#NULL!	4
1	80366472	4	Ugu	1	1		1	#NULL!		5	1	12	#NULL!	#NULL!	#NULL!	#NULL!	#NULL!	#NULL!	#NULL!	#NULL!	#NULL!	1	1	1	1	1	-1	12	60	4	3	1	-1	1	1	2	1	1	4	1	0	1	50610489	1	1	1	1	#NULL!	5
2	80366631	2	Gert Sibande	2	1		1	#NULL!		2	1	4	#NULL!	#NULL!	#NULL!	#NULL!	#NULL!	#NULL!	#NULL!	#NULL!	#NULL!	1	1	1	1	1	-1	7	63	3	3	1	-1	3	1	2	1	1	4	1	1	2	86410011	1	1	2	2	#NULL!	1
1	80367210	2	Gert Sibande	1	1		1	#NULL!		3	1	6	#NULL!	#NULL!	#NULL!	#NULL!	#NULL!	#NULL!	#NULL!	#NULL!	#NULL!	1	1	1	1	1	1	5	69	2	3	1	-1	1	1	2	1	1	4	1	1	2	86410120	2	1	2	1	#NULL!	5
4	80369698	5	Gert Sibande	1	1		1	#NULL!		4	1	8	#NULL!	#NULL!	#NULL!	#NULL!	#NULL!	#NULL!	#NULL!	#NULL!	#NULL!	1	1	1	1	1	-1	3	66	3	3	1	-1	1	1	2	1	1	4	1	1	2	86410011	2	1	2	1	#NULL!	5
2	80371817	4	Gert Sibande	1	1		1	#NULL!		7	1	5	#NULL!	#NULL!	#NULL!	#NULL!	#NULL!	#NULL!	#NULL!	#NULL!	#NULL!	1	1	1	1	1	-1	6	66	3	3	1	-1	1	1	2	1	1	4	1	0	2	86410120	3	1	1	2	#NULL!	5
2	80376083	5	Gert Sibande	1	1		1	#NULL!		2	1	11	#NULL!	#NULL!	#NULL!	#NULL!	#NULL!	#NULL!	#NULL!	#NULL!	#NULL!	1	1	1	1	1	-1	11	63	3	2	1	-1	2	1	2	1	1	4	1	1	2	86410011	3	1	2	1	#NULL!	4
2	80379310	4	Gert Sibande	1	1		1	#NULL!		3	1	9	#NULL!	#NULL!	#NULL!	#NULL!	#NULL!	#NULL!	#NULL!	#NULL!	#NULL!	1	1	1	1	1	1	2	68	2	3	1	-1	1	1	2	1	1	4	1	1	2	86410120	1	1	2	3	#NULL!	5
6	80386352	4	Ugu	1	1		1	#NULL!		6	1	9	#NULL!	#NULL!	#NULL!	#NULL!	#NULL!	#NULL!	#NULL!	#NULL!	#NULL!	1	1	1	1	1	-1	2	67	3	3	1	-1	3	1	2	1	1	4	1	1	1	50410037	1	1	2	1	#NULL!	4
2	80398198	2	eThekwini	1	2		1	#NULL!		1	1	3	#NULL!	#NULL!	#NULL!	#NULL!	#NULL!	#NULL!	#NULL!	#NULL!	#NULL!	1	1	1	1	1	-1	8	61	4	3	1	-1	3	1	2	1	1	4	1	1	1	59913917	2	1	2	1	#NULL!	5
2	80398199	2	eThekwini	1	2		1	#NULL!		2	1	9	#NULL!	#NULL!	#NULL!	#NULL!	#NULL!	#NULL!	#NULL!	#NULL!	#NULL!	1	1	1	1	1	-1	2	67	3	3	1	-1	3	1	2	1	1	4	1	1	1	59914781	2	1	2	1	#NULL!	5
1	80406301	4	eThekwini	1	1		1	#NULL!		3	1	4	#NULL!	#NULL!	#NULL!	#NULL!	#NULL!	#NULL!	#NULL!	#NULL!	#NULL!	1	1	1	1	1	-1	7	66	3	3	1	-1	1	1	2	1	1	4	1	1	1	59910761	3	1	2	1	#NULL!	4
3	80406302	2	eThekwini	1	1		1	#NULL!		4	1	4	#NULL!	#NULL!	#NULL!	#NULL!	#NULL!	#NULL!	#NULL!	#NULL!	#NULL!	1	1	1	1	1	-1	7	68	2	4	1	-1	1	1	2	1	1	4	1	0	1	59910571	4	1	1	1	#NULL!	4
3	80406303	3	eThekwini	1	1		1	#NULL!		5	1	12	#NULL!	#NULL!	#NULL!	#NULL!	#NULL!	#NULL!	#NULL!	#NULL!	#NULL!	1	1	1	1	1	-1	3	65	3	3	1	-1	1	1	2	1	1	4	1	1	1	59911633	4	1	2	1	#NULL!	5
2	80430244	1	eThekwini	1	1		1	#NULL!		3	1	5	#NULL!	#NULL!	#NULL!	#NULL!	#NULL!	#NULL!	#NULL!	#NULL!	#NULL!	1	1	1	1	1	-1	6	61	4	3	1	-1	4	1	2	1	1	4	1	0	1	59910454	2	1	1	1	#NULL!	3
1	80430245	1	eThekwini	1	1		1	#NULL!		5	1	6	#NULL!	#NULL!	#NULL!	#NULL!	#NULL!	#NULL!	#NULL!	#NULL!	#NULL!	1	1	1	1	1	-1	9	63	3	3	1	-1	4	1	2	1	1	4	1	0	1	59911633	1	1	1	1	#NULL!	4
3	80431226	1	eThekwini	1	1		1	#NULL!		3	1	12	#NULL!	#NULL!	#NULL!	#NULL!	#NULL!	#NULL!	#NULL!	#NULL!	#NULL!	1	1	1	1	1	-1	12	58	4	3	1	-1	1	1	2	1	1	4	1	1	1	59911588	3	1	2	1	#NULL!	3
3	80431228	3	eThekwini	1	1		1	#NULL!		6	1	9	#NULL!	#NULL!	#NULL!	#NULL!	#NULL!	#NULL!	#NULL!	#NULL!	#NULL!	1	1	1	1	1	-1	2	59	4	3	1	-1	1	1	2	1	1	4	1	0	1	59910420	1	1	1	1	#NULL!	3
3	80431401	5	eThekwini	1	1		1	#NULL!		1	1	11	#NULL!	#NULL!	#NULL!	#NULL!	#NULL!	#NULL!	#NULL!	#NULL!	#NULL!	1	1	1	1	1	-1	11	69	2	3	1	-1	3	1	2	1	1	4	1	0	1	59910454	3	1	1	1	#NULL!	3
3	80433772	5	eThekwini	1	1		1	#NULL!		3	1	11	#NULL!	#NULL!	#NULL!	#NULL!	#NULL!	#NULL!	#NULL!	#NULL!	#NULL!	1	1	1	1	1	1	11	68	2	4	1	-1	3	1	2	1	1	4	1	1	1	59911633	3	1	2	3	#NULL!	4
1	80435418	4	Ehlanzeni	1	1		1	#NULL!		6	1	5	#NULL!	#NULL!	#NULL!	#NULL!	#NULL!	#NULL!	#NULL!	#NULL!	#NULL!	1	1	1	1	1	-1	6	72	2	2	1	-1	3	1	2	1	1	4	1	0	2	87410334	3	1	1	3	#NULL!	1
3	80436058	5	Ehlanzeni	1	1		1	#NULL!		2	1	12	#NULL!	#NULL!	#NULL!	#NULL!	#NULL!	#NULL!	#NULL!	#NULL!	#NULL!	1	1	1	1	1	-1	12	70	2	3	1	-1	3	1	2	1	1	4	1	1	2	87410334	1	1	2	1	#NULL!	5
1	80439472	5	Ehlanzeni	2	1		1	#NULL!		4	1	2	#NULL!	#NULL!	#NULL!	#NULL!	#NULL!	#NULL!	#NULL!	#NULL!	#NULL!	1	1	1	1	1	-1	9	71	2	3	1	-1	3	1	2	1	2	4	1	#NULL!	2	87410466	2	2	4	3	#NULL!	5
1	80439769	2	Ehlanzeni	1	1		1	#NULL!		2	1	4	#NULL!	#NULL!	#NULL!	#NULL!	#NULL!	#NULL!	#NULL!	#NULL!	#NULL!	1	1	1	1	1	-1	7	68	2	1	1	-1	1	1	2	1	1	4	1	1	2	87410466	1	1	2	1	#NULL!	5
2	80439916	5	Nkangala	1	1		1	#NULL!		2	1	8	#NULL!	#NULL!	#NULL!	#NULL!	#NULL!	#NULL!	#NULL!	#NULL!	#NULL!	1	1	1	1	1	1	3	70	2	2	1	-1	3	1	2	1	1	4	1	1	2	86810621	1	1	2	1	#NULL!	5
1	80440025	5	Ehlanzeni	1	1		1	#NULL!		7	1	7	#NULL!	#NULL!	#NULL!	#NULL!	#NULL!	#NULL!	#NULL!	#NULL!	#NULL!	1	1	1	1	1	-1	4	70	2	3	1	-1	3	1	2	1	1	4	1	1	2	87410605	4	1	2	2	#NULL!	5
1	80440077	2	Nkangala	1	1		1	#NULL!		4	1	2	#NULL!	#NULL!	#NULL!	#NULL!	#NULL!	#NULL!	#NULL!	#NULL!	#NULL!	1	1	1	1	1	-1	9	65	3	4	1	-1	3	1	2	1	1	4	1	1	2	86810514	3	1	2	1	#NULL!	1
1	80440921	2	Ehlanzeni	1	2		1	#NULL!		4	1	12	#NULL!	#NULL!	#NULL!	#NULL!	#NULL!	#NULL!	#NULL!	#NULL!	#NULL!	1	1	1	1	1	-1	12	70	2	2	1	-1	3	1	2	1	1	4	1	1	2	87610404	2	1	2	4	2	5
1	80444536	2	Nkangala	1	1		1	#NULL!		3	1	2	#NULL!	#NULL!	#NULL!	#NULL!	#NULL!	#NULL!	#NULL!	#NULL!	#NULL!	1	1	1	1	1	-1	9	68	2	2	1	-1	3	1	2	1	1	4	1	1	2	86810636	1	1	2	1	#NULL!	5
6	80445708	3	Ugu	3	1		1	#NULL!		4	1	7	#NULL!	#NULL!	#NULL!	#NULL!	#NULL!	#NULL!	#NULL!	#NULL!	#NULL!	1	1	1	1	1	-1	4	70	2	3	1	-1	3	1	2	1	1	4	1	1	1	50310240	4	1	2	1	#NULL!	4
2	80446206	3	Ehlanzeni	1	1		1	#NULL!		3	1	3	#NULL!	#NULL!	#NULL!	#NULL!	#NULL!	#NULL!	#NULL!	#NULL!	#NULL!	1	1	1	1	1	-1	8	71	2	3	1	-1	1	1	2	1	2	4	1	#NULL!	2	87410595	1	2	4	1	#NULL!	5
1	80448039	4	Ehlanzeni	1	1		1	#NULL!		3	1	8	#NULL!	#NULL!	#NULL!	#NULL!	#NULL!	#NULL!	#NULL!	#NULL!	#NULL!	1	1	1	1	1	-1	3	69	2	3	1	-1	2	1	2	1	1	4	1	1	2	87410755	1	1	2	1	#NULL!	1
3	80450552	3	Ehlanzeni	1	1		1	#NULL!		1	1	3	#NULL!	#NULL!	#NULL!	#NULL!	#NULL!	#NULL!	#NULL!	#NULL!	#NULL!	1	1	1	1	1	-1	8	70	2	1	1	-1	1	1	2	1	2	4	1	#NULL!	2	87410420	1	2	4	1	#NULL!	5
1	80451288	4	Ehlanzeni	1	1		1	#NULL!		1	1	3	#NULL!	#NULL!	#NULL!	#NULL!	#NULL!	#NULL!	#NULL!	#NULL!	#NULL!	1	1	1	1	1	-1	8	65	3	3	1	-1	1	1	2	1	1	4	1	1	2	87610368	1	1	2	2	#NULL!	5
3	80451289	4	Ehlanzeni	1	1		1	#NULL!		6	1	11	#NULL!	#NULL!	#NULL!	#NULL!	#NULL!	#NULL!	#NULL!	#NULL!	#NULL!	1	1	1	1	1	-1	11	68	2	3	1	-1	1	1	2	1	1	4	1	1	2	87610368	3	1	2	1	#NULL!	5
5	80453088	2	Nkangala	1	1		1	#NULL!		1	1	6	#NULL!	#NULL!	#NULL!	#NULL!	#NULL!	#NULL!	#NULL!	#NULL!	#NULL!	1	1	1	1	2	-1	5	68	2	3	1	-1	3	1	2	1	1	4	1	1	2	86810636	4	1	2	6	2	5
1	80453411	2	Ehlanzeni	1	3		1	#NULL!		4	1	6	6	#NULL!	#NULL!	#NULL!	#NULL!	#NULL!	#NULL!	#NULL!	#NULL!	1	1	1	1	1	-1	5	70	2	3	1	-1	3	1	2	1	1	4	1	1	2	87610368	4	1	2	1	#NULL!	5
1	80464500	5	Nkangala	1	1		1	#NULL!		3	1	5	#NULL!	#NULL!	#NULL!	#NULL!	#NULL!	#NULL!	#NULL!	#NULL!	#NULL!	1	1	1	1	1	-1	6	63	3	4	1	-1	3	1	2	1	1	4	1	1	2	86810514	2	1	2	7	1	1
3	80465402	2	Nkangala	1	1		1	#NULL!		1	1	3	#NULL!	#NULL!	#NULL!	#NULL!	#NULL!	#NULL!	#NULL!	#NULL!	#NULL!	1	1	1	1	1	1	8	61	4	2	1	-1	3	1	2	1	1	4	1	1	2	86810106	2	1	2	2	#NULL!	1
3	80485912	2	Ehlanzeni	1	1		1	#NULL!		2	1	12	#NULL!	#NULL!	#NULL!	#NULL!	#NULL!	#NULL!	#NULL!	#NULL!	#NULL!	1	1	1	1	1	-1	11	70	2	3	1	-1	3	1	2	1	1	4	1	1	2	87410466	4	1	2	1	#NULL!	5
3	80485913	2	Ehlanzeni	1	1		1	#NULL!		4	1	5	#NULL!	#NULL!	#NULL!	#NULL!	#NULL!	#NULL!	#NULL!	#NULL!	#NULL!	1	1	1	1	1	-1	6	72	2	3	1	-1	3	1	2	1	1	4	1	0	2	87410595	2	1	1	2	#NULL!	1
2	80485914	4	Ehlanzeni	1	1		1	#NULL!		2	1	7	#NULL!	#NULL!	#NULL!	#NULL!	#NULL!	#NULL!	#NULL!	#NULL!	#NULL!	1	1	1	1	1	-1	4	68	2	3	1	-1	3	1	2	1	1	4	1	1	2	87410420	4	1	2	3	#NULL!	5
1	80489827	1	UMgungundlovu	1	1		1	#NULL!		6	1	4	#NULL!	#NULL!	#NULL!	#NULL!	#NULL!	#NULL!	#NULL!	#NULL!	#NULL!	1	1	1	1	1	-1	7	72	2	3	1	-1	1	1	2	1	1	4	1	1	1	56610200	1	1	2	1	#NULL!	5
1	80492456	2	Uthungulu	1	2		1	#NULL!		3	1	5	#NULL!	#NULL!	#NULL!	#NULL!	#NULL!	#NULL!	#NULL!	#NULL!	#NULL!	1	1	1	1	1	-1	6	68	2	3	1	-1	3	1	2	1	1	4	1	1	1	53810085	2	1	2	1	#NULL!	5
1	80492458	2	Zululand	1	2		1	#NULL!		3	1	7	#NULL!	#NULL!	#NULL!	#NULL!	#NULL!	#NULL!	#NULL!	#NULL!	#NULL!	1	1	1	1	1	-1	4	61	4	3	1	-1	3	1	2	1	1	4	1	1	1	52910120	1	1	2	1	#NULL!	5
1	80521806	1	eThekwini	1	1		1	#NULL!		5	1	1	#NULL!	#NULL!	#NULL!	#NULL!	#NULL!	#NULL!	#NULL!	#NULL!	#NULL!	1	1	1	1	1	-1	10	65	3	4	1	-1	3	1	2	1	1	4	1	1	1	59910352	1	1	2	1	#NULL!	5
1	80521861	2	Zululand	1	2		1	#NULL!		3	1	4	#NULL!	#NULL!	#NULL!	#NULL!	#NULL!	#NULL!	#NULL!	#NULL!	#NULL!	1	1	1	1	1	-1	7	71	2	2	1	-1	3	1	2	1	1	4	1	1	1	52910009	2	1	2	1	#NULL!	5
3	80524467	1	Ehlanzeni	1	1		1	#NULL!		4	1	11	#NULL!	#NULL!	#NULL!	#NULL!	#NULL!	#NULL!	#NULL!	#NULL!	#NULL!	1	1	1	1	1	-1	11	69	2	1	1	-1	3	1	2	1	1	4	1	1	2	87410610	4	1	2	3	#NULL!	5
3	80525872	1	eThekwini	1	1		1	#NULL!		4	1	9	#NULL!	#NULL!	#NULL!	#NULL!	#NULL!	#NULL!	#NULL!	#NULL!	#NULL!	1	1	1	1	1	-1	2	62	4	3	1	-1	3	1	2	1	1	4	1	1	1	59911518	1	1	2	1	#NULL!	5
3	80525873	1	eThekwini	1	1		1	#NULL!		6	1	4	#NULL!	#NULL!	#NULL!	#NULL!	#NULL!	#NULL!	#NULL!	#NULL!	#NULL!	1	1	1	1	1	-1	7	64	3	3	1	-1	3	1	2	1	1	4	1	0	1	59910931	2	1	1	1	#NULL!	4
2	80525874	1	eThekwini	1	1		1	#NULL!		6	1	8	#NULL!	#NULL!	#NULL!	#NULL!	#NULL!	#NULL!	#NULL!	#NULL!	#NULL!	1	1	1	1	1	-1	3	64	3	4	1	-1	3	1	2	1	1	4	1	0	1	59910933	3	1	1	1	#NULL!	5
2	80525970	1	eThekwini	1	1		1	#NULL!		4	1	12	#NULL!	#NULL!	#NULL!	#NULL!	#NULL!	#NULL!	#NULL!	#NULL!	#NULL!	1	1	1	1	1	-1	12	59	4	3	1	-1	1	1	2	1	1	4	1	1	1	59911560	3	1	2	1	#NULL!	4
1	80525972	3	eThekwini	1	2		1	#NULL!		4	2	8	11	#NULL!	#NULL!	#NULL!	#NULL!	#NULL!	#NULL!	#NULL!	1	#NULL!	1	1	1	1	-1	3	60	4	3	1	-1	3	1	2	1	1	4	1	0	1	59910093	1	1	1	1	#NULL!	4
2	80525973	1	eThekwini	1	1		1	#NULL!		4	1	12	#NULL!	#NULL!	#NULL!	#NULL!	#NULL!	#NULL!	#NULL!	#NULL!	#NULL!	1	1	1	1	1	-1	12	59	4	3	1	-1	2	1	2	1	1	4	1	1	1	59911818	3	1	2	1	#NULL!	4
1	80526654	1	Ehlanzeni	1	1		1	#NULL!		4	1	10	#NULL!	#NULL!	#NULL!	#NULL!	#NULL!	#NULL!	#NULL!	#NULL!	#NULL!	1	1	1	1	1	-1	1	72	2	3	1	-1	3	1	2	1	1	4	1	1	2	87410319	4	1	2	2	#NULL!	5
2	80527371	2	Ehlanzeni	1	1		1	#NULL!		2	1	11	#NULL!	#NULL!	#NULL!	#NULL!	#NULL!	#NULL!	#NULL!	#NULL!	#NULL!	1	1	1	1	1	-1	11	71	2	3	1	-1	1	1	2	1	1	4	1	1	2	87410111	3	1	2	4	2	5
1	80530089	5	Ehlanzeni	1	1		1	#NULL!		3	1	10	#NULL!	#NULL!	#NULL!	#NULL!	#NULL!	#NULL!	#NULL!	#NULL!	#NULL!	1	1	1	1	1	-1	1	60	4	2	1	-1	1	1	2	1	2	4	1	#NULL!	2	87410434	1	2	4	3	#NULL!	5
1	80531089	2	Ehlanzeni	1	1		1	#NULL!		5	1	12	#NULL!	#NULL!	#NULL!	#NULL!	#NULL!	#NULL!	#NULL!	#NULL!	#NULL!	1	1	1	1	1	-1	12	70	2	3	1	-1	2	1	2	1	1	4	1	1	2	87410755	1	1	2	3	#NULL!	5
3	80533383	4	Ugu	1	1		1	#NULL!		2	1	4	#NULL!	#NULL!	#NULL!	#NULL!	#NULL!	#NULL!	#NULL!	#NULL!	#NULL!	1	1	1	1	1	-1	6	64	3	2	1	-1	3	1	2	1	1	4	1	1	1	50510056	1	1	2	1	#NULL!	4
3	80533652	2	Gert Sibande	1	3		1	#NULL!		3	1	5	4	5	#NULL!	#NULL!	#NULL!	#NULL!	#NULL!	#NULL!	#NULL!	1	1	1	1	1	-1	6	72	2	3	1	-1	3	1	2	1	1	4	1	1	2	86410182	3	1	2	6	1	5
2	80533777	4	Gert Sibande	1	1		1	#NULL!		3	1	7	#NULL!	#NULL!	#NULL!	#NULL!	#NULL!	#NULL!	#NULL!	#NULL!	#NULL!	1	1	1	1	1	-1	4	72	2	3	1	-1	1	1	2	1	2	4	1	#NULL!	2	86410182	2	2	4	2	#NULL!	5
1	80539253	2	Ehlanzeni	1	1		1	#NULL!		2	1	3	#NULL!	#NULL!	#NULL!	#NULL!	#NULL!	#NULL!	#NULL!	#NULL!	#NULL!	1	1	1	1	1	-1	8	67	3	3	1	-1	3	1	2	1	1	4	1	0	2	87410157	3	1	1	1	#NULL!	5
3	80539869	3	Ehlanzeni	1	1		1	#NULL!		3	1	5	#NULL!	#NULL!	#NULL!	#NULL!	#NULL!	#NULL!	#NULL!	#NULL!	#NULL!	1	1	1	1	1	-1	6	69	2	1	1	-1	1	1	2	1	1	4	1	1	2	87410149	1	1	2	5	2	4
1	80540010	2	Gert Sibande	4	1		1	#NULL!		3	1	1	#NULL!	#NULL!	#NULL!	#NULL!	#NULL!	#NULL!	#NULL!	#NULL!	#NULL!	1	1	1	1	1	-1	10	71	2	3	1	-1	2	1	2	1	1	4	1	1	2	86410182	1	1	2	4	3	5
1	80541176	4	Gert Sibande	1	1		1	#NULL!		1	1	3	#NULL!	#NULL!	#NULL!	#NULL!	#NULL!	#NULL!	#NULL!	#NULL!	#NULL!	1	1	1	1	1	-1	8	70	2	3	1	-1	2	1	2	1	1	4	1	1	2	86410182	4	1	2	7	1	4
1	80546120	4	Gert Sibande	2	1		1	#NULL!		6	1	5	#NULL!	#NULL!	#NULL!	#NULL!	#NULL!	#NULL!	#NULL!	#NULL!	#NULL!	1	1	1	1	1	-1	6	65	3	3	1	-1	2	1	2	1	1	4	1	1	2	86410060	1	1	2	3	#NULL!	5
2	80547419	4	Gert Sibande	1	2		1	#NULL!		5	1	2	#NULL!	#NULL!	#NULL!	#NULL!	#NULL!	#NULL!	#NULL!	#NULL!	#NULL!	1	1	1	1	1	-1	9	63	3	4	1	-1	3	1	2	1	1	4	1	1	2	86410060	2	1	2	5	1	4
2	80549190	4	Gert Sibande	1	1		1	#NULL!		1	1	2	#NULL!	#NULL!	#NULL!	#NULL!	#NULL!	#NULL!	#NULL!	#NULL!	#NULL!	1	1	1	1	1	1	9	65	3	3	1	-1	1	1	2	1	1	4	1	1	2	86410060	3	1	2	6	1	5
1	80557079	2	Gert Sibande	1	1		1	#NULL!		4	1	4	#NULL!	#NULL!	#NULL!	#NULL!	#NULL!	#NULL!	#NULL!	#NULL!	#NULL!	1	1	1	1	1	-1	7	64	3	2	1	-1	2	1	2	1	1	4	1	0	2	86410060	4	1	1	2	#NULL!	5
1	80612331	1	eThekwini	1	1		1	#NULL!		2	1	6	#NULL!	#NULL!	#NULL!	#NULL!	#NULL!	#NULL!	#NULL!	#NULL!	#NULL!	1	1	1	1	1	-1	5	60	4	4	1	-1	3	1	2	1	1	4	1	0	1	59914081	4	1	1	1	#NULL!	5
3	80614381	1	eThekwini	1	1		1	#NULL!		4	1	6	#NULL!	#NULL!	#NULL!	#NULL!	#NULL!	#NULL!	#NULL!	#NULL!	#NULL!	1	1	1	1	1	-1	5	59	4	3	1	-1	2	1	2	1	1	4	1	1	1	59913875	4	1	2	1	#NULL!	3
3	80614383	3	eThekwini	1	1		1	#NULL!		5	4	7	9	10	10	#NULL!	#NULL!	#NULL!	#NULL!	#NULL!	1	#NULL!	1	1	1	1	-1	1	58	4	3	1	-1	1	1	2	1	1	4	1	0	1	59914850	4	1	1	1	#NULL!	4
4	80614422	5	eThekwini	1	1		1	#NULL!		1	1	7	#NULL!	#NULL!	#NULL!	#NULL!	#NULL!	#NULL!	#NULL!	#NULL!	#NULL!	1	1	1	1	1	-1	4	64	3	3	1	-1	3	1	2	1	1	4	1	1	1	59913875	1	1	2	2	#NULL!	4
3	80614423	5	eThekwini	1	1		1	#NULL!		4	1	1	#NULL!	#NULL!	#NULL!	#NULL!	#NULL!	#NULL!	#NULL!	#NULL!	#NULL!	1	1	1	1	1	-1	10	67	3	3	1	-1	3	1	2	1	1	4	1	0	1	59911301	2	1	1	2	#NULL!	4
3	80617142	3	Ehlanzeni	1	1		1	#NULL!		6	1	4	#NULL!	#NULL!	#NULL!	#NULL!	#NULL!	#NULL!	#NULL!	#NULL!	#NULL!	1	1	1	1	1	-1	7	72	2	1	1	-1	3	1	2	1	1	4	1	1	2	87410755	1	1	2	4	2	4
1	80617804	2	Ehlanzeni	1	1		1	#NULL!		9	1	1	#NULL!	#NULL!	#NULL!	#NULL!	#NULL!	#NULL!	#NULL!	#NULL!	#NULL!	1	1	1	1	1	-1	10	71	2	3	1	-1	2	1	2	1	1	4	1	0	2	87710813	4	1	1	1	#NULL!	5
3	80618151	3	Ehlanzeni	1	1		1	#NULL!		7	1	10	#NULL!	#NULL!	#NULL!	#NULL!	#NULL!	#NULL!	#NULL!	#NULL!	#NULL!	1	1	1	1	1	-1	1	70	2	1	1	-1	2	1	2	1	1	4	1	1	2	87410755	1	1	2	4	2	1
1	80620725	3	Gert Sibande	1	1		1	#NULL!		10	1	9	#NULL!	#NULL!	#NULL!	#NULL!	#NULL!	#NULL!	#NULL!	#NULL!	#NULL!	1	1	1	1	1	-1	2	62	4	2	1	-1	3	1	2	1	1	4	1	0	2	86310125	1	1	1	1	#NULL!	1
1	80620964	4	Gert Sibande	1	1		1	#NULL!		4	1	7	#NULL!	#NULL!	#NULL!	#NULL!	#NULL!	#NULL!	#NULL!	#NULL!	#NULL!	1	1	1	1	1	2	4	62	4	2	1	-1	1	1	2	1	1	4	1	1	2	86310125	3	1	2	1	#NULL!	5
1	80622171	2	Gert Sibande	1	2		1	#NULL!		4	1	6	#NULL!	#NULL!	#NULL!	#NULL!	#NULL!	#NULL!	#NULL!	#NULL!	#NULL!	1	1	1	1	1	-1	5	63	3	2	1	-1	2	1	2	1	1	4	1	0	2	86310125	2	1	1	2	#NULL!	5
1	80623029	2	Ehlanzeni	1	1		1	#NULL!		5	1	1	#NULL!	#NULL!	#NULL!	#NULL!	#NULL!	#NULL!	#NULL!	#NULL!	#NULL!	1	1	1	1	1	-1	10	64	3	3	1	-1	3	1	2	1	1	4	1	1	2	87710415	3	1	2	2	#NULL!	5
3	80623887	4	Gert Sibande	1	1		1	#NULL!		2	1	8	#NULL!	#NULL!	#NULL!	#NULL!	#NULL!	#NULL!	#NULL!	#NULL!	#NULL!	1	1	1	1	1	1	3	71	2	3	1	-1	1	1	2	1	1	4	1	1	2	86310125	4	1	2	5	2	5
1	80626419	5	Ehlanzeni	1	1		1	#NULL!		3	1	7	#NULL!	#NULL!	#NULL!	#NULL!	#NULL!	#NULL!	#NULL!	#NULL!	#NULL!	1	1	1	1	1	-1	4	66	3	3	1	-1	3	1	2	1	1	4	1	1	2	87410334	4	1	2	1	#NULL!	5
1	80626750	2	Gert Sibande	2	1		1	#NULL!		6	1	12	#NULL!	#NULL!	#NULL!	#NULL!	#NULL!	#NULL!	#NULL!	#NULL!	#NULL!	1	1	1	1	1	-1	12	70	2	2	1	-1	2	1	2	1	1	4	1	1	2	86010006	4	1	2	1	#NULL!	5
1	80626939	1	Gert Sibande	1	1		1	#NULL!		4	1	9	#NULL!	#NULL!	#NULL!	#NULL!	#NULL!	#NULL!	#NULL!	#NULL!	#NULL!	1	1	1	1	1	-1	2	67	3	3	1	-1	1	1	2	1	1	4	1	1	2	86010006	2	1	2	1	#NULL!	4
1	80626940	1	Gert Sibande	2	1		1	#NULL!		4	1	10	#NULL!	#NULL!	#NULL!	#NULL!	#NULL!	#NULL!	#NULL!	#NULL!	#NULL!	1	1	1	1	1	-1	1	67	3	3	1	-1	2	1	2	1	1	4	1	0	2	86010006	3	1	1	1	#NULL!	5
3	80629807	4	Ehlanzeni	1	1		1	#NULL!		6	1	10	#NULL!	#NULL!	#NULL!	#NULL!	#NULL!	#NULL!	#NULL!	#NULL!	#NULL!	1	1	1	1	1	-1	1	72	2	2	1	-1	3	1	2	1	1	4	1	1	2	87710163	4	1	2	1	#NULL!	1
1	80631705	2	Gert Sibande	1	1		1	#NULL!		6	1	2	#NULL!	#NULL!	#NULL!	#NULL!	#NULL!	#NULL!	#NULL!	#NULL!	#NULL!	1	1	1	1	1	1	9	69	2	2	1	-1	2	1	2	1	1	4	1	1	2	86310100	3	1	2	6	1	5
2	80632428	4	Gert Sibande	1	1		1	#NULL!		4	1	11	#NULL!	#NULL!	#NULL!	#NULL!	#NULL!	#NULL!	#NULL!	#NULL!	#NULL!	1	1	1	1	1	-1	11	62	4	2	1	-1	3	1	2	1	1	4	1	1	2	86310100	2	1	2	2	#NULL!	5
1	80635843	4	Gert Sibande	1	2		1	#NULL!		5	1	11	#NULL!	#NULL!	#NULL!	#NULL!	#NULL!	#NULL!	#NULL!	#NULL!	#NULL!	1	1	1	1	1	-1	11	71	2	2	1	-1	3	1	2	1	2	4	1	#NULL!	2	86310100	2	2	4	1	#NULL!	5
1	80652556	4	Gert Sibande	1	1		1	#NULL!		3	1	4	#NULL!	#NULL!	#NULL!	#NULL!	#NULL!	#NULL!	#NULL!	#NULL!	#NULL!	1	1	1	1	1	-1	7	68	2	3	1	-1	1	1	2	1	1	4	1	1	2	86010006	1	1	2	1	#NULL!	2
1	80687874	5	eThekwini	1	1		1	#NULL!		4	1	1	#NULL!	#NULL!	#NULL!	#NULL!	#NULL!	#NULL!	#NULL!	#NULL!	#NULL!	1	1	1	1	1	-1	10	71	2	3	1	-1	1	1	2	1	1	4	1	1	1	59910224	2	1	2	1	#NULL!	3
4	80687875	2	eThekwini	1	1		1	#NULL!		2	1	11	#NULL!	#NULL!	#NULL!	#NULL!	#NULL!	#NULL!	#NULL!	#NULL!	#NULL!	1	1	1	1	1	-1	11	65	3	4	1	-1	1	1	2	1	1	4	1	0	1	59910254	3	1	1	1	#NULL!	4
1	80701700	3	eThekwini	2	1		1	#NULL!		3	1	4	#NULL!	#NULL!	#NULL!	#NULL!	#NULL!	#NULL!	#NULL!	#NULL!	#NULL!	1	1	1	1	1	-1	7	72	2	3	1	-1	3	1	2	1	1	4	1	0	1	59911325	4	1	1	1	#NULL!	2
1	80702343	3	Nkangala	1	1		1	#NULL!		3	1	10	#NULL!	#NULL!	#NULL!	#NULL!	#NULL!	#NULL!	#NULL!	#NULL!	#NULL!	1	1	1	1	1	-1	1	69	2	1	1	-1	2	1	2	1	1	4	1	1	2	87210232	2	1	2	1	#NULL!	3
1	80702357	4	Ehlanzeni	1	1		1	#NULL!		3	1	1	#NULL!	#NULL!	#NULL!	#NULL!	#NULL!	#NULL!	#NULL!	#NULL!	#NULL!	1	1	1	1	1	-1	10	65	3	3	1	-1	2	1	2	1	1	4	1	1	2	87410993	4	1	2	1	#NULL!	5
3	80702630	3	Ehlanzeni	2	1		1	#NULL!		5	1	3	#NULL!	#NULL!	#NULL!	#NULL!	#NULL!	#NULL!	#NULL!	#NULL!	#NULL!	1	1	1	1	1	-1	8	72	2	3	1	-1	2	1	2	1	1	4	1	1	2	87411105	1	1	2	2	#NULL!	4
1	80702670	1	Nkangala	3	1		1	#NULL!		4	1	8	#NULL!	#NULL!	#NULL!	#NULL!	#NULL!	#NULL!	#NULL!	#NULL!	#NULL!	1	1	1	1	1	-1	3	65	3	3	1	-1	2	1	2	1	1	4	1	1	2	87210232	1	1	2	1	#NULL!	5
1	80703165	3	eThekwini	1	1		1	#NULL!		6	1	2	#NULL!	#NULL!	#NULL!	#NULL!	#NULL!	#NULL!	#NULL!	#NULL!	#NULL!	1	1	1	1	1	-1	9	60	4	3	1	-1	1	1	2	1	1	4	1	1	1	59911325	3	1	2	1	#NULL!	2
1	80703177	4	Ehlanzeni	2	1		1	#NULL!		8	1	5	#NULL!	#NULL!	#NULL!	#NULL!	#NULL!	#NULL!	#NULL!	#NULL!	#NULL!	1	1	1	1	1	-1	6	58	4	2	1	-1	2	1	2	1	1	4	1	0	2	87411105	1	1	1	2	#NULL!	4
3	80705947	3	Ehlanzeni	1	1		1	#NULL!		6	1	9	#NULL!	#NULL!	#NULL!	#NULL!	#NULL!	#NULL!	#NULL!	#NULL!	#NULL!	1	1	1	1	1	-1	2	69	2	1	1	-1	2	1	2	1	2	4	1	#NULL!	2	87411105	1	2	4	2	#NULL!	4
4	80706159	2	Ehlanzeni	1	1		1	#NULL!		3	1	3	#NULL!	#NULL!	#NULL!	#NULL!	#NULL!	#NULL!	#NULL!	#NULL!	#NULL!	1	1	1	1	1	-1	8	67	3	3	1	-1	2	1	2	1	1	4	1	1	2	87411105	1	1	2	1	#NULL!	3
1	80706236	3	Ehlanzeni	1	1		1	#NULL!		8	1	8	#NULL!	#NULL!	#NULL!	#NULL!	#NULL!	#NULL!	#NULL!	#NULL!	#NULL!	1	1	1	1	1	-1	3	72	2	2	1	-1	2	1	2	1	2	4	1	#NULL!	2	87710112	1	2	4	1	#NULL!	5
1	80710281	1	Ehlanzeni	1	1		1	#NULL!		7	1	4	#NULL!	#NULL!	#NULL!	#NULL!	#NULL!	#NULL!	#NULL!	#NULL!	#NULL!	1	1	1	1	1	-1	7	59	4	3	1	-1	3	1	2	1	1	4	1	1	2	87710035	1	1	2	1	#NULL!	5
3	80710664	3	eThekwini	1	1		1	#NULL!		1	1	2	#NULL!	#NULL!	#NULL!	#NULL!	#NULL!	#NULL!	#NULL!	#NULL!	#NULL!	1	1	1	1	1	-1	9	59	4	2	1	-1	2	1	2	1	1	4	1	1	1	59914518	4	1	2	4	1	4
1	80715133	3	eThekwini	1	1		1	#NULL!		2	1	10	#NULL!	#NULL!	#NULL!	#NULL!	#NULL!	#NULL!	#NULL!	#NULL!	#NULL!	1	1	1	1	1	-1	1	62	4	4	1	-1	1	1	2	1	1	4	1	0	1	59911375	3	1	1	2	#NULL!	4
1	80738961	3	eThekwini	1	1		1	#NULL!		6	1	4	#NULL!	#NULL!	#NULL!	#NULL!	#NULL!	#NULL!	#NULL!	#NULL!	#NULL!	1	1	1	1	1	-1	7	64	3	2	1	-1	3	1	2	1	1	4	1	1	1	59911375	1	1	2	1	#NULL!	4
3	80741584	1	Nkangala	1	1		1	#NULL!		6	1	1	#NULL!	#NULL!	#NULL!	#NULL!	#NULL!	#NULL!	#NULL!	#NULL!	#NULL!	1	1	1	1	1	-1	10	67	3	3	1	-1	1	1	2	1	1	4	1	1	2	87210326	3	1	2	1	#NULL!	3
1	80775792	1	eThekwini	1	1		1	#NULL!		5	1	1	#NULL!	#NULL!	#NULL!	#NULL!	#NULL!	#NULL!	#NULL!	#NULL!	#NULL!	1	1	1	1	1	-1	10	62	4	3	1	-1	3	1	2	1	1	4	1	1	1	59914113	2	1	2	1	#NULL!	4
3	80775794	1	eThekwini	1	1		1	#NULL!		1	1	9	#NULL!	#NULL!	#NULL!	#NULL!	#NULL!	#NULL!	#NULL!	#NULL!	#NULL!	1	1	1	1	1	-1	2	59	4	3	1	-1	3	1	2	1	1	4	1	0	1	59914850	3	1	1	1	#NULL!	4
6	80775795	1	Uthungulu	1	1		1	#NULL!		2	1	1	#NULL!	#NULL!	#NULL!	#NULL!	#NULL!	#NULL!	#NULL!	#NULL!	#NULL!	1	1	1	1	1	-1	10	61	4	3	1	-1	3	1	2	1	1	4	1	0	1	58910040	3	1	1	1	#NULL!	3
1	80775877	5	eThekwini	1	1		1	#NULL!		4	1	10	#NULL!	#NULL!	#NULL!	#NULL!	#NULL!	#NULL!	#NULL!	#NULL!	#NULL!	1	1	1	1	1	-1	1	61	4	3	1	-1	3	1	2	1	1	4	1	0	1	59912497	2	1	1	3	#NULL!	4
3	80775878	5	eThekwini	1	1		1	#NULL!		1	1	11	#NULL!	#NULL!	#NULL!	#NULL!	#NULL!	#NULL!	#NULL!	#NULL!	#NULL!	1	1	1	1	1	-1	11	64	3	2	1	-1	2	1	2	1	1	4	1	0	1	59915019	4	1	1	2	#NULL!	4
3	80776957	3	Uthungulu	1	1		1	#NULL!		3	1	5	#NULL!	#NULL!	#NULL!	#NULL!	#NULL!	#NULL!	#NULL!	#NULL!	#NULL!	1	1	1	1	1	-1	6	59	4	3	1	-1	1	1	2	1	1	4	1	0	1	54210039	2	1	1	1	#NULL!	5
6	80776958	1	Zululand	1	1		1	#NULL!		4	1	5	#NULL!	#NULL!	#NULL!	#NULL!	#NULL!	#NULL!	#NULL!	#NULL!	#NULL!	1	1	1	1	1	-1	6	61	4	3	1	-1	2	1	2	1	1	4	1	1	1	58110244	3	1	2	1	#NULL!	3
6	80782763	5	Uthungulu	1	1		1	#NULL!		4	1	9	#NULL!	#NULL!	#NULL!	#NULL!	#NULL!	#NULL!	#NULL!	#NULL!	#NULL!	1	1	1	1	1	-1	2	60	4	3	1	-1	2	1	2	1	1	4	1	0	1	58910368	1	1	1	2	#NULL!	4
5	80788911	5	UMgungundlovu	1	1		1	#NULL!		4	1	12	#NULL!	#NULL!	#NULL!	#NULL!	#NULL!	#NULL!	#NULL!	#NULL!	#NULL!	1	1	1	1	1	-1	12	63	3	3	1	-1	1	1	2	1	1	4	1	1	1	56510084	3	1	2	4	2	5
3	80790093	5	UMgungundlovu	1	1		1	#NULL!		4	1	4	#NULL!	#NULL!	#NULL!	#NULL!	#NULL!	#NULL!	#NULL!	#NULL!	#NULL!	1	1	1	1	1	-1	7	72	2	2	1	-1	2	1	2	1	1	4	1	0	1	56610150	1	1	1	1	#NULL!	5
3	80798896	2	Nkangala	2	1		1	#NULL!		3	1	11	#NULL!	#NULL!	#NULL!	#NULL!	#NULL!	#NULL!	#NULL!	#NULL!	#NULL!	1	1	1	1	1	-1	11	72	2	2	1	-1	3	1	2	1	2	4	1	#NULL!	2	86810685	2	2	4	1	#NULL!	4
1	80799024	3	Gert Sibande	1	1		1	#NULL!		4	1	5	#NULL!	#NULL!	#NULL!	#NULL!	#NULL!	#NULL!	#NULL!	#NULL!	#NULL!	1	1	1	1	1	-1	6	68	2	3	1	-1	1	1	2	1	1	4	1	1	2	86610325	2	1	2	1	#NULL!	4
1	80814573	1	Gert Sibande	1	1		1	#NULL!		5	1	3	#NULL!	#NULL!	#NULL!	#NULL!	#NULL!	#NULL!	#NULL!	#NULL!	#NULL!	1	1	1	1	2	-1	8	68	2	3	1	-1	2	1	2	1	1	4	1	1	2	86610325	3	1	2	1	#NULL!	3
1	80814673	3	Gert Sibande	2	1		1	#NULL!		4	1	12	#NULL!	#NULL!	#NULL!	#NULL!	#NULL!	#NULL!	#NULL!	#NULL!	#NULL!	1	1	1	1	1	-1	12	65	3	2	1	-1	1	1	2	1	1	4	1	1	2	86610325	4	1	2	1	#NULL!	4
6	80867688	5	Ugu	1	1		1	#NULL!		3	1	5	#NULL!	#NULL!	#NULL!	#NULL!	#NULL!	#NULL!	#NULL!	#NULL!	#NULL!	1	1	1	1	1	-1	6	58	4	2	1	-1	1	1	2	1	2	4	1	#NULL!	1	50310240	3	2	4	1	#NULL!	5
3	80871218	1	Zululand	1	1		1	#NULL!		5	1	9	#NULL!	#NULL!	#NULL!	#NULL!	#NULL!	#NULL!	#NULL!	#NULL!	#NULL!	1	1	1	1	1	-1	2	59	4	3	1	-1	1	1	2	1	1	4	1	1	1	52910038	1	1	2	1	#NULL!	3
3	80871219	3	Zululand	1	1		1	#NULL!		4	1	11	#NULL!	#NULL!	#NULL!	#NULL!	#NULL!	#NULL!	#NULL!	#NULL!	#NULL!	1	1	1	1	1	-1	11	62	4	3	1	-1	2	1	2	1	1	4	1	1	1	52910149	2	1	2	1	#NULL!	3
2	80871220	3	Zululand	1	1		1	#NULL!		5	1	9	#NULL!	#NULL!	#NULL!	#NULL!	#NULL!	#NULL!	#NULL!	#NULL!	#NULL!	1	1	1	1	1	-1	2	59	4	3	1	-1	1	1	2	1	1	4	1	0	1	58010246	4	1	1	1	#NULL!	3
3	80871221	1	Zululand	1	1		1	#NULL!		5	1	1	#NULL!	#NULL!	#NULL!	#NULL!	#NULL!	#NULL!	#NULL!	#NULL!	#NULL!	1	1	1	1	1	-1	10	60	4	3	1	-1	1	1	2	1	1	4	1	0	1	58010098	2	1	1	1	#NULL!	3
2	80871738	4	UMgungundlovu	1	1		1	#NULL!		5	1	9	#NULL!	#NULL!	#NULL!	#NULL!	#NULL!	#NULL!	#NULL!	#NULL!	#NULL!	1	1	1	1	1	-1	2	66	3	3	1	-1	1	1	2	1	1	4	1	0	1	56610126	1	1	1	1	#NULL!	4
1	80872221	4	eThekwini	1	1		1	#NULL!		8	1	10	#NULL!	#NULL!	#NULL!	#NULL!	#NULL!	#NULL!	#NULL!	#NULL!	#NULL!	1	1	1	1	1	-1	1	71	2	3	1	-1	3	1	2	1	1	4	1	1	1	59911325	1	1	2	1	#NULL!	5
6	80875598	4	Ugu	1	1		1	#NULL!		6	1	10	#NULL!	#NULL!	#NULL!	#NULL!	#NULL!	#NULL!	#NULL!	#NULL!	#NULL!	1	1	1	1	1	-1	1	72	2	2	1	-1	1	1	2	1	1	4	1	1	1	50610477	4	1	2	1	#NULL!	5
5	80875948	5	Ugu	1	1		1	#NULL!		8	1	11	#NULL!	#NULL!	#NULL!	#NULL!	#NULL!	#NULL!	#NULL!	#NULL!	#NULL!	1	1	1	1	1	-1	11	71	2	3	1	-1	3	1	2	1	1	4	1	1	1	50610477	2	1	2	5	2	4
1	80875964	5	Ugu	1	1		1	#NULL!		1	1	11	#NULL!	#NULL!	#NULL!	#NULL!	#NULL!	#NULL!	#NULL!	#NULL!	#NULL!	1	1	1	1	1	-1	11	63	3	3	1	-1	1	1	2	1	1	4	1	1	1	50610477	3	1	2	4	1	5
1	80883004	1	eThekwini	1	1		1	#NULL!		4	1	6	#NULL!	#NULL!	#NULL!	#NULL!	#NULL!	#NULL!	#NULL!	#NULL!	#NULL!	1	1	1	1	1	-1	5	69	2	3	1	-1	3	1	2	1	1	4	1	1	1	59912691	2	1	2	2	#NULL!	5
1	80886984	1	Nkangala	2	1		1	#NULL!		5	1	5	#NULL!	#NULL!	#NULL!	#NULL!	#NULL!	#NULL!	#NULL!	#NULL!	#NULL!	1	1	1	1	1	-1	6	69	2	3	1	-1	2	1	2	1	1	4	1	1	2	87210120	4	1	2	1	#NULL!	4
1	80888072	1	Nkangala	1	1		1	#NULL!		4	1	2	#NULL!	#NULL!	#NULL!	#NULL!	#NULL!	#NULL!	#NULL!	#NULL!	#NULL!	1	1	1	1	1	-1	9	68	2	3	1	-1	1	1	2	1	1	4	1	2	2	87210120	3	1	3	3	#NULL!	5
1	80892635	3	Nkangala	1	1		1	#NULL!		6	1	4	#NULL!	#NULL!	#NULL!	#NULL!	#NULL!	#NULL!	#NULL!	#NULL!	#NULL!	1	1	1	1	1	-1	7	65	3	2	1	-1	1	1	2	1	1	4	1	1	2	87210120	1	1	2	1	#NULL!	3
2	80892992	1	Nkangala	1	1		1	#NULL!		3	1	9	#NULL!	#NULL!	#NULL!	#NULL!	#NULL!	#NULL!	#NULL!	#NULL!	#NULL!	1	1	1	1	1	-1	2	69	2	3	1	-1	1	1	2	1	1	4	1	1	2	87210120	2	1	2	1	#NULL!	4
6	80893599	5	Zululand	1	1		1	#NULL!		5	2	4	9	#NULL!	#NULL!	#NULL!	#NULL!	#NULL!	#NULL!	#NULL!	1	#NULL!	1	1	1	1	-1	7	64	3	2	1	-1	2	1	2	1	1	4	1	1	1	52910151	3	1	2	3	#NULL!	4
5	80895442	1	eThekwini	1	1		1	#NULL!		3	1	7	#NULL!	#NULL!	#NULL!	#NULL!	#NULL!	#NULL!	#NULL!	#NULL!	#NULL!	1	1	1	1	1	-1	4	72	2	3	1	-1	1	1	2	1	2	4	1	#NULL!	1	59913038	1	2	4	3	#NULL!	2
1	80902346	4	eThekwini	1	1		1	#NULL!		8	1	9	#NULL!	#NULL!	#NULL!	#NULL!	#NULL!	#NULL!	#NULL!	#NULL!	#NULL!	1	1	1	1	1	-1	2	72	2	3	1	-1	3	1	2	1	1	4	1	0	1	59911325	1	1	1	1	#NULL!	4
1	80903710	3	Nkangala	1	1		1	#NULL!		2	1	10	#NULL!	#NULL!	#NULL!	#NULL!	#NULL!	#NULL!	#NULL!	#NULL!	#NULL!	1	1	1	1	1	-1	1	64	3	3	1	-1	1	1	2	1	1	4	1	1	2	87210036	3	1	2	1	#NULL!	5
1	80903767	1	Nkangala	1	1		1	#NULL!		4	1	9	#NULL!	#NULL!	#NULL!	#NULL!	#NULL!	#NULL!	#NULL!	#NULL!	#NULL!	1	1	1	1	1	-1	2	66	3	3	1	-1	1	1	2	1	1	4	1	1	2	87210036	4	1	2	1	#NULL!	4
5	80904506	1	eThekwini	1	1		1	#NULL!		1	1	7	#NULL!	#NULL!	#NULL!	#NULL!	#NULL!	#NULL!	#NULL!	#NULL!	#NULL!	1	1	1	1	1	-1	4	66	3	3	1	-1	3	1	2	1	1	4	1	1	1	59913037	4	1	2	1	#NULL!	5
2	80907104	4	UMgungundlovu	1	1		1	#NULL!		3	1	3	#NULL!	#NULL!	#NULL!	#NULL!	#NULL!	#NULL!	#NULL!	#NULL!	#NULL!	1	1	1	1	1	-1	8	63	3	3	1	-1	3	1	2	1	2	4	1	#NULL!	1	56310032	4	2	4	3	#NULL!	4
1	80916704	3	Nkangala	1	1		1	#NULL!		2	1	6	#NULL!	#NULL!	#NULL!	#NULL!	#NULL!	#NULL!	#NULL!	#NULL!	#NULL!	1	1	1	1	1	-1	5	64	3	3	1	-1	1	1	2	1	1	4	1	1	2	87210036	1	1	2	1	#NULL!	4
6	80951298	5	Zululand	1	1		1	#NULL!		5	1	10	#NULL!	#NULL!	#NULL!	#NULL!	#NULL!	#NULL!	#NULL!	#NULL!	#NULL!	1	1	1	1	1	-1	1	61	4	3	1	-1	3	1	2	1	1	4	1	0	1	52910149	3	1	1	3	#NULL!	3
6	80951299	5	Zululand	1	1		1	#NULL!		3	1	1	#NULL!	#NULL!	#NULL!	#NULL!	#NULL!	#NULL!	#NULL!	#NULL!	#NULL!	1	1	1	1	1	-1	10	64	3	3	1	-1	3	1	2	1	1	4	1	0	1	58010148	2	1	1	1	#NULL!	3
6	80951300	5	Zululand	1	1		1	#NULL!		4	1	8	#NULL!	#NULL!	#NULL!	#NULL!	#NULL!	#NULL!	#NULL!	#NULL!	#NULL!	1	1	1	1	1	-1	3	61	4	2	1	-1	3	1	2	1	1	4	1	0	1	58010138	4	1	1	1	#NULL!	2
1	80951785	2	Zululand	1	2		1	#NULL!		6	1	1	#NULL!	#NULL!	#NULL!	#NULL!	#NULL!	#NULL!	#NULL!	#NULL!	#NULL!	1	1	1	1	1	-1	10	67	3	2	1	-1	3	1	2	1	1	4	1	1	1	58110224	4	1	2	1	#NULL!	5
1	80951786	2	Uthungulu	1	2		1	#NULL!		7	1	6	#NULL!	#NULL!	#NULL!	#NULL!	#NULL!	#NULL!	#NULL!	#NULL!	#NULL!	1	1	1	1	1	-1	5	68	2	2	1	-1	3	1	2	1	1	4	1	1	1	58810072	1	1	2	1	#NULL!	5
1	80951787	1	Uthungulu	1	2		1	#NULL!		4	1	9	#NULL!	#NULL!	#NULL!	#NULL!	#NULL!	#NULL!	#NULL!	#NULL!	#NULL!	1	1	1	1	1	-1	2	68	2	3	1	-1	2	1	2	1	1	4	1	1	1	58810020	4	1	2	1	#NULL!	5
1	80951788	2	Uthungulu	1	2		1	#NULL!		1	1	5	#NULL!	#NULL!	#NULL!	#NULL!	#NULL!	#NULL!	#NULL!	#NULL!	#NULL!	1	1	1	1	1	-1	6	61	4	3	1	-1	2	1	2	1	1	4	1	1	1	58710070	4	1	2	1	#NULL!	4
1	80955576	4	Umgungundlovu	1	1		1	#NULL!		5	1	9	#NULL!	#NULL!	#NULL!	#NULL!	#NULL!	#NULL!	#NULL!	#NULL!	#NULL!	1	1	1	1	1	-1	1	67	3	1	1	-1	3	1	2	1	1	4	1	0	1	56110145	2	1	1	3	#NULL!	5
3	80956989	5	eThekwini	1	1		1	#NULL!		5	1	7	#NULL!	#NULL!	#NULL!	#NULL!	#NULL!	#NULL!	#NULL!	#NULL!	#NULL!	1	1	1	1	1	-1	4	66	3	3	1	-1	1	1	2	1	1	4	1	0	1	59912244	3	1	1	1	#NULL!	5
3	80958353	1	Ugu	1	1		1	#NULL!		4	1	1	#NULL!	#NULL!	#NULL!	#NULL!	#NULL!	#NULL!	#NULL!	#NULL!	#NULL!	1	1	1	1	1	-1	10	65	3	2	1	-1	3	1	2	1	1	4	1	1	1	50310240	1	1	2	1	#NULL!	4
1	80960676	2	eThekwini	1	1		1	#NULL!		5	1	3	#NULL!	#NULL!	#NULL!	#NULL!	#NULL!	#NULL!	#NULL!	#NULL!	#NULL!	1	1	1	1	1	-1	8	64	3	2	1	-1	1	1	2	1	1	4	1	1	1	59912211	3	1	2	2	#NULL!	5
1	80962968	2	eThekwini	1	2		1	#NULL!		4	1	3	#NULL!	#NULL!	#NULL!	#NULL!	#NULL!	#NULL!	#NULL!	#NULL!	#NULL!	1	1	1	1	1	-1	8	66	3	2	1	-1	1	1	2	1	1	4	1	0	1	59911375	2	1	1	1	#NULL!	5
1	80963230	4	Ehlanzeni	1	1		1	#NULL!		7	1	8	#NULL!	#NULL!	#NULL!	#NULL!	#NULL!	#NULL!	#NULL!	#NULL!	#NULL!	1	1	1	1	1	-1	3	67	3	2	1	-1	1	1	2	1	1	4	1	1	2	87410605	4	1	2	2	#NULL!	5
6	80964579	1	Zululand	1	1		1	#NULL!		5	2	5	7	#NULL!	#NULL!	#NULL!	#NULL!	#NULL!	#NULL!	#NULL!	1	#NULL!	1	1	1	1	-1	6	61	4	3	1	-1	3	1	2	1	1	4	1	0	1	52910146	3	1	1	1	#NULL!	4
6	80964580	1	Zululand	1	1		1	#NULL!		2	1	1	#NULL!	#NULL!	#NULL!	#NULL!	#NULL!	#NULL!	#NULL!	#NULL!	#NULL!	1	1	1	1	1	-1	10	60	4	2	1	-1	3	1	2	1	1	4	1	0	1	58010148	1	1	1	1	#NULL!	5
1	80964921	3	Umgungundlovu	1	1		1	#NULL!		5	1	10	#NULL!	#NULL!	#NULL!	#NULL!	#NULL!	#NULL!	#NULL!	#NULL!	#NULL!	1	1	1	1	1	-1	1	60	4	4	1	-1	3	1	2	1	1	4	1	0	1	56110145	4	1	1	2	#NULL!	4
3	80965832	1	eThekwini	1	1		1	#NULL!		4	1	11	#NULL!	#NULL!	#NULL!	#NULL!	#NULL!	#NULL!	#NULL!	#NULL!	#NULL!	1	1	1	1	1	-1	11	70	2	3	1	-1	3	1	2	1	1	4	1	1	1	59913169	3	1	2	4	2	5
6	80967273	5	Zululand	1	1		1	#NULL!		3	1	6	#NULL!	#NULL!	#NULL!	#NULL!	#NULL!	#NULL!	#NULL!	#NULL!	#NULL!	1	1	1	1	1	-1	5	61	4	3	1	-1	3	1	2	1	1	4	1	0	1	58010156	4	1	1	2	#NULL!	2
6	80972244	1	Zululand	1	1		1	#NULL!		3	1	5	#NULL!	#NULL!	#NULL!	#NULL!	#NULL!	#NULL!	#NULL!	#NULL!	#NULL!	1	1	1	1	1	-1	6	59	4	3	1	-1	3	1	2	1	1	4	1	0	1	58010295	4	1	1	1	#NULL!	4
6	80972245	1	Zululand	1	1		1	#NULL!		7	1	12	#NULL!	#NULL!	#NULL!	#NULL!	#NULL!	#NULL!	#NULL!	#NULL!	#NULL!	1	1	1	1	1	-1	12	61	4	3	1	-1	3	1	2	1	1	4	1	0	1	58010168	4	1	1	1	#NULL!	5
1	80988514	3	eThekwini	1	1		1	#NULL!		2	1	5	#NULL!	#NULL!	#NULL!	#NULL!	#NULL!	#NULL!	#NULL!	#NULL!	#NULL!	1	1	1	1	1	-1	6	65	3	3	1	-1	3	1	2	1	1	4	1	1	1	59911375	4	1	2	2	#NULL!	4
2	80993040	3	Gert Sibande	1	1		1	#NULL!		2	1	7	#NULL!	#NULL!	#NULL!	#NULL!	#NULL!	#NULL!	#NULL!	#NULL!	#NULL!	1	1	1	1	1	-1	4	69	2	2	1	-1	1	1	2	1	1	4	1	1	2	86610301	1	1	2	1	#NULL!	4
1	80993042	3	Gert Sibande	1	2		1	#NULL!		3	1	4	#NULL!	#NULL!	#NULL!	#NULL!	#NULL!	#NULL!	#NULL!	#NULL!	#NULL!	1	1	1	1	1	-1	7	66	3	3	1	-1	2	1	2	1	1	4	1	1	2	86610301	1	1	2	1	#NULL!	4
2	80996157	4	eThekwini	1	1		1	#NULL!		4	1	9	#NULL!	#NULL!	#NULL!	#NULL!	#NULL!	#NULL!	#NULL!	#NULL!	#NULL!	1	1	1	1	1	-1	2	66	3	3	1	-1	3	1	2	1	1	4	1	1	1	59913108	1	1	2	3	#NULL!	5
2	80996723	3	Gert Sibande	1	1		1	#NULL!		3	1	3	#NULL!	#NULL!	#NULL!	#NULL!	#NULL!	#NULL!	#NULL!	#NULL!	#NULL!	1	1	1	1	1	-1	8	65	3	2	1	-1	1	1	2	1	1	4	1	1	2	86610301	2	1	2	1	#NULL!	5
1	81004208	3	Gert Sibande	1	1		1	#NULL!		5	1	9	#NULL!	#NULL!	#NULL!	#NULL!	#NULL!	#NULL!	#NULL!	#NULL!	#NULL!	1	1	1	1	1	-1	2	65	3	3	1	-1	2	1	2	1	1	4	1	0	2	86610480	1	1	1	1	#NULL!	3
2	81004400	4	eThekwini	1	1		1	#NULL!		5	1	5	#NULL!	#NULL!	#NULL!	#NULL!	#NULL!	#NULL!	#NULL!	#NULL!	#NULL!	1	1	1	1	1	-1	6	63	3	3	1	-1	1	1	2	1	1	4	1	1	1	59914259	3	1	2	2	#NULL!	4
2	81007745	4	eThekwini	1	1		1	#NULL!		4	1	8	#NULL!	#NULL!	#NULL!	#NULL!	#NULL!	#NULL!	#NULL!	#NULL!	#NULL!	1	1	1	1	2	-1	3	66	3	2	1	-1	3	1	2	1	1	4	1	0	1	59913910	3	1	1	1	#NULL!	5
3	81009730	3	Gert Sibande	1	1		1	#NULL!		4	1	12	#NULL!	#NULL!	#NULL!	#NULL!	#NULL!	#NULL!	#NULL!	#NULL!	#NULL!	1	1	1	1	1	-1	12	64	3	3	1	-1	2	1	2	1	1	4	1	1	2	86610039	3	1	2	1	#NULL!	4
2	81010578	3	Gert Sibande	1	1		1	#NULL!		3	1	2	#NULL!	#NULL!	#NULL!	#NULL!	#NULL!	#NULL!	#NULL!	#NULL!	#NULL!	1	1	1	1	1	-1	8	71	2	2	1	-1	1	1	2	1	1	4	1	1	2	86610480	4	1	2	1	#NULL!	5
3	81022832	2	eThekwini	1	1		1	#NULL!		3	1	2	#NULL!	#NULL!	#NULL!	#NULL!	#NULL!	#NULL!	#NULL!	#NULL!	#NULL!	1	1	1	1	1	-1	9	69	2	2	1	-1	3	1	2	1	1	4	1	0	1	59915518	1	1	1	1	#NULL!	5
3	81022833	4	eThekwini	1	1		1	#NULL!		5	2	1	4	#NULL!	#NULL!	#NULL!	#NULL!	#NULL!	#NULL!	#NULL!	1	#NULL!	1	1	1	1	-1	10	70	2	2	1	-1	3	1	2	1	1	4	1	0	1	59915518	4	1	1	2	#NULL!	5
6	81053867	1	Zululand	1	1		1	#NULL!		5	2	7	9	#NULL!	#NULL!	#NULL!	#NULL!	#NULL!	#NULL!	#NULL!	1	#NULL!	1	1	1	1	-1	1	61	4	3	1	-1	3	1	2	1	1	4	1	1	1	58010098	3	1	2	1	#NULL!	5
3	81059070	5	eThekwini	1	1		1	#NULL!		4	1	7	#NULL!	#NULL!	#NULL!	#NULL!	#NULL!	#NULL!	#NULL!	#NULL!	#NULL!	1	1	1	1	1	-1	4	61	4	2	1	-1	1	1	2	1	1	4	1	1	1	59911314	2	1	2	2	#NULL!	3
1	81059979	1	eThekwini	1	1		1	#NULL!		5	1	5	#NULL!	#NULL!	#NULL!	#NULL!	#NULL!	#NULL!	#NULL!	#NULL!	#NULL!	1	1	1	1	1	-1	6	63	3	3	1	-1	3	1	2	1	1	4	1	1	1	59911314	3	1	2	1	#NULL!	5
1	81060285	3	Gert Sibande	1	1		1	#NULL!		5	1	4	#NULL!	#NULL!	#NULL!	#NULL!	#NULL!	#NULL!	#NULL!	#NULL!	#NULL!	1	1	1	1	1	-1	2	64	3	1	1	-1	1	1	2	1	1	4	1	1	2	86610039	2	1	2	1	#NULL!	5
2	81060328	3	Gert Sibande	1	1		1	#NULL!		6	1	3	#NULL!	#NULL!	#NULL!	#NULL!	#NULL!	#NULL!	#NULL!	#NULL!	#NULL!	1	1	1	1	1	-1	8	64	3	4	1	-1	2	1	2	1	1	4	1	1	2	86610176	1	1	2	1	#NULL!	3
5	81060724	5	eThekwini	1	1		1	#NULL!		2	1	6	#NULL!	#NULL!	#NULL!	#NULL!	#NULL!	#NULL!	#NULL!	#NULL!	#NULL!	1	1	1	1	1	-1	5	59	4	4	1	-1	3	1	2	1	1	4	1	0	1	59911291	3	1	1	2	#NULL!	3
1	81062338	1	eThekwini	1	1		1	#NULL!		1	1	9	#NULL!	#NULL!	#NULL!	#NULL!	#NULL!	#NULL!	#NULL!	#NULL!	#NULL!	1	1	1	1	1	-1	2	63	3	3	1	-1	3	1	2	1	1	4	1	1	1	59914071	4	1	2	1	#NULL!	4
2	81063580	1	Gert Sibande	1	1		1	#NULL!		6	1	5	#NULL!	#NULL!	#NULL!	#NULL!	#NULL!	#NULL!	#NULL!	#NULL!	#NULL!	1	1	1	1	1	-1	6	67	3	3	1	-1	2	1	2	1	1	4	1	1	2	86610107	4	1	2	1	#NULL!	3
3	81063581	1	Gert Sibande	1	1		1	#NULL!		4	1	1	#NULL!	#NULL!	#NULL!	#NULL!	#NULL!	#NULL!	#NULL!	#NULL!	#NULL!	1	1	1	1	1	-1	10	65	3	3	1	-1	1	1	2	1	1	4	1	1	2	86610107	2	1	2	1	#NULL!	4
3	81065141	4	eThekwini	1	1		1	#NULL!		6	1	6	#NULL!	#NULL!	#NULL!	#NULL!	#NULL!	#NULL!	#NULL!	#NULL!	#NULL!	1	1	1	1	1	-1	5	70	2	3	1	-1	1	1	2	1	1	4	1	1	1	59914259	4	1	2	3	#NULL!	5
3	81067602	5	eThekwini	1	1		1	#NULL!		4	2	3	12	#NULL!	#NULL!	#NULL!	#NULL!	#NULL!	#NULL!	#NULL!	1	#NULL!	1	1	1	1	-1	8	61	4	3	1	-1	3	1	2	1	1	4	1	1	1	59914113	3	1	2	2	#NULL!	5
4	81067843	5	eThekwini	1	1		1	#NULL!		5	1	11	#NULL!	#NULL!	#NULL!	#NULL!	#NULL!	#NULL!	#NULL!	#NULL!	#NULL!	1	1	1	1	1	-1	11	62	4	2	1	-1	1	1	2	1	1	4	1	1	1	59910365	4	1	2	4	2	1
1	81075144	1	eThekwini	1	1		1	#NULL!		1	1	3	#NULL!	#NULL!	#NULL!	#NULL!	#NULL!	#NULL!	#NULL!	#NULL!	#NULL!	1	1	1	1	1	-1	8	68	2	3	1	-1	1	1	2	1	1	4	1	1	1	59910171	2	1	2	1	#NULL!	5
1	81076086	2	eThekwini	1	2		1	#NULL!		2	1	5	#NULL!	#NULL!	#NULL!	#NULL!	#NULL!	#NULL!	#NULL!	#NULL!	#NULL!	1	1	1	1	1	-1	6	66	3	3	1	-1	3	1	2	1	1	4	1	1	1	59910692	4	1	2	1	#NULL!	4
2	81081453	2	eThekwini	1	2		1	#NULL!		3	1	10	#NULL!	#NULL!	#NULL!	#NULL!	#NULL!	#NULL!	#NULL!	#NULL!	#NULL!	1	1	1	1	1	-1	1	69	2	2	1	-1	3	1	2	1	1	4	1	1	1	59911542	2	1	2	1	#NULL!	5
1	81089698	2	eThekwini	1	2		1	#NULL!		1	1	1	#NULL!	#NULL!	#NULL!	#NULL!	#NULL!	#NULL!	#NULL!	#NULL!	#NULL!	1	1	1	1	1	-1	10	61	4	3	1	-1	3	1	2	1	1	4	1	1	1	59910419	2	1	2	1	#NULL!	5
1	81092592	4	eThekwini	1	1		1	#NULL!		3	1	10	#NULL!	#NULL!	#NULL!	#NULL!	#NULL!	#NULL!	#NULL!	#NULL!	#NULL!	1	1	1	1	1	-1	1	63	3	4	1	-1	1	1	2	1	1	4	1	0	1	59910365	2	1	1	5	2	1
1	81093132	1	eThekwini	1	2		1	#NULL!		4	1	7	#NULL!	#NULL!	#NULL!	#NULL!	#NULL!	#NULL!	#NULL!	#NULL!	#NULL!	1	1	1	1	1	-1	4	68	2	3	1	-1	2	1	2	1	1	4	1	1	1	59910931	3	1	2	1	#NULL!	5
2	81097249	2	eThekwini	1	2		1	#NULL!		1	1	8	#NULL!	#NULL!	#NULL!	#NULL!	#NULL!	#NULL!	#NULL!	#NULL!	#NULL!	1	1	1	1	1	-1	3	60	4	3	1	-1	3	1	2	1	1	4	1	1	1	59910571	1	1	2	1	#NULL!	5
3	81104585	4	eThekwini	1	1		1	#NULL!		2	1	1	#NULL!	#NULL!	#NULL!	#NULL!	#NULL!	#NULL!	#NULL!	#NULL!	#NULL!	1	1	1	1	1	-1	10	58	4	3	1	-1	1	1	2	1	1	4	1	1	1	59914518	2	1	2	2	#NULL!	5
2	81105759	1	Nkangala	1	1		1	#NULL!		4	1	11	#NULL!	#NULL!	#NULL!	#NULL!	#NULL!	#NULL!	#NULL!	#NULL!	#NULL!	1	1	1	1	1	-1	11	64	3	1	1	-1	1	1	2	1	1	4	1	1	2	86910008	2	1	2	1	#NULL!	5
3	81109520	1	eThekwini	1	1		1	#NULL!		4	1	3	#NULL!	#NULL!	#NULL!	#NULL!	#NULL!	#NULL!	#NULL!	#NULL!	#NULL!	1	1	1	1	1	-1	8	60	4	3	1	-1	2	1	2	1	1	4	1	1	1	59910254	2	1	2	1	#NULL!	4
2	81109522	3	eThekwini	1	1		1	#NULL!		4	1	9	#NULL!	#NULL!	#NULL!	#NULL!	#NULL!	#NULL!	#NULL!	#NULL!	#NULL!	1	1	1	1	1	-1	2	62	4	3	1	-1	1	1	2	1	1	4	1	1	1	59911542	3	1	2	1	#NULL!	3
2	81109523	1	eThekwini	1	1		1	#NULL!		2	1	5	#NULL!	#NULL!	#NULL!	#NULL!	#NULL!	#NULL!	#NULL!	#NULL!	#NULL!	1	1	1	1	1	-1	6	59	4	3	1	-1	1	1	2	1	1	4	1	1	1	59911560	2	1	2	1	#NULL!	4
2	81109524	1	eThekwini	1	1		1	#NULL!		2	1	7	#NULL!	#NULL!	#NULL!	#NULL!	#NULL!	#NULL!	#NULL!	#NULL!	#NULL!	1	1	1	1	1	-1	4	59	4	3	1	-1	1	1	2	1	1	4	1	0	1	59911588	2	1	1	4	2	5
1	81113031	2	eThekwini	1	2		1	#NULL!		1	1	3	#NULL!	#NULL!	#NULL!	#NULL!	#NULL!	#NULL!	#NULL!	#NULL!	#NULL!	1	1	1	1	1	-1	8	60	4	3	1	-1	3	1	2	1	1	4	1	1	1	59910986	1	1	2	1	#NULL!	5
3	81114980	3	eThekwini	1	2		1	#NULL!		1	1	2	#NULL!	#NULL!	#NULL!	#NULL!	#NULL!	#NULL!	#NULL!	#NULL!	#NULL!	1	1	1	1	1	-1	9	60	4	3	1	-1	3	1	2	1	1	4	1	0	1	59914603	4	1	1	2	#NULL!	2
3	81114981	3	eThekwini	1	2		1	#NULL!		7	1	8	#NULL!	#NULL!	#NULL!	#NULL!	#NULL!	#NULL!	#NULL!	#NULL!	#NULL!	1	1	1	1	1	-1	3	62	4	4	1	-1	1	1	2	1	1	4	1	1	1	59914575	4	1	2	1	#NULL!	4
1	81114982	3	eThekwini	1	1		1	#NULL!		2	1	10	#NULL!	#NULL!	#NULL!	#NULL!	#NULL!	#NULL!	#NULL!	#NULL!	#NULL!	1	1	1	1	1	-1	1	60	4	2	1	-1	1	1	2	1	1	4	1	0	1	59914423	3	1	1	1	#NULL!	4
2	81117064	3	Nkangala	1	1		1	#NULL!		2	1	1	#NULL!	#NULL!	#NULL!	#NULL!	#NULL!	#NULL!	#NULL!	#NULL!	#NULL!	1	1	1	1	1	-1	10	65	3	1	1	-1	1	1	2	1	1	4	1	1	2	86910008	4	1	2	1	#NULL!	5
2	81120475	1	eThekwini	1	1		1	#NULL!		5	2	2	12	#NULL!	#NULL!	#NULL!	#NULL!	#NULL!	#NULL!	#NULL!	1	#NULL!	1	1	1	1	-1	9	60	4	3	1	-1	1	1	2	1	1	4	1	0	1	59910992	4	1	1	2	#NULL!	3
2	81152319	4	eThekwini	1	1		1	#NULL!		4	1	5	#NULL!	#NULL!	#NULL!	#NULL!	#NULL!	#NULL!	#NULL!	#NULL!	#NULL!	1	1	1	1	1	-1	6	66	3	3	1	-1	3	1	2	1	1	4	1	1	1	59914518	1	1	2	1	#NULL!	5
3	81152392	5	eThekwini	1	1		1	#NULL!		4	1	6	#NULL!	#NULL!	#NULL!	#NULL!	#NULL!	#NULL!	#NULL!	#NULL!	#NULL!	1	1	1	1	1	-1	5	64	3	3	1	-1	3	1	2	1	1	4	1	0	1	59912170	3	1	1	2	#NULL!	4
3	81152393	5	eThekwini	1	1		1	#NULL!		4	1	5	#NULL!	#NULL!	#NULL!	#NULL!	#NULL!	#NULL!	#NULL!	#NULL!	#NULL!	1	1	1	1	1	-1	6	63	3	2	1	-1	3	1	2	1	1	4	1	1	1	59913225	1	1	2	3	#NULL!	4
3	81152394	5	eThekwini	1	1		1	#NULL!		5	1	6	#NULL!	#NULL!	#NULL!	#NULL!	#NULL!	#NULL!	#NULL!	#NULL!	#NULL!	1	1	1	1	1	-1	5	64	3	3	1	-1	3	1	2	1	1	4	1	0	1	59914850	2	1	1	2	#NULL!	4
2	81152395	1	eThekwini	1	1		1	#NULL!		1	1	2	#NULL!	#NULL!	#NULL!	#NULL!	#NULL!	#NULL!	#NULL!	#NULL!	#NULL!	1	1	1	1	1	-1	9	61	4	3	1	-1	3	1	2	1	1	4	1	0	1	59912170	2	1	1	1	#NULL!	4
6	81152396	1	eThekwini	1	1		1	#NULL!		3	1	4	#NULL!	#NULL!	#NULL!	#NULL!	#NULL!	#NULL!	#NULL!	#NULL!	#NULL!	1	1	1	1	1	-1	7	64	3	3	1	-1	3	1	2	1	1	4	1	1	1	59911960	3	1	2	1	#NULL!	4
1	81152397	1	eThekwini	1	1		1	#NULL!		5	1	7	#NULL!	#NULL!	#NULL!	#NULL!	#NULL!	#NULL!	#NULL!	#NULL!	#NULL!	1	1	1	1	1	-1	4	64	3	3	1	-1	3	1	2	1	1	4	1	0	1	59913225	4	1	1	1	#NULL!	4
2	81154028	2	eThekwini	1	1		1	#NULL!		1	1	9	#NULL!	#NULL!	#NULL!	#NULL!	#NULL!	#NULL!	#NULL!	#NULL!	#NULL!	1	1	1	1	1	-1	2	60	4	3	1	-1	2	1	2	1	1	4	1	1	1	59912015	4	1	2	4	1	5
1	81159203	1	eThekwini	1	1		1	#NULL!		4	1	6	#NULL!	#NULL!	#NULL!	#NULL!	#NULL!	#NULL!	#NULL!	#NULL!	#NULL!	1	1	1	1	1	-1	5	64	3	3	1	-1	3	1	2	1	1	4	1	1	1	59915019	1	1	2	1	#NULL!	5
3	81159248	5	UMgungundlovu	1	1		1	#NULL!		3	1	3	#NULL!	#NULL!	#NULL!	#NULL!	#NULL!	#NULL!	#NULL!	#NULL!	#NULL!	1	1	1	1	1	-1	8	64	3	3	1	-1	3	1	2	1	1	4	1	0	1	56710059	4	1	1	2	#NULL!	3
3	81166277	5	eThekwini	1	1		1	#NULL!		5	1	6	#NULL!	#NULL!	#NULL!	#NULL!	#NULL!	#NULL!	#NULL!	#NULL!	#NULL!	1	1	1	1	1	-1	5	64	3	3	1	-1	3	1	2	1	1	4	1	1	1	59911952	2	1	2	2	#NULL!	2
1	81180709	3	Nkangala	1	1		1	#NULL!		5	2	3	4	#NULL!	#NULL!	#NULL!	#NULL!	#NULL!	#NULL!	#NULL!	1	#NULL!	1	1	1	1	-1	8	67	3	1	1	-1	1	1	2	1	1	4	1	1	2	86910391	2	1	2	1	#NULL!	5
1	81185613	3	Nkangala	1	1		1	#NULL!		5	1	6	#NULL!	#NULL!	#NULL!	#NULL!	#NULL!	#NULL!	#NULL!	#NULL!	#NULL!	1	1	1	1	1	-1	5	70	2	2	1	-1	1	1	2	1	1	4	1	1	2	86910299	4	1	2	1	#NULL!	4
2	81196438	1	Nkangala	1	1		1	#NULL!		4	1	9	#NULL!	#NULL!	#NULL!	#NULL!	#NULL!	#NULL!	#NULL!	#NULL!	#NULL!	1	1	1	1	1	-1	2	68	2	1	1	-1	1	1	2	1	1	4	1	1	2	86910391	3	1	2	1	#NULL!	4
3	81251602	3	Ugu	1	1		1	#NULL!		4	1	1	#NULL!	#NULL!	#NULL!	#NULL!	#NULL!	#NULL!	#NULL!	#NULL!	#NULL!	1	1	1	1	1	-1	10	59	4	2	1	-1	1	1	2	1	1	4	1	0	1	50610399	2	1	1	2	#NULL!	4
6	81251603	3	Ugu	1	1		1	#NULL!		4	1	7	#NULL!	#NULL!	#NULL!	#NULL!	#NULL!	#NULL!	#NULL!	#NULL!	#NULL!	1	1	1	1	1	-1	4	65	3	2	1	-1	3	1	2	1	1	4	1	1	1	50410043	4	1	2	2	#NULL!	1
6	81251604	3	Ugu	1	1		1	#NULL!		3	1	8	#NULL!	#NULL!	#NULL!	#NULL!	#NULL!	#NULL!	#NULL!	#NULL!	#NULL!	1	1	1	1	1	-1	3	67	3	3	1	-1	3	1	2	1	1	4	1	1	1	50410043	3	1	2	1	#NULL!	4
1	81251605	3	Ugu	1	1		1	#NULL!		2	1	5	#NULL!	#NULL!	#NULL!	#NULL!	#NULL!	#NULL!	#NULL!	#NULL!	#NULL!	1	1	1	1	1	-1	6	71	2	4	1	-1	1	1	2	1	1	4	1	1	1	50310129	2	1	2	1	#NULL!	4
2	81252294	1	Nkangala	1	1		1	#NULL!		6	1	4	#NULL!	#NULL!	#NULL!	#NULL!	#NULL!	#NULL!	#NULL!	#NULL!	#NULL!	1	1	1	1	1	-1	7	66	3	2	1	-1	2	1	2	1	1	4	1	1	2	86910008	1	1	2	1	#NULL!	3
2	81252295	1	Nkangala	1	1		1	#NULL!		3	1	6	#NULL!	#NULL!	#NULL!	#NULL!	#NULL!	#NULL!	#NULL!	#NULL!	#NULL!	1	1	1	1	1	-1	5	69	2	2	1	-1	1	1	2	1	1	4	1	1	2	86910008	3	1	2	1	#NULL!	3
1	81255313	1	Nkangala	1	1		1	#NULL!		4	1	1	#NULL!	#NULL!	#NULL!	#NULL!	#NULL!	#NULL!	#NULL!	#NULL!	#NULL!	1	1	1	1	1	-1	10	65	3	3	1	-1	1	1	2	1	1	4	1	1	2	87110451	4	1	2	1	#NULL!	1
5	81255332	1	Nkangala	1	1		1	#NULL!		6	1	5	#NULL!	#NULL!	#NULL!	#NULL!	#NULL!	#NULL!	#NULL!	#NULL!	#NULL!	1	1	1	1	1	-1	6	68	2	3	1	-1	1	1	2	1	1	4	1	1	2	87110451	3	1	2	1	#NULL!	4
5	81255747	2	Nkangala	2	1		1	#NULL!		4	2	5	5	#NULL!	#NULL!	#NULL!	#NULL!	#NULL!	#NULL!	#NULL!	1	#NULL!	1	1	1	1	-1	6	71	2	3	1	-1	2	1	2	1	1	4	1	1	2	87110451	1	1	2	7	1	4
1	81259563	4	Nkangala	1	1		1	#NULL!		7	1	4	#NULL!	#NULL!	#NULL!	#NULL!	#NULL!	#NULL!	#NULL!	#NULL!	#NULL!	1	1	1	1	1	-1	7	64	3	3	1	-1	1	1	2	1	1	4	1	1	2	87110494	2	1	2	1	#NULL!	5
2	81259569	1	Nkangala	1	1		1	#NULL!		4	1	5	#NULL!	#NULL!	#NULL!	#NULL!	#NULL!	#NULL!	#NULL!	#NULL!	#NULL!	1	1	1	1	1	-1	6	68	2	4	1	-1	2	1	2	1	1	4	1	1	2	87110494	1	1	2	2	#NULL!	3
1	81260493	1	Nkangala	1	1		1	#NULL!		4	1	8	#NULL!	#NULL!	#NULL!	#NULL!	#NULL!	#NULL!	#NULL!	#NULL!	#NULL!	1	1	1	1	1	-1	3	64	3	3	1	-1	2	1	2	1	1	4	1	1	2	87110494	3	1	2	1	#NULL!	5
1	81263350	3	Nkangala	1	1		1	#NULL!		5	1	2	#NULL!	#NULL!	#NULL!	#NULL!	#NULL!	#NULL!	#NULL!	#NULL!	#NULL!	1	1	1	1	1	-1	9	69	2	2	1	-1	2	1	2	1	1	4	1	1	2	87110494	4	1	2	1	#NULL!	4
1	81265579	2	UMgungundlovu	1	1		1	#NULL!		5	1	7	#NULL!	#NULL!	#NULL!	#NULL!	#NULL!	#NULL!	#NULL!	#NULL!	#NULL!	1	1	1	1	1	-1	4	66	3	3	1	-1	1	1	2	1	1	4	1	0	1	56610985	2	1	1	1	#NULL!	5
1	81266471	1	Nkangala	2	1		1	#NULL!		6	1	7	#NULL!	#NULL!	#NULL!	#NULL!	#NULL!	#NULL!	#NULL!	#NULL!	#NULL!	1	1	1	1	1	-1	4	65	3	3	1	-1	2	1	2	1	2	4	1	#NULL!	2	87110331	3	2	4	1	#NULL!	4
1	81267351	1	Nkangala	1	1		1	#NULL!		1	1	1	#NULL!	#NULL!	#NULL!	#NULL!	#NULL!	#NULL!	#NULL!	#NULL!	#NULL!	1	1	1	1	1	-1	10	68	2	2	1	-1	2	1	2	1	1	4	1	1	2	87110331	4	1	2	5	1	5
2	81268712	4	Ehlanzeni	1	1		1	#NULL!		5	1	1	#NULL!	#NULL!	#NULL!	#NULL!	#NULL!	#NULL!	#NULL!	#NULL!	#NULL!	1	1	1	1	1	2	10	71	2	2	1	-1	2	1	2	1	2	4	1	#NULL!	2	87310181	3	2	4	4	1	5
2	81273399	5	Ehlanzeni	1	1		1	#NULL!		1	1	8	#NULL!	#NULL!	#NULL!	#NULL!	#NULL!	#NULL!	#NULL!	#NULL!	#NULL!	1	1	1	1	1	-1	3	72	2	2	1	-1	2	1	2	1	1	4	1	1	2	87310181	4	1	2	4	3	1
6	81335629	4	Ugu	1	1		1	#NULL!		5	1	12	#NULL!	#NULL!	#NULL!	#NULL!	#NULL!	#NULL!	#NULL!	#NULL!	#NULL!	1	1	1	1	1	-1	12	58	4	3	1	-1	3	1	2	1	1	4	1	1	1	50410128	1	1	2	1	#NULL!	5
6	81338142	2	Ugu	1	1		1	#NULL!		8	1	12	#NULL!	#NULL!	#NULL!	#NULL!	#NULL!	#NULL!	#NULL!	#NULL!	#NULL!	1	1	1	1	1	-1	12	60	4	2	1	-1	1	1	2	1	1	4	1	1	1	50310240	1	1	2	1	#NULL!	5
6	81347558	5	Uthungulu	1	1		1	#NULL!		4	1	1	#NULL!	#NULL!	#NULL!	#NULL!	#NULL!	#NULL!	#NULL!	#NULL!	#NULL!	1	1	1	1	1	-1	10	64	3	3	1	-1	3	1	2	1	1	4	1	1	1	58910368	4	1	2	2	#NULL!	3
6	81347559	5	Uthungulu	1	1		1	#NULL!		5	1	4	#NULL!	#NULL!	#NULL!	#NULL!	#NULL!	#NULL!	#NULL!	#NULL!	#NULL!	1	1	1	1	1	-1	7	64	3	3	1	-1	1	1	2	1	1	4	1	1	1	58710070	2	1	2	3	#NULL!	2
6	81347560	5	Zululand	1	1		1	#NULL!		5	2	4	11	#NULL!	#NULL!	#NULL!	#NULL!	#NULL!	#NULL!	#NULL!	1	#NULL!	1	1	1	1	-1	7	63	3	3	1	-1	3	1	2	1	1	4	1	0	1	58110156	3	1	1	4	2	4
3	81351577	4	UMgungundlovu	1	1		1	#NULL!		4	1	6	#NULL!	#NULL!	#NULL!	#NULL!	#NULL!	#NULL!	#NULL!	#NULL!	#NULL!	1	1	1	1	1	-1	5	66	3	3	1	-1	2	1	2	1	1	4	1	1	1	56610251	2	1	2	3	#NULL!	5
2	81381863	3	Nkangala	1	1		1	#NULL!		5	1	2	#NULL!	#NULL!	#NULL!	#NULL!	#NULL!	#NULL!	#NULL!	#NULL!	#NULL!	1	1	1	1	2	-1	9	68	2	2	1	-1	1	1	2	1	1	4	1	1	2	86910391	4	1	2	1	#NULL!	5
3	81418276	1	Uthungulu	1	1		1	#NULL!		1	1	1	#NULL!	#NULL!	#NULL!	#NULL!	#NULL!	#NULL!	#NULL!	#NULL!	#NULL!	1	1	1	1	1	-1	10	63	3	2	1	-1	3	1	2	1	1	4	1	1	1	53810005	3	1	2	1	#NULL!	4
3	81418277	1	Uthungulu	1	1		1	#NULL!		4	1	5	#NULL!	#NULL!	#NULL!	#NULL!	#NULL!	#NULL!	#NULL!	#NULL!	#NULL!	1	1	1	1	1	-1	6	64	3	2	1	-1	3	1	2	1	1	4	1	0	1	58710156	1	1	1	1	#NULL!	4
6	81419298	3	Ugu	1	1		1	#NULL!		5	1	10	#NULL!	#NULL!	#NULL!	#NULL!	#NULL!	#NULL!	#NULL!	#NULL!	#NULL!	1	1	1	1	1	-1	1	62	4	2	1	-1	3	1	2	1	1	4	1	0	1	50310240	3	1	1	2	#NULL!	4
1	81419299	1	Ugu	1	1		1	#NULL!		3	1	11	#NULL!	#NULL!	#NULL!	#NULL!	#NULL!	#NULL!	#NULL!	#NULL!	#NULL!	1	1	1	1	1	-1	11	59	4	3	1	-1	3	1	2	1	1	4	1	1	1	50410128	4	1	2	2	#NULL!	4
6	81419300	3	Ugu	1	1		1	#NULL!		1	1	9	#NULL!	#NULL!	#NULL!	#NULL!	#NULL!	#NULL!	#NULL!	#NULL!	#NULL!	1	1	1	1	1	-1	2	70	2	2	1	-1	1	1	2	1	1	4	1	0	1	50410128	4	1	1	3	#NULL!	4
2	81421061	1	Uthungulu	1	1		1	#NULL!		4	1	6	#NULL!	#NULL!	#NULL!	#NULL!	#NULL!	#NULL!	#NULL!	#NULL!	#NULL!	1	1	1	1	1	-1	5	59	4	3	1	-1	1	1	2	1	1	4	1	0	1	53810301	1	1	1	1	#NULL!	4
3	81421062	1	Zululand	1	1		1	#NULL!		6	1	1	#NULL!	#NULL!	#NULL!	#NULL!	#NULL!	#NULL!	#NULL!	#NULL!	#NULL!	1	1	1	1	1	-1	10	61	4	3	1	-1	1	1	2	1	1	4	1	0	1	58110060	3	1	1	1	#NULL!	3
3	81423445	2	UMgungundlovu	1	1		1	#NULL!		5	1	6	#NULL!	#NULL!	#NULL!	#NULL!	#NULL!	#NULL!	#NULL!	#NULL!	#NULL!	1	1	1	1	1	-1	5	61	4	3	1	-1	3	1	2	1	2	4	1	#NULL!	1	56610200	3	2	4	1	#NULL!	5
6	81425124	4	Ugu	1	2		1	#NULL!		7	1	8	#NULL!	#NULL!	#NULL!	#NULL!	#NULL!	#NULL!	#NULL!	#NULL!	#NULL!	1	1	1	1	1	-1	3	64	3	3	1	-1	3	1	2	1	1	4	1	1	1	50410043	1	1	2	2	#NULL!	5
3	81427253	4	eThekwini	1	1		1	#NULL!		3	1	3	#NULL!	#NULL!	#NULL!	#NULL!	#NULL!	#NULL!	#NULL!	#NULL!	#NULL!	1	1	1	1	1	-1	8	62	4	3	1	-1	3	1	2	1	1	4	1	1	1	59915518	3	1	2	1	#NULL!	5
1	81436871	4	Ugu	1	1		1	#NULL!		4	1	12	#NULL!	#NULL!	#NULL!	#NULL!	#NULL!	#NULL!	#NULL!	#NULL!	#NULL!	1	1	1	1	1	-1	1	64	3	2	1	-1	3	1	2	1	1	4	1	1	1	50610407	1	1	2	1	#NULL!	4
2	81441363	3	Ehlanzeni	1	1		1	#NULL!		4	1	2	#NULL!	#NULL!	#NULL!	#NULL!	#NULL!	#NULL!	#NULL!	#NULL!	#NULL!	1	1	1	1	1	-1	9	69	2	3	1	-1	2	1	2	1	1	4	1	1	2	87310181	1	1	2	4	3	5
3	81441364	4	Ehlanzeni	1	1		1	#NULL!		5	1	4	#NULL!	#NULL!	#NULL!	#NULL!	#NULL!	#NULL!	#NULL!	#NULL!	#NULL!	1	1	1	1	1	-1	7	71	2	3	1	-1	3	1	2	1	1	4	1	1	2	87310181	2	1	2	1	#NULL!	5
3	81445725	3	Nkangala	1	1		1	#NULL!		5	1	3	#NULL!	#NULL!	#NULL!	#NULL!	#NULL!	#NULL!	#NULL!	#NULL!	#NULL!	1	1	1	1	1	-1	8	68	2	3	1	-1	2	1	2	1	1	4	1	1	2	87110322	1	1	2	1	#NULL!	4
1	81446729	1	Nkangala	1	1		1	#NULL!		6	1	1	#NULL!	#NULL!	#NULL!	#NULL!	#NULL!	#NULL!	#NULL!	#NULL!	#NULL!	1	1	1	1	1	-1	10	64	3	3	1	-1	2	1	2	1	1	4	1	1	2	87110386	1	1	2	1	#NULL!	4
1	81453589	1	Nkangala	1	1		1	#NULL!		3	1	10	#NULL!	#NULL!	#NULL!	#NULL!	#NULL!	#NULL!	#NULL!	#NULL!	#NULL!	1	1	1	1	1	-1	1	64	3	3	1	-1	1	1	2	1	1	4	1	1	2	87110322	3	1	2	1	#NULL!	5
1	81455639	1	Nkangala	1	1		1	#NULL!		4	1	9	#NULL!	#NULL!	#NULL!	#NULL!	#NULL!	#NULL!	#NULL!	#NULL!	#NULL!	1	1	1	1	1	-1	2	70	2	3	1	-1	1	1	2	1	1	4	1	1	2	87110322	4	1	2	1	#NULL!	5
1	81456404	1	Nkangala	1	1		1	#NULL!		5	1	2	#NULL!	#NULL!	#NULL!	#NULL!	#NULL!	#NULL!	#NULL!	#NULL!	#NULL!	1	1	1	1	1	-1	9	65	3	1	1	-1	2	1	2	1	1	4	1	1	2	87110218	1	1	2	1	#NULL!	4
1	81464858	1	Nkangala	1	1		1	#NULL!		4	1	6	#NULL!	#NULL!	#NULL!	#NULL!	#NULL!	#NULL!	#NULL!	#NULL!	#NULL!	1	1	1	1	1	-1	5	64	3	3	1	-1	1	1	2	1	1	4	1	1	2	87110218	3	1	2	1	#NULL!	4
1	81482917	3	Nkangala	1	1		1	#NULL!		5	1	5	#NULL!	#NULL!	#NULL!	#NULL!	#NULL!	#NULL!	#NULL!	#NULL!	#NULL!	1	1	1	1	1	-1	6	70	2	2	1	-1	1	1	2	1	1	4	1	1	2	87210139	2	1	2	1	#NULL!	5
1	81515937	1	eThekwini	1	1		1	#NULL!		4	1	7	#NULL!	#NULL!	#NULL!	#NULL!	#NULL!	#NULL!	#NULL!	#NULL!	#NULL!	1	1	1	1	1	-1	4	72	2	3	1	-1	1	1	2	1	2	4	1	#NULL!	1	59912211	2	2	4	2	#NULL!	5
2	81515938	1	eThekwini	1	1		1	#NULL!		5	1	4	#NULL!	#NULL!	#NULL!	#NULL!	#NULL!	#NULL!	#NULL!	#NULL!	#NULL!	1	1	1	1	1	-1	7	66	3	3	1	-1	1	1	2	1	1	4	1	1	1	59912211	1	1	2	1	#NULL!	3
2	81515939	4	eThekwini	1	1		1	#NULL!		4	1	8	#NULL!	#NULL!	#NULL!	#NULL!	#NULL!	#NULL!	#NULL!	#NULL!	#NULL!	1	1	1	1	1	-1	3	60	4	3	1	-1	1	1	2	1	1	4	1	0	1	59912244	1	1	1	2	#NULL!	5
2	81515940	4	eThekwini	1	1		1	#NULL!		5	1	2	#NULL!	#NULL!	#NULL!	#NULL!	#NULL!	#NULL!	#NULL!	#NULL!	#NULL!	1	1	1	1	1	-1	9	60	4	3	1	-1	1	1	2	1	1	4	1	1	1	59915419	2	1	2	1	#NULL!	5
2	81515942	4	eThekwini	1	1		1	#NULL!		4	1	9	#NULL!	#NULL!	#NULL!	#NULL!	#NULL!	#NULL!	#NULL!	#NULL!	#NULL!	1	1	1	1	1	-1	2	65	3	3	1	-1	1	1	2	1	1	4	1	0	1	59914259	2	1	1	1	#NULL!	5
5	81515943	1	UMgungundlovu	1	1		1	#NULL!		4	1	8	#NULL!	#NULL!	#NULL!	#NULL!	#NULL!	#NULL!	#NULL!	#NULL!	#NULL!	1	1	1	1	1	-1	11	63	3	3	1	-1	1	1	2	1	1	4	1	1	1	56610707	2	1	2	1	#NULL!	3
5	81515944	4	UMgungundlovu	1	1		1	#NULL!		3	1	7	#NULL!	#NULL!	#NULL!	#NULL!	#NULL!	#NULL!	#NULL!	#NULL!	#NULL!	1	1	1	1	1	-1	9	66	3	3	1	-1	1	1	2	1	1	4	1	0	1	56610707	4	1	1	1	#NULL!	5
3	81515945	1	UMgungundlovu	1	1		1	#NULL!		4	1	3	#NULL!	#NULL!	#NULL!	#NULL!	#NULL!	#NULL!	#NULL!	#NULL!	#NULL!	1	1	1	1	1	-1	8	67	3	3	1	-1	1	1	2	1	1	4	1	0	1	56610251	3	1	1	1	#NULL!	5
2	81515946	1	UMgungundlovu	1	1		1	#NULL!		6	1	4	#NULL!	#NULL!	#NULL!	#NULL!	#NULL!	#NULL!	#NULL!	#NULL!	#NULL!	1	1	1	1	1	-1	7	70	2	3	1	-1	1	1	2	1	1	4	1	0	1	56610397	2	1	1	1	#NULL!	5
6	81516056	1	Zululand	1	1		1	#NULL!		6	1	9	#NULL!	#NULL!	#NULL!	#NULL!	#NULL!	#NULL!	#NULL!	#NULL!	#NULL!	1	1	1	1	1	-1	2	63	3	3	1	-1	3	1	2	1	1	4	1	1	1	58010148	3	1	2	1	#NULL!	4
6	81516097	5	Zululand	1	1		1	#NULL!		7	1	5	#NULL!	#NULL!	#NULL!	#NULL!	#NULL!	#NULL!	#NULL!	#NULL!	#NULL!	1	1	1	1	1	-1	6	63	3	3	1	-1	1	1	2	1	1	4	1	0	1	58010148	4	1	1	2	#NULL!	3
3	81516409	1	Zululand	1	1		1	#NULL!		3	1	5	#NULL!	#NULL!	#NULL!	#NULL!	#NULL!	#NULL!	#NULL!	#NULL!	#NULL!	1	1	1	1	1	-1	6	60	4	3	1	-1	1	1	2	1	1	4	1	0	1	58010138	1	1	1	1	#NULL!	3
3	81516410	1	Zululand	1	1		1	#NULL!		5	1	12	#NULL!	#NULL!	#NULL!	#NULL!	#NULL!	#NULL!	#NULL!	#NULL!	#NULL!	1	1	1	1	1	-1	12	62	4	3	1	-1	1	1	2	1	1	4	1	1	1	58010319	1	1	2	1	#NULL!	5
6	81518566	1	Zululand	1	1		1	#NULL!		5	1	1	#NULL!	#NULL!	#NULL!	#NULL!	#NULL!	#NULL!	#NULL!	#NULL!	#NULL!	1	1	1	1	1	-1	10	64	3	3	1	-1	1	1	2	1	1	4	1	0	1	58010319	4	1	1	1	#NULL!	4
6	81518790	5	Zululand	1	1		1	#NULL!		2	1	6	#NULL!	#NULL!	#NULL!	#NULL!	#NULL!	#NULL!	#NULL!	#NULL!	#NULL!	1	1	1	1	1	-1	5	64	3	3	1	-1	3	1	2	1	1	4	1	1	1	58010098	1	1	2	3	#NULL!	4
3	81519413	2	UMgungundlovu	1	1		1	#NULL!		2	2	1	2	#NULL!	#NULL!	#NULL!	#NULL!	#NULL!	#NULL!	#NULL!	1	#NULL!	1	1	1	1	-1	9	68	2	3	1	-1	3	1	2	1	1	4	1	0	1	56610985	4	1	1	1	#NULL!	5
2	81521231	4	eThekwini	1	1		1	#NULL!		4	1	4	#NULL!	#NULL!	#NULL!	#NULL!	#NULL!	#NULL!	#NULL!	#NULL!	#NULL!	1	1	1	1	1	-1	7	70	2	3	1	-1	1	1	2	1	1	4	1	0	1	59914259	1	1	1	3	#NULL!	5
1	81523137	5	UMgungundlovu	1	1		1	#NULL!		6	1	2	#NULL!	#NULL!	#NULL!	#NULL!	#NULL!	#NULL!	#NULL!	#NULL!	#NULL!	1	1	1	1	1	-1	9	63	3	1	1	-1	3	1	2	1	1	4	1	1	1	56610251	4	1	2	1	#NULL!	5
2	81529109	1	Gert Sibande	1	1		1	#NULL!		4	1	2	#NULL!	#NULL!	#NULL!	#NULL!	#NULL!	#NULL!	#NULL!	#NULL!	#NULL!	1	1	1	1	1	-1	9	68	2	3	1	-1	1	1	2	1	1	4	1	1	2	86510057	4	1	2	1	#NULL!	5
1	81530888	1	Gert Sibande	1	3		1	#NULL!		4	1	9	#NULL!	#NULL!	#NULL!	#NULL!	#NULL!	#NULL!	#NULL!	#NULL!	#NULL!	1	1	1	1	1	-1	2	72	2	4	1	-1	2	1	2	1	1	4	1	1	2	86510075	1	1	2	3	#NULL!	4
1	81534060	3	Gert Sibande	1	1		1	#NULL!		5	1	3	#NULL!	#NULL!	#NULL!	#NULL!	#NULL!	#NULL!	#NULL!	#NULL!	#NULL!	1	1	1	1	1	-1	8	69	2	4	1	-1	2	1	2	1	1	4	1	1	2	86510075	2	1	2	2	#NULL!	4
1	81537275	1	Gert Sibande	1	1		1	#NULL!		5	1	6	#NULL!	#NULL!	#NULL!	#NULL!	#NULL!	#NULL!	#NULL!	#NULL!	#NULL!	1	1	1	1	1	-1	5	64	3	2	1	-1	1	1	2	1	2	4	1	#NULL!	2	86510075	3	2	4	1	#NULL!	4
1	81540744	3	Gert Sibande	1	1		1	#NULL!		6	1	7	#NULL!	#NULL!	#NULL!	#NULL!	#NULL!	#NULL!	#NULL!	#NULL!	#NULL!	1	1	1	1	1	-1	4	64	3	4	1	-1	1	1	2	1	1	4	1	1	2	86510075	4	1	2	1	#NULL!	4
5	81544569	1	eThekwini	1	1		1	#NULL!		3	1	5	#NULL!	#NULL!	#NULL!	#NULL!	#NULL!	#NULL!	#NULL!	#NULL!	#NULL!	1	1	1	1	1	-1	6	67	3	3	1	-1	1	1	2	1	1	4	1	1	1	59913038	2	1	2	3	#NULL!	5
5	81547525	2	eThekwini	1	1		1	#NULL!		4	1	10	#NULL!	#NULL!	#NULL!	#NULL!	#NULL!	#NULL!	#NULL!	#NULL!	#NULL!	1	1	1	1	1	-1	1	71	2	3	1	-1	1	1	2	1	1	4	1	0	1	59915419	1	1	1	3	#NULL!	5
1	81550250	1	Gert Sibande	1	1		1	#NULL!		3	1	7	#NULL!	#NULL!	#NULL!	#NULL!	#NULL!	#NULL!	#NULL!	#NULL!	#NULL!	1	1	1	1	1	-1	4	66	3	3	1	-1	2	1	2	1	1	4	1	1	2	86510030	1	1	2	1	#NULL!	3
1	81551014	1	Gert Sibande	1	1		1	#NULL!		3	1	5	#NULL!	#NULL!	#NULL!	#NULL!	#NULL!	#NULL!	#NULL!	#NULL!	#NULL!	1	1	1	1	1	-1	6	68	2	4	1	-1	1	1	2	1	1	4	1	1	2	86510030	4	1	2	3	#NULL!	3
1	81551200	3	Gert Sibande	1	1		1	#NULL!		2	1	2	#NULL!	#NULL!	#NULL!	#NULL!	#NULL!	#NULL!	#NULL!	#NULL!	#NULL!	1	1	1	1	1	-1	9	67	3	4	1	-1	2	1	2	1	1	4	1	1	2	86510030	2	1	2	4	1	3
3	81554035	3	Gert Sibande	1	1		1	#NULL!		5	1	10	#NULL!	#NULL!	#NULL!	#NULL!	#NULL!	#NULL!	#NULL!	#NULL!	#NULL!	1	1	1	1	1	-1	1	65	3	4	1	-1	1	1	2	1	1	4	1	1	2	86510030	3	1	2	4	1	5
4	81564692	5	eThekwini	1	1		1	#NULL!		1	1	3	#NULL!	#NULL!	#NULL!	#NULL!	#NULL!	#NULL!	#NULL!	#NULL!	#NULL!	1	1	1	1	1	-1	9	66	3	4	1	-1	1	1	2	1	1	4	1	1	1	59913169	1	1	2	6	1	4
6	81609207	3	UMgungundlovu	1	1		1	#NULL!		4	1	7	#NULL!	#NULL!	#NULL!	#NULL!	#NULL!	#NULL!	#NULL!	#NULL!	#NULL!	1	1	1	1	1	-1	4	58	4	4	1	-1	3	1	2	1	1	4	1	1	1	56710088	2	1	2	3	#NULL!	4
3	81609208	3	UMgungundlovu	1	1		1	#NULL!		6	1	9	#NULL!	#NULL!	#NULL!	#NULL!	#NULL!	#NULL!	#NULL!	#NULL!	#NULL!	1	1	1	1	1	-1	2	71	2	3	1	-1	1	1	2	1	1	4	1	1	1	56610167	4	1	2	3	#NULL!	1
3	81609209	3	UMgungundlovu	1	1		1	#NULL!		2	1	5	#NULL!	#NULL!	#NULL!	#NULL!	#NULL!	#NULL!	#NULL!	#NULL!	#NULL!	1	1	1	1	1	-1	6	68	2	2	1	-1	1	1	2	1	1	4	1	0	1	56610167	2	1	1	2	#NULL!	4
6	81609715	2	UMgungundlovu	1	1		1	#NULL!		4	1	9	#NULL!	#NULL!	#NULL!	#NULL!	#NULL!	#NULL!	#NULL!	#NULL!	#NULL!	1	1	1	1	1	-1	2	70	2	3	1	-1	3	1	2	1	1	4	1	1	1	56710016	1	1	2	1	#NULL!	5
6	81611682	1	Zululand	1	1		1	#NULL!		6	1	6	#NULL!	#NULL!	#NULL!	#NULL!	#NULL!	#NULL!	#NULL!	#NULL!	#NULL!	1	1	1	1	1	-1	5	64	3	3	1	-1	3	1	2	1	1	4	1	1	1	58010369	1	1	2	3	#NULL!	4
5	81617385	4	eThekwini	1	1		1	#NULL!		2	1	8	#NULL!	#NULL!	#NULL!	#NULL!	#NULL!	#NULL!	#NULL!	#NULL!	#NULL!	1	1	1	1	1	-1	3	71	2	3	1	-1	3	1	2	1	1	4	1	1	1	59910915	2	1	2	1	#NULL!	5
3	81619166	1	Zululand	1	1		1	#NULL!		5	1	8	#NULL!	#NULL!	#NULL!	#NULL!	#NULL!	#NULL!	#NULL!	#NULL!	#NULL!	1	1	1	1	1	-1	3	58	4	3	1	-1	1	1	2	1	1	4	1	0	1	58010369	4	1	1	1	#NULL!	4
3	81620036	1	Zululand	1	1		1	#NULL!		7	1	9	#NULL!	#NULL!	#NULL!	#NULL!	#NULL!	#NULL!	#NULL!	#NULL!	#NULL!	1	1	1	1	1	-1	2	64	3	3	1	-1	3	1	2	1	1	4	1	1	1	58010246	1	1	2	1	#NULL!	4
3	81622181	2	Gert Sibande	1	1		1	#NULL!		5	1	6	#NULL!	#NULL!	#NULL!	#NULL!	#NULL!	#NULL!	#NULL!	#NULL!	#NULL!	1	1	1	1	1	-1	5	71	2	3	1	-1	1	1	2	1	1	4	1	1	2	86110166	3	1	2	1	#NULL!	1
2	81632908	4	Gert Sibande	1	1		1	#NULL!		3	1	7	#NULL!	#NULL!	#NULL!	#NULL!	#NULL!	#NULL!	#NULL!	#NULL!	#NULL!	1	1	1	1	1	1	4	70	2	3	1	-1	3	1	2	1	1	4	1	1	2	86310100	4	1	2	1	#NULL!	1
3	81634313	2	Ehlanzeni	1	1		1	#NULL!		4	1	4	#NULL!	#NULL!	#NULL!	#NULL!	#NULL!	#NULL!	#NULL!	#NULL!	#NULL!	1	1	1	1	1	-1	7	68	2	2	1	-1	2	1	2	1	1	4	1	0	2	87710112	2	1	1	4	3	5
1	81657276	4	Gert Sibande	1	1		1	#NULL!		1	1	3	#NULL!	#NULL!	#NULL!	#NULL!	#NULL!	#NULL!	#NULL!	#NULL!	#NULL!	1	1	1	1	1	1	8	67	3	3	1	-1	1	1	2	1	2	#NULL!	#NULL!	#NULL!	2	86310100	4	2	4	6	1	5
1	81690229	1	Zululand	1	1		1	#NULL!		8	1	3	#NULL!	#NULL!	#NULL!	#NULL!	#NULL!	#NULL!	#NULL!	#NULL!	#NULL!	1	1	1	1	1	-1	8	68	2	3	1	-1	1	1	2	1	1	4	1	1	1	57910086	1	1	2	1	#NULL!	4
6	81710387	1	UMgungundlovu	1	1		1	#NULL!		3	3	2	7	8	#NULL!	#NULL!	#NULL!	#NULL!	#NULL!	#NULL!	1	#NULL!	1	1	1	1	-1	9	67	3	2	1	-1	1	1	2	1	1	4	1	1	1	56510053	2	1	2	1	#NULL!	4
2	81730126	1	Gert Sibande	1	1		1	#NULL!		5	1	8	#NULL!	#NULL!	#NULL!	#NULL!	#NULL!	#NULL!	#NULL!	#NULL!	#NULL!	1	1	1	1	1	-1	3	67	3	3	1	-1	1	1	2	1	1	4	1	1	2	86010088	3	1	2	4	2	4
1	81733491	1	Gert Sibande	1	1		1	#NULL!		2	1	3	#NULL!	#NULL!	#NULL!	#NULL!	#NULL!	#NULL!	#NULL!	#NULL!	#NULL!	1	1	1	1	1	-1	8	64	3	3	1	-1	2	1	2	1	1	4	1	1	2	86010088	4	1	2	4	1	4
6	81744010	3	UMgungundlovu	1	1		1	#NULL!		7	1	6	#NULL!	#NULL!	#NULL!	#NULL!	#NULL!	#NULL!	#NULL!	#NULL!	#NULL!	1	1	1	1	1	-1	5	69	2	4	1	-1	1	1	2	1	1	4	1	1	1	56510053	4	1	2	1	#NULL!	5
2	81769208	5	UMgungundlovu	1	1		1	#NULL!		3	1	2	#NULL!	#NULL!	#NULL!	#NULL!	#NULL!	#NULL!	#NULL!	#NULL!	#NULL!	1	1	1	1	1	-1	9	67	3	3	1	-1	1	1	2	1	1	4	1	1	1	56610038	3	1	2	1	#NULL!	5
1	81789832	4	UMgungundlovu	1	1		1	#NULL!		4	1	9	#NULL!	#NULL!	#NULL!	#NULL!	#NULL!	#NULL!	#NULL!	#NULL!	#NULL!	1	1	1	1	1	-1	2	72	2	2	1	-1	1	1	2	1	1	4	1	1	1	56610038	2	1	2	2	#NULL!	5
1	81812613	4	UMgungundlovu	1	1		1	#NULL!		5	1	6	#NULL!	#NULL!	#NULL!	#NULL!	#NULL!	#NULL!	#NULL!	#NULL!	#NULL!	1	1	1	1	1	-1	5	70	2	3	1	-1	1	1	2	1	1	4	1	1	1	56610006	2	1	2	2	#NULL!	5
6	81814217	4	UMgungundlovu	1	1		1	#NULL!		1	1	2	#NULL!	#NULL!	#NULL!	#NULL!	#NULL!	#NULL!	#NULL!	#NULL!	#NULL!	1	1	1	1	1	1	9	69	2	3	1	-1	3	1	2	1	1	4	1	1	1	56410002	4	1	2	1	#NULL!	5
6	81814633	2	UMgungundlovu	1	2		1	#NULL!		5	2	5	12	#NULL!	#NULL!	#NULL!	#NULL!	#NULL!	#NULL!	#NULL!	1	#NULL!	1	1	1	1	-1	6	70	2	3	1	-1	3	1	2	1	1	4	1	0	1	56410002	3	1	1	1	#NULL!	5
1	81817446	1	UMgungundlovu	1	2		1	#NULL!		9	1	10	#NULL!	#NULL!	#NULL!	#NULL!	#NULL!	#NULL!	#NULL!	#NULL!	#NULL!	1	1	1	1	1	-1	2	62	4	2	1	-1	1	1	2	1	1	4	1	0	1	56410043	3	1	1	2	#NULL!	5
1	81818203	5	UMgungundlovu	1	1		1	#NULL!		6	2	3	5	#NULL!	#NULL!	#NULL!	#NULL!	#NULL!	#NULL!	#NULL!	1	#NULL!	1	1	1	1	-1	8	72	2	3	1	-1	3	1	2	1	1	4	1	1	1	56410043	2	1	2	4	1	2
1	81818225	2	UMgungundlovu	1	1		1	#NULL!		7	1	4	#NULL!	#NULL!	#NULL!	#NULL!	#NULL!	#NULL!	#NULL!	#NULL!	#NULL!	1	1	1	1	1	-1	7	71	2	3	1	-1	3	1	2	1	1	4	1	1	1	56410043	1	1	2	3	#NULL!	5
1	81821410	5	UMgungundlovu	1	2		1	#NULL!		1	1	11	#NULL!	#NULL!	#NULL!	#NULL!	#NULL!	#NULL!	#NULL!	#NULL!	#NULL!	1	1	1	1	1	-1	11	62	4	2	1	-1	3	1	2	1	1	4	1	1	1	56410043	4	1	2	1	#NULL!	5
3	81826861	2	UMgungundlovu	1	1		1	#NULL!		2	1	8	#NULL!	#NULL!	#NULL!	#NULL!	#NULL!	#NULL!	#NULL!	#NULL!	#NULL!	1	1	1	1	1	-1	10	66	3	3	1	-1	1	1	2	1	1	4	1	0	1	56610248	1	1	1	3	#NULL!	5
6	81906829	4	UMgungundlovu	1	1		1	#NULL!		5	1	4	#NULL!	#NULL!	#NULL!	#NULL!	#NULL!	#NULL!	#NULL!	#NULL!	#NULL!	1	1	1	1	1	-1	7	72	2	3	1	-1	3	1	2	1	1	4	1	0	1	56510053	3	1	1	3	#NULL!	5
2	81907656	2	UMgungundlovu	1	1		1	#NULL!		5	1	2	#NULL!	#NULL!	#NULL!	#NULL!	#NULL!	#NULL!	#NULL!	#NULL!	#NULL!	1	1	1	1	1	-1	9	58	4	2	1	-1	1	1	2	1	1	4	1	1	1	56610167	1	1	2	1	#NULL!	5
6	81910374	4	UMgungundlovu	1	1		1	#NULL!		5	1	8	#NULL!	#NULL!	#NULL!	#NULL!	#NULL!	#NULL!	#NULL!	#NULL!	#NULL!	1	1	1	1	1	-1	3	60	4	3	1	-1	1	1	2	1	1	4	1	1	1	56710088	4	1	2	4	1	5
6	81916514	3	UMgungundlovu	1	1		1	#NULL!		3	1	1	#NULL!	#NULL!	#NULL!	#NULL!	#NULL!	#NULL!	#NULL!	#NULL!	#NULL!	1	1	1	1	1	-1	10	61	4	2	1	-1	1	1	2	1	1	4	1	0	1	56510084	4	1	1	2	#NULL!	5
1	81919259	2	Zululand	1	1		1	#NULL!		5	1	7	#NULL!	#NULL!	#NULL!	#NULL!	#NULL!	#NULL!	#NULL!	#NULL!	#NULL!	1	1	1	1	1	-1	4	61	4	3	1	-1	1	1	2	1	1	4	1	1	1	57810095	3	1	2	1	#NULL!	4
6	81923400	1	Zululand	1	1		1	#NULL!		6	1	5	#NULL!	#NULL!	#NULL!	#NULL!	#NULL!	#NULL!	#NULL!	#NULL!	#NULL!	1	1	1	1	1	-1	6	67	3	3	1	-1	1	1	2	1	1	4	1	1	1	57810024	3	1	2	1	#NULL!	4
3	81927520	5	UMgungundlovu	1	1		1	#NULL!		1	1	4	#NULL!	#NULL!	#NULL!	#NULL!	#NULL!	#NULL!	#NULL!	#NULL!	#NULL!	1	1	1	1	1	-1	7	64	3	2	1	-1	1	1	2	1	1	4	1	1	1	56610248	3	1	2	2	#NULL!	5
1	81936614	3	UMgungundlovu	1	1		1	#NULL!		3	1	12	#NULL!	#NULL!	#NULL!	#NULL!	#NULL!	#NULL!	#NULL!	#NULL!	#NULL!	1	1	1	1	1	-1	12	66	3	3	1	-1	1	1	2	1	1	4	1	1	1	56610006	1	1	2	2	#NULL!	5
1	81955580	4	UMgungundlovu	1	1		1	#NULL!		4	1	6	#NULL!	#NULL!	#NULL!	#NULL!	#NULL!	#NULL!	#NULL!	#NULL!	#NULL!	1	1	1	1	1	-1	5	66	3	3	1	-1	1	1	2	1	1	4	1	1	1	56610126	2	1	2	1	#NULL!	4
6	81955583	4	UMgungundlovu	1	1		1	#NULL!		4	1	2	#NULL!	#NULL!	#NULL!	#NULL!	#NULL!	#NULL!	#NULL!	#NULL!	#NULL!	1	1	1	1	1	-1	9	62	4	3	1	-1	1	1	2	1	1	4	1	0	1	56310006	2	1	1	2	#NULL!	2
4	81957790	4	UMgungundlovu	1	1		1	#NULL!		4	1	9	#NULL!	#NULL!	#NULL!	#NULL!	#NULL!	#NULL!	#NULL!	#NULL!	#NULL!	1	1	1	1	1	-1	2	63	3	3	1	-1	1	1	2	1	1	4	1	1	1	56610200	2	1	2	1	#NULL!	5
2	81998502	4	eThekwini	1	1		1	#NULL!		5	1	2	#NULL!	#NULL!	#NULL!	#NULL!	#NULL!	#NULL!	#NULL!	#NULL!	#NULL!	1	1	1	1	1	-1	9	62	4	3	1	-1	3	1	2	1	1	4	1	1	1	59913987	1	1	2	1	#NULL!	5
3	82001269	2	eThekwini	1	1		1	#NULL!		1	1	5	#NULL!	#NULL!	#NULL!	#NULL!	#NULL!	#NULL!	#NULL!	#NULL!	#NULL!	1	1	1	1	1	-1	6	63	3	3	1	-1	1	1	2	1	1	4	1	0	1	59913987	3	1	1	5	2	4
3	82001394	4	eThekwini	1	1		1	#NULL!		1	1	3	#NULL!	#NULL!	#NULL!	#NULL!	#NULL!	#NULL!	#NULL!	#NULL!	#NULL!	1	1	1	1	1	-1	8	71	2	2	1	-1	1	1	2	1	1	4	1	1	1	59915259	1	1	2	3	#NULL!	2
3	82001443	3	eThekwini	1	1		1	#NULL!		8	1	4	#NULL!	#NULL!	#NULL!	#NULL!	#NULL!	#NULL!	#NULL!	#NULL!	#NULL!	1	1	1	1	1	-1	7	71	2	4	1	-1	1	1	2	1	1	4	1	1	1	59913987	4	1	2	1	#NULL!	3
6	82003006	1	Uthungulu	1	1		1	#NULL!		6	1	5	#NULL!	#NULL!	#NULL!	#NULL!	#NULL!	#NULL!	#NULL!	#NULL!	#NULL!	1	1	1	1	1	-1	6	60	4	2	1	-1	1	1	2	1	1	4	1	0	1	54210039	3	1	1	1	#NULL!	4
1	82004673	2	eThekwini	1	2		1	#NULL!		7	1	9	#NULL!	#NULL!	#NULL!	#NULL!	#NULL!	#NULL!	#NULL!	#NULL!	#NULL!	1	1	1	1	1	-1	2	61	4	3	1	-1	1	1	2	1	1	4	1	1	1	59910224	1	1	2	1	#NULL!	4
1	82004759	1	eThekwini	1	1		1	#NULL!		3	1	8	#NULL!	#NULL!	#NULL!	#NULL!	#NULL!	#NULL!	#NULL!	#NULL!	#NULL!	1	1	1	1	1	-1	3	62	4	3	1	-1	3	1	2	1	1	4	1	1	1	59912572	4	1	2	1	#NULL!	4
1	82006784	2	eThekwini	1	1		1	#NULL!		3	1	1	#NULL!	#NULL!	#NULL!	#NULL!	#NULL!	#NULL!	#NULL!	#NULL!	#NULL!	1	1	1	1	1	-1	10	60	4	3	1	-1	1	1	2	1	1	4	1	1	1	59910224	4	1	2	1	#NULL!	4
6	82010662	1	eThekwini	1	1		1	#NULL!		5	1	3	#NULL!	#NULL!	#NULL!	#NULL!	#NULL!	#NULL!	#NULL!	#NULL!	#NULL!	1	1	1	1	1	-1	8	69	2	3	1	-1	3	1	2	1	1	4	1	1	1	59911960	1	1	2	1	#NULL!	3
1	82012628	2	UMgungundlovu	1	1		1	#NULL!		2	1	4	#NULL!	#NULL!	#NULL!	#NULL!	#NULL!	#NULL!	#NULL!	#NULL!	#NULL!	1	1	1	1	1	-1	7	63	3	3	1	-1	1	1	2	1	1	4	1	1	1	56610654	2	1	2	2	#NULL!	5
2	82013074	2	eThekwini	1	1		1	#NULL!		4	1	4	#NULL!	#NULL!	#NULL!	#NULL!	#NULL!	#NULL!	#NULL!	#NULL!	#NULL!	1	1	1	1	1	-1	7	60	4	3	1	-1	1	1	2	1	1	4	1	1	1	59910736	2	1	2	1	#NULL!	5
2	82081577	2	eThekwini	1	2		1	#NULL!		3	1	8	#NULL!	#NULL!	#NULL!	#NULL!	#NULL!	#NULL!	#NULL!	#NULL!	#NULL!	1	1	1	1	1	-1	3	60	4	3	1	-1	1	1	2	1	1	4	1	1	1	59910420	4	1	2	1	#NULL!	5
6	82082886	4	Ugu	1	1		1	#NULL!		6	1	1	#NULL!	#NULL!	#NULL!	#NULL!	#NULL!	#NULL!	#NULL!	#NULL!	#NULL!	1	1	1	1	1	-1	10	68	2	3	1	-1	1	1	2	1	1	4	1	1	1	56010089	4	1	2	3	#NULL!	5
1	82083575	1	eThekwini	1	1		1	#NULL!		4	1	5	#NULL!	#NULL!	#NULL!	#NULL!	#NULL!	#NULL!	#NULL!	#NULL!	#NULL!	1	1	1	1	1	-1	6	64	3	3	1	-1	3	1	2	1	1	4	1	0	1	59913343	2	1	1	1	#NULL!	5
2	82086261	5	eThekwini	1	1		1	#NULL!		6	3	5	9	12	#NULL!	#NULL!	#NULL!	#NULL!	#NULL!	#NULL!	1	#NULL!	1	1	1	1	-1	6	63	3	3	1	-1	1	1	2	1	2	#NULL!	#NULL!	#NULL!	1	59915259	3	2	4	1	#NULL!	5
1	82088876	5	eThekwini	1	1		1	#NULL!		8	2	1	6	#NULL!	#NULL!	#NULL!	#NULL!	#NULL!	#NULL!	#NULL!	1	#NULL!	1	1	1	1	-1	5	60	4	2	1	-1	1	1	2	1	1	4	1	0	1	59911325	2	1	1	1	#NULL!	5
2	82089475	1	eThekwini	1	1		1	#NULL!		2	1	5	#NULL!	#NULL!	#NULL!	#NULL!	#NULL!	#NULL!	#NULL!	#NULL!	#NULL!	1	1	1	1	1	-1	6	63	3	3	1	-1	3	1	2	1	1	4	1	1	1	59910224	3	1	2	1	#NULL!	5
1	82092440	5	UMgungundlovu	1	1		1	#NULL!		1	1	4	#NULL!	#NULL!	#NULL!	#NULL!	#NULL!	#NULL!	#NULL!	#NULL!	#NULL!	1	1	1	1	1	-1	7	67	3	3	1	-1	2	1	2	1	1	4	1	1	1	56610097	1	1	2	3	#NULL!	5
1	82092921	4	Nkangala	1	1		1	#NULL!		2	1	11	#NULL!	#NULL!	#NULL!	#NULL!	#NULL!	#NULL!	#NULL!	#NULL!	#NULL!	1	1	1	1	1	1	11	70	2	2	1	-1	2	1	2	1	1	4	1	1	2	87210232	3	1	2	5	3	5
2	82093034	4	Ehlanzeni	1	1		1	#NULL!		2	1	4	#NULL!	#NULL!	#NULL!	#NULL!	#NULL!	#NULL!	#NULL!	#NULL!	#NULL!	1	1	1	1	1	-1	7	66	3	3	1	-1	3	1	2	1	1	4	1	1	2	87710412	3	1	2	1	#NULL!	5
2	82096018	2	eThekwini	1	1		1	#NULL!		5	1	9	#NULL!	#NULL!	#NULL!	#NULL!	#NULL!	#NULL!	#NULL!	#NULL!	#NULL!	1	1	1	1	1	-1	2	60	4	3	1	-1	2	1	2	1	2	#NULL!	#NULL!	#NULL!	1	59912211	1	2	4	3	#NULL!	5
1	82096068	1	Ehlanzeni	1	1		1	#NULL!		3	1	9	#NULL!	#NULL!	#NULL!	#NULL!	#NULL!	#NULL!	#NULL!	#NULL!	#NULL!	1	1	1	1	1	-1	2	71	2	2	1	-1	2	1	2	1	1	4	1	1	2	87710141	2	1	2	1	#NULL!	5
1	82097039	5	Nkangala	1	1		1	#NULL!		9	1	2	#NULL!	#NULL!	#NULL!	#NULL!	#NULL!	#NULL!	#NULL!	#NULL!	#NULL!	1	1	1	1	1	1	9	67	3	2	1	-1	2	1	2	1	2	#NULL!	#NULL!	#NULL!	2	87210344	4	2	4	1	#NULL!	5
1	82101887	1	Nkangala	1	1		1	#NULL!		7	1	11	#NULL!	#NULL!	#NULL!	#NULL!	#NULL!	#NULL!	#NULL!	#NULL!	#NULL!	1	1	1	1	1	-1	11	68	2	3	1	-1	1	1	2	1	1	4	1	1	2	87210293	4	1	2	3	#NULL!	5
1	82106329	5	Ehlanzeni	1	1		1	#NULL!		3	1	2	#NULL!	#NULL!	#NULL!	#NULL!	#NULL!	#NULL!	#NULL!	#NULL!	#NULL!	1	1	1	1	1	-1	9	61	4	3	1	-1	3	1	2	1	1	4	1	1	2	87410319	3	1	2	1	#NULL!	4
2	82118260	2	eThekwini	1	1		1	#NULL!		1	1	7	#NULL!	#NULL!	#NULL!	#NULL!	#NULL!	#NULL!	#NULL!	#NULL!	#NULL!	1	1	1	1	1	-1	4	60	4	3	1	-1	3	1	2	1	2	#NULL!	#NULL!	#NULL!	1	59912211	2	2	4	5	1	5
2	82174735	4	eThekwini	1	2		1	#NULL!		2	1	9	#NULL!	#NULL!	#NULL!	#NULL!	#NULL!	#NULL!	#NULL!	#NULL!	#NULL!	1	1	1	1	1	-1	2	68	2	3	1	-1	1	1	2	1	1	4	1	0	1	59913987	2	1	1	1	#NULL!	4
1	82176721	3	Ugu	1	1		1	#NULL!		4	1	1	#NULL!	#NULL!	#NULL!	#NULL!	#NULL!	#NULL!	#NULL!	#NULL!	#NULL!	1	1	1	1	1	-1	10	63	3	3	1	-1	2	1	2	1	1	4	1	1	1	50610407	4	1	2	1	#NULL!	4
3	82176722	3	Ugu	1	1		1	#NULL!		8	1	2	#NULL!	#NULL!	#NULL!	#NULL!	#NULL!	#NULL!	#NULL!	#NULL!	#NULL!	1	1	1	1	1	-1	9	60	4	2	1	-1	2	1	2	1	1	4	1	1	1	50610399	3	1	2	1	#NULL!	2
3	82177962	4	Ugu	1	1		1	#NULL!		5	1	6	#NULL!	#NULL!	#NULL!	#NULL!	#NULL!	#NULL!	#NULL!	#NULL!	#NULL!	1	1	1	1	1	-1	5	70	2	3	1	-1	1	1	2	1	1	4	1	1	1	50610207	4	1	2	4	1	5
1	82205033	5	Nkangala	1	1		1	#NULL!		1	1	4	#NULL!	#NULL!	#NULL!	#NULL!	#NULL!	#NULL!	#NULL!	#NULL!	#NULL!	1	1	1	1	1	1	7	72	2	3	1	-1	2	1	2	1	1	4	1	1	2	87210303	2	1	2	5	1	3
1	82209395	3	eThekwini	1	1		1	#NULL!		5	1	8	#NULL!	#NULL!	#NULL!	#NULL!	#NULL!	#NULL!	#NULL!	#NULL!	#NULL!	1	1	1	1	1	-1	3	67	3	3	1	-1	1	1	2	1	1	4	1	1	1	59914896	1	1	2	1	#NULL!	5
2	82217097	4	eThekwini	1	1		1	#NULL!		1	1	12	#NULL!	#NULL!	#NULL!	#NULL!	#NULL!	#NULL!	#NULL!	#NULL!	#NULL!	1	1	1	1	1	-1	12	64	3	3	1	-1	1	1	2	1	1	4	1	0	1	59912691	4	1	1	2	#NULL!	4
6	82218436	2	eThekwini	1	1		1	#NULL!		4	1	2	#NULL!	#NULL!	#NULL!	#NULL!	#NULL!	#NULL!	#NULL!	#NULL!	#NULL!	1	1	1	1	1	-1	9	62	4	3	1	-1	1	1	2	1	1	4	1	1	1	59914896	3	1	2	1	#NULL!	4
1	82225991	1	eThekwini	1	1		1	#NULL!		2	1	2	#NULL!	#NULL!	#NULL!	#NULL!	#NULL!	#NULL!	#NULL!	#NULL!	#NULL!	1	1	1	1	1	-1	9	65	3	3	1	-1	3	1	2	1	1	4	1	1	1	59914518	3	1	2	3	#NULL!	5
1	82227632	2	UMgungundlovu	1	1		1	#NULL!		7	1	10	#NULL!	#NULL!	#NULL!	#NULL!	#NULL!	#NULL!	#NULL!	#NULL!	#NULL!	1	1	1	1	1	-1	1	69	2	4	1	-1	1	1	2	1	1	4	1	1	1	56610764	1	1	2	1	#NULL!	4
1	82263804	5	eThekwini	1	1		1	#NULL!		8	3	4	5	6	#NULL!	#NULL!	#NULL!	#NULL!	#NULL!	#NULL!	1	#NULL!	1	1	1	1	-1	7	68	2	3	1	-1	3	1	2	1	2	#NULL!	#NULL!	#NULL!	1	59913270	3	2	4	1	#NULL!	4
5	82264251	1	Ugu	1	1		1	#NULL!		3	2	2	4	#NULL!	#NULL!	#NULL!	#NULL!	#NULL!	#NULL!	#NULL!	1	#NULL!	1	1	1	1	-1	9	72	2	1	1	-1	3	1	2	1	1	4	1	0	1	50510056	2	1	1	2	#NULL!	5
2	82265206	4	eThekwini	1	1		1	#NULL!		5	1	5	#NULL!	#NULL!	#NULL!	#NULL!	#NULL!	#NULL!	#NULL!	#NULL!	#NULL!	1	1	1	1	1	-1	5	66	3	3	1	-1	1	1	2	1	2	#NULL!	#NULL!	#NULL!	1	59912244	4	2	4	1	#NULL!	5
1	82265512	5	Nkangala	1	1		1	#NULL!		3	1	8	#NULL!	#NULL!	#NULL!	#NULL!	#NULL!	#NULL!	#NULL!	#NULL!	#NULL!	1	1	1	1	1	-1	3	59	4	2	1	-1	3	1	2	1	1	4	1	1	2	86910415	4	1	2	1	#NULL!	5
5	82265913	2	eThekwini	1	1		1	#NULL!		5	1	1	#NULL!	#NULL!	#NULL!	#NULL!	#NULL!	#NULL!	#NULL!	#NULL!	#NULL!	1	1	1	1	1	-1	10	67	3	3	1	-1	3	1	2	1	1	4	1	1	1	59910915	1	1	2	3	#NULL!	4
5	82265914	2	eThekwini	1	1		1	#NULL!		3	1	6	#NULL!	#NULL!	#NULL!	#NULL!	#NULL!	#NULL!	#NULL!	#NULL!	#NULL!	1	1	1	1	1	-1	5	59	4	2	1	-1	1	1	2	1	2	#NULL!	#NULL!	#NULL!	1	59911888	2	2	4	5	1	5
1	82267747	4	eThekwini	1	1		1	#NULL!		5	1	5	#NULL!	#NULL!	#NULL!	#NULL!	#NULL!	#NULL!	#NULL!	#NULL!	#NULL!	1	1	1	1	1	-1	6	60	4	3	1	-1	1	1	2	1	1	4	1	1	1	59913279	1	1	2	1	#NULL!	5
4	82268050	4	Nkangala	1	1		1	#NULL!		1	1	11	#NULL!	#NULL!	#NULL!	#NULL!	#NULL!	#NULL!	#NULL!	#NULL!	#NULL!	1	1	1	1	1	-1	11	66	3	1	1	-1	2	1	2	1	1	4	1	1	2	86910218	1	1	2	5	1	5
1	82268069	5	Nkangala	1	1		1	#NULL!		8	1	11	#NULL!	#NULL!	#NULL!	#NULL!	#NULL!	#NULL!	#NULL!	#NULL!	#NULL!	1	1	1	1	1	-1	11	64	3	3	1	-1	3	1	2	1	1	4	1	1	2	86910218	2	1	2	2	#NULL!	5
1	82268751	1	UMgungundlovu	1	1		1	#NULL!		5	1	11	#NULL!	#NULL!	#NULL!	#NULL!	#NULL!	#NULL!	#NULL!	#NULL!	#NULL!	1	1	1	1	1	-1	11	64	3	3	1	-1	1	1	2	1	1	4	1	1	1	56610654	1	1	2	5	1	5
1	82269560	5	Nkangala	1	1		1	#NULL!		4	1	2	#NULL!	#NULL!	#NULL!	#NULL!	#NULL!	#NULL!	#NULL!	#NULL!	#NULL!	1	1	1	1	1	-1	9	69	2	2	1	-1	3	1	2	1	2	#NULL!	#NULL!	#NULL!	2	86910218	4	2	4	3	#NULL!	5
2	82269581	3	Nkangala	1	1		1	#NULL!		8	1	5	#NULL!	#NULL!	#NULL!	#NULL!	#NULL!	#NULL!	#NULL!	#NULL!	#NULL!	1	1	1	1	1	-1	6	70	2	1	1	-1	2	1	2	1	1	4	1	1	2	86910218	3	1	2	5	3	5
2	82272144	2	Nkangala	1	1		1	#NULL!		10	2	8	8	#NULL!	#NULL!	#NULL!	#NULL!	#NULL!	#NULL!	#NULL!	1	#NULL!	1	1	1	1	-1	3	58	4	3	1	-1	2	1	2	1	1	4	1	1	2	86910212	2	1	2	5	1	5
1	82272937	5	Nkangala	1	1		1	#NULL!		4	1	6	6	#NULL!	#NULL!	#NULL!	#NULL!	#NULL!	#NULL!	#NULL!	#NULL!	1	1	1	1	1	-1	5	69	2	3	1	-1	3	1	2	1	1	4	1	0	2	86910212	3	1	1	2	#NULL!	3
3	82276742	2	eThekwini	1	1		1	#NULL!		9	1	10	#NULL!	#NULL!	#NULL!	#NULL!	#NULL!	#NULL!	#NULL!	#NULL!	#NULL!	1	1	1	1	1	-1	1	70	2	1	1	-1	1	1	2	1	1	4	1	1	1	59914116	1	1	2	6	1	5
1	82281395	4	Nkangala	1	1		1	#NULL!		3	1	1	#NULL!	#NULL!	#NULL!	#NULL!	#NULL!	#NULL!	#NULL!	#NULL!	#NULL!	1	1	1	1	1	-1	10	62	4	2	1	-1	3	1	2	1	1	4	1	1	2	86910434	4	1	2	5	1	5
1	82282603	4	eThekwini	2	1		1	#NULL!		1	1	11	#NULL!	#NULL!	#NULL!	#NULL!	#NULL!	#NULL!	#NULL!	#NULL!	#NULL!	1	1	1	1	1	-1	11	67	3	2	1	-1	1	1	2	1	1	4	1	1	1	59914137	3	1	2	2	#NULL!	5
3	82283125	5	eThekwini	1	1		1	#NULL!		5	1	9	#NULL!	#NULL!	#NULL!	#NULL!	#NULL!	#NULL!	#NULL!	#NULL!	#NULL!	1	1	1	1	1	-1	2	61	4	2	1	-1	1	1	2	1	1	4	1	1	1	59914137	4	1	2	4	1	5
2	82290821	5	Nkangala	1	1		1	#NULL!		3	1	2	#NULL!	#NULL!	#NULL!	#NULL!	#NULL!	#NULL!	#NULL!	#NULL!	#NULL!	1	1	1	1	1	-1	9	68	2	3	1	-1	2	1	2	1	1	4	1	1	2	86810526	1	1	2	1	#NULL!	5
1	82307114	1	Nkangala	1	1		1	#NULL!		8	1	8	#NULL!	#NULL!	#NULL!	#NULL!	#NULL!	#NULL!	#NULL!	#NULL!	#NULL!	1	1	1	1	1	-1	3	71	2	5	1	-1	2	1	2	1	2	#NULL!	#NULL!	#NULL!	2	87110331	1	2	4	1	#NULL!	3
2	82313161	2	UMgungundlovu	1	1		1	#NULL!		4	1	11	#NULL!	#NULL!	#NULL!	#NULL!	#NULL!	#NULL!	#NULL!	#NULL!	#NULL!	1	1	1	1	1	-1	11	66	3	3	1	-1	1	1	2	1	1	4	1	0	1	56610397	4	1	1	1	#NULL!	5
3	82313712	2	UMgungundlovu	1	1		1	#NULL!		4	1	3	#NULL!	#NULL!	#NULL!	#NULL!	#NULL!	#NULL!	#NULL!	#NULL!	#NULL!	1	1	1	1	1	-1	8	59	4	3	1	-1	1	1	2	1	2	#NULL!	#NULL!	#NULL!	1	56610150	3	2	4	2	#NULL!	4
1	82313713	2	UMgungundlovu	1	1		1	#NULL!		3	1	9	#NULL!	#NULL!	#NULL!	#NULL!	#NULL!	#NULL!	#NULL!	#NULL!	#NULL!	1	1	1	1	1	-1	10	64	3	3	1	-1	3	1	2	1	1	4	1	0	1	56610566	3	1	1	1	#NULL!	4
1	82316410	2	Umgungundlovu	1	1		1	#NULL!		3	1	4	#NULL!	#NULL!	#NULL!	#NULL!	#NULL!	#NULL!	#NULL!	#NULL!	#NULL!	1	1	1	1	1	-1	7	68	2	3	1	-1	1	1	2	1	1	4	1	1	1	56210096	2	1	2	2	#NULL!	4
2	82322213	4	UMgungundlovu	1	1		1	#NULL!		3	1	2	#NULL!	#NULL!	#NULL!	#NULL!	#NULL!	#NULL!	#NULL!	#NULL!	#NULL!	1	1	1	1	1	-1	3	65	3	3	1	-1	1	1	2	1	1	4	1	0	1	56610280	1	1	1	2	#NULL!	5
1	82355675	3	eThekwini	1	1		1	#NULL!		10	1	12	12	#NULL!	#NULL!	#NULL!	#NULL!	#NULL!	#NULL!	#NULL!	#NULL!	1	1	1	1	1	-1	12	68	2	3	1	-1	1	1	2	1	1	4	1	1	1	59914137	2	1	2	1	#NULL!	3
4	82356228	4	eThekwini	1	1		1	#NULL!		2	1	2	#NULL!	#NULL!	#NULL!	#NULL!	#NULL!	#NULL!	#NULL!	#NULL!	#NULL!	1	1	1	1	1	-1	9	63	3	3	1	-1	1	1	2	1	1	4	1	1	1	59914137	1	1	2	6	2	4
1	82358221	5	Nkangala	1	1		1	#NULL!		5	1	1	#NULL!	#NULL!	#NULL!	#NULL!	#NULL!	#NULL!	#NULL!	#NULL!	#NULL!	1	1	1	1	1	-1	10	72	2	2	1	-1	3	1	2	1	1	4	1	1	2	86910340	4	1	2	4	1	5
1	82358373	1	eThekwini	1	1		1	#NULL!		5	2	8	8	#NULL!	#NULL!	#NULL!	#NULL!	#NULL!	#NULL!	#NULL!	1	#NULL!	1	1	1	1	-1	3	68	2	2	1	-1	1	1	2	1	1	4	1	1	1	59913910	4	1	2	6	1	4
1	82358611	4	eThekwini	1	1		1	#NULL!		3	1	1	#NULL!	#NULL!	#NULL!	#NULL!	#NULL!	#NULL!	#NULL!	#NULL!	#NULL!	1	1	1	1	1	-1	10	67	3	3	1	-1	1	1	2	1	1	4	1	1	1	59914423	2	1	2	1	#NULL!	5
1	82363736	4	Umgungundlovu	1	1		1	#NULL!		5	1	7	#NULL!	#NULL!	#NULL!	#NULL!	#NULL!	#NULL!	#NULL!	#NULL!	#NULL!	1	1	1	1	1	-1	4	63	3	2	1	-1	1	1	2	1	1	4	1	1	1	56210096	4	1	2	2	#NULL!	5
3	82364571	3	Nkangala	1	1		1	#NULL!		5	1	6	#NULL!	#NULL!	#NULL!	#NULL!	#NULL!	#NULL!	#NULL!	#NULL!	#NULL!	1	1	1	1	1	-1	5	69	2	1	1	-1	1	1	2	1	1	4	1	0	2	87110249	2	1	1	4	1	1
3	82366699	4	UMgungundlovu	1	1		1	#NULL!		1	1	3	#NULL!	#NULL!	#NULL!	#NULL!	#NULL!	#NULL!	#NULL!	#NULL!	#NULL!	1	1	1	1	1	-1	8	66	3	3	1	-1	1	1	2	1	1	4	1	0	1	56610597	2	1	1	2	#NULL!	3
4	82368765	3	Nkangala	1	1		1	#NULL!		3	1	9	#NULL!	#NULL!	#NULL!	#NULL!	#NULL!	#NULL!	#NULL!	#NULL!	#NULL!	1	1	1	1	1	-1	2	70	2	1	1	-1	2	1	2	1	1	4	1	1	2	87110146	4	1	2	1	#NULL!	4
5	82368833	4	Nkangala	1	1		1	#NULL!		1	1	2	#NULL!	#NULL!	#NULL!	#NULL!	#NULL!	#NULL!	#NULL!	#NULL!	#NULL!	1	1	1	1	1	-1	9	63	3	2	1	-1	3	1	2	1	1	4	1	1	2	87110146	4	1	2	7	1	5
1	82375311	2	Nkangala	1	1		1	#NULL!		4	1	1	#NULL!	#NULL!	#NULL!	#NULL!	#NULL!	#NULL!	#NULL!	#NULL!	#NULL!	1	1	1	1	1	-1	10	71	2	3	1	-1	2	1	2	1	1	4	1	1	2	87110218	2	1	2	1	#NULL!	4
1	82375353	2	UMgungundlovu	1	2		1	#NULL!		5	1	1	#NULL!	#NULL!	#NULL!	#NULL!	#NULL!	#NULL!	#NULL!	#NULL!	#NULL!	1	1	1	1	1	-1	10	64	3	2	1	-1	1	1	2	1	1	4	1	0	1	56810032	4	1	1	1	#NULL!	5
1	82375422	4	Nkangala	1	1		1	#NULL!		5	1	5	#NULL!	#NULL!	#NULL!	#NULL!	#NULL!	#NULL!	#NULL!	#NULL!	#NULL!	1	1	1	1	1	-1	6	72	2	2	1	-1	3	1	2	1	1	4	1	1	2	87110218	2	1	2	1	#NULL!	5
1	82385764	5	Nkangala	1	1		1	#NULL!		2	1	7	#NULL!	#NULL!	#NULL!	#NULL!	#NULL!	#NULL!	#NULL!	#NULL!	#NULL!	1	1	1	1	1	-1	4	71	2	3	1	-1	3	1	2	1	1	4	1	1	2	87110386	2	1	2	1	#NULL!	5
1	82386307	1	Nkangala	1	1		1	#NULL!		2	1	10	#NULL!	#NULL!	#NULL!	#NULL!	#NULL!	#NULL!	#NULL!	#NULL!	#NULL!	1	1	1	1	1	-1	1	64	3	3	1	-1	3	1	2	1	1	4	1	1	2	87210139	4	1	2	1	#NULL!	5
1	82386796	2	UMgungundlovu	1	1		1	#NULL!		5	1	6	#NULL!	#NULL!	#NULL!	#NULL!	#NULL!	#NULL!	#NULL!	#NULL!	#NULL!	1	1	1	1	1	-1	4	68	2	4	1	-1	1	1	2	1	1	4	1	1	1	56610764	2	1	2	1	#NULL!	3
3	82396531	4	UMgungundlovu	1	1		1	#NULL!		1	1	5	#NULL!	#NULL!	#NULL!	#NULL!	#NULL!	#NULL!	#NULL!	#NULL!	#NULL!	1	1	1	1	1	-1	6	70	2	2	1	-1	1	1	2	1	1	4	1	1	1	56310043	1	1	2	4	1	2
5	82411086	2	UMgungundlovu	1	1		1	#NULL!		1	1	1	#NULL!	#NULL!	#NULL!	#NULL!	#NULL!	#NULL!	#NULL!	#NULL!	#NULL!	1	1	1	1	1	-1	10	64	3	3	1	-1	1	1	2	1	1	4	1	1	1	56310043	2	1	2	5	1	1
1	82411967	4	UMgungundlovu	1	1		1	#NULL!		1	1	6	#NULL!	#NULL!	#NULL!	#NULL!	#NULL!	#NULL!	#NULL!	#NULL!	#NULL!	1	1	1	1	1	-1	5	61	4	2	1	-1	1	1	2	1	1	4	1	1	1	56310043	3	1	2	6	2	1
1	82447799	1	Nkangala	1	2		1	#NULL!		4	1	6	#NULL!	#NULL!	#NULL!	#NULL!	#NULL!	#NULL!	#NULL!	#NULL!	#NULL!	1	1	1	1	1	-1	5	62	4	3	1	-1	2	1	2	1	1	4	1	1	2	87210139	2	1	2	3	#NULL!	4
3	82450072	4	eThekwini	1	1		1	#NULL!		1	1	3	#NULL!	#NULL!	#NULL!	#NULL!	#NULL!	#NULL!	#NULL!	#NULL!	#NULL!	1	1	1	1	1	-1	8	62	4	3	1	-1	3	1	2	1	1	4	1	1	1	59911089	1	1	2	1	#NULL!	5
1	82450323	3	Nkangala	1	1		1	#NULL!		4	1	12	#NULL!	#NULL!	#NULL!	#NULL!	#NULL!	#NULL!	#NULL!	#NULL!	#NULL!	1	1	1	1	1	-1	12	65	3	3	1	-1	3	1	2	1	1	4	1	1	2	87210139	4	1	2	1	#NULL!	5
1	82450861	1	UMgungundlovu	1	1		1	#NULL!		2	1	7	#NULL!	#NULL!	#NULL!	#NULL!	#NULL!	#NULL!	#NULL!	#NULL!	#NULL!	1	1	1	1	1	-1	4	63	3	2	1	-1	1	1	2	1	1	4	1	1	1	56310043	3	1	2	5	1	2
1	82451080	5	Nkangala	1	1		1	#NULL!		4	1	4	#NULL!	#NULL!	#NULL!	#NULL!	#NULL!	#NULL!	#NULL!	#NULL!	#NULL!	1	1	1	1	1	-1	7	60	4	3	1	-1	3	1	2	1	1	4	1	1	2	87010091	2	1	2	3	#NULL!	5
3	82452872	5	eThekwini	1	1		1	#NULL!		5	1	4	#NULL!	#NULL!	#NULL!	#NULL!	#NULL!	#NULL!	#NULL!	#NULL!	#NULL!	1	1	1	1	1	-1	7	63	3	3	1	-1	3	1	2	1	1	4	1	1	1	59912691	1	1	2	1	#NULL!	2
1	82453963	5	Nkangala	1	1		1	#NULL!		6	1	5	#NULL!	#NULL!	#NULL!	#NULL!	#NULL!	#NULL!	#NULL!	#NULL!	#NULL!	1	1	1	1	1	-1	6	64	3	2	1	-1	3	1	2	1	1	4	1	1	2	87010091	4	1	2	1	#NULL!	5
1	82460838	4	Ehlanzeni	2	1		1	#NULL!		1	1	11	#NULL!	#NULL!	#NULL!	#NULL!	#NULL!	#NULL!	#NULL!	#NULL!	#NULL!	1	1	1	1	1	-1	11	71	2	3	1	-1	3	1	2	1	1	4	1	1	2	87410739	3	1	2	1	#NULL!	5
1	82460982	5	Ehlanzeni	1	1		1	#NULL!		3	1	5	#NULL!	#NULL!	#NULL!	#NULL!	#NULL!	#NULL!	#NULL!	#NULL!	#NULL!	1	1	1	1	1	-1	6	71	2	3	1	-1	1	1	2	1	1	4	1	1	2	87410739	2	1	2	1	#NULL!	4
3	82464696	3	Gert Sibande	1	1		1	#NULL!		4	1	2	#NULL!	#NULL!	#NULL!	#NULL!	#NULL!	#NULL!	#NULL!	#NULL!	#NULL!	1	1	1	1	1	-1	9	72	2	1	1	-1	2	1	2	1	1	4	1	1	2	86610473	1	1	2	1	#NULL!	5
1	82464867	4	Gert Sibande	3	1		1	#NULL!		9	1	11	#NULL!	#NULL!	#NULL!	#NULL!	#NULL!	#NULL!	#NULL!	#NULL!	#NULL!	1	1	1	1	1	-1	11	72	2	2	1	-1	3	1	2	1	1	4	1	1	2	86610473	2	1	2	2	#NULL!	5
1	82467093	3	Ehlanzeni	1	1		1	#NULL!		3	1	1	#NULL!	#NULL!	#NULL!	#NULL!	#NULL!	#NULL!	#NULL!	#NULL!	#NULL!	1	1	1	1	1	-1	10	71	2	3	1	-1	3	1	2	1	1	4	1	1	2	87610304	1	1	2	1	#NULL!	5
2	82467759	3	Gert Sibande	1	1		1	#NULL!		3	1	5	#NULL!	#NULL!	#NULL!	#NULL!	#NULL!	#NULL!	#NULL!	#NULL!	#NULL!	1	1	1	1	1	-1	6	72	2	1	1	-1	2	1	2	1	1	4	1	1	2	86610473	3	1	2	2	#NULL!	4
3	82467933	1	Ehlanzeni	1	1		1	#NULL!		2	1	10	#NULL!	#NULL!	#NULL!	#NULL!	#NULL!	#NULL!	#NULL!	#NULL!	#NULL!	1	1	1	1	1	-1	1	65	3	3	1	-1	2	1	2	1	1	4	1	1	2	87410810	3	1	2	1	#NULL!	5
1	82468185	4	Ehlanzeni	1	1		1	#NULL!		2	1	1	#NULL!	#NULL!	#NULL!	#NULL!	#NULL!	#NULL!	#NULL!	#NULL!	#NULL!	1	1	1	1	1	-1	10	63	3	2	1	-1	2	1	2	1	1	4	1	0	2	87410810	3	1	1	1	#NULL!	5
1	82468473	5	Gert Sibande	1	1		1	#NULL!		5	1	10	#NULL!	#NULL!	#NULL!	#NULL!	#NULL!	#NULL!	#NULL!	#NULL!	#NULL!	1	1	1	1	1	-1	1	61	4	2	1	-1	1	1	2	1	1	4	1	1	2	86610473	4	1	2	4	1	5
1	82474805	4	Umgungundlovu	1	1		1	#NULL!		6	1	4	#NULL!	#NULL!	#NULL!	#NULL!	#NULL!	#NULL!	#NULL!	#NULL!	#NULL!	1	1	1	1	1	-1	7	66	3	3	1	-1	1	1	2	1	1	4	1	0	1	56110145	1	1	1	2	#NULL!	4
1	82481712	1	Nkangala	1	1		1	#NULL!		3	1	7	#NULL!	#NULL!	#NULL!	#NULL!	#NULL!	#NULL!	#NULL!	#NULL!	#NULL!	1	1	1	1	1	-1	4	62	4	3	1	-1	2	1	2	1	1	4	1	1	2	87210139	1	1	2	1	#NULL!	4
1	82483695	2	UMgungundlovu	1	1		1	#NULL!		3	1	8	#NULL!	#NULL!	#NULL!	#NULL!	#NULL!	#NULL!	#NULL!	#NULL!	#NULL!	1	1	1	1	1	-1	3	62	4	3	1	-1	1	1	2	1	1	4	1	1	1	56610006	1	1	2	4	1	3
1	82485564	4	UMgungundlovu	1	1		1	#NULL!		4	1	8	#NULL!	#NULL!	#NULL!	#NULL!	#NULL!	#NULL!	#NULL!	#NULL!	#NULL!	1	1	1	1	1	-1	3	64	3	3	1	-1	1	1	2	1	1	4	1	1	1	56610097	1	1	2	4	1	5
1	82486335	1	UMgungundlovu	1	1		1	#NULL!		5	1	2	#NULL!	#NULL!	#NULL!	#NULL!	#NULL!	#NULL!	#NULL!	#NULL!	#NULL!	1	1	1	1	1	-1	9	65	3	3	1	-1	1	1	2	1	1	4	1	1	1	56610006	4	1	2	1	#NULL!	5
1	82491152	4	Umgungundlovu	1	1		1	#NULL!		6	2	5	6	#NULL!	#NULL!	#NULL!	#NULL!	#NULL!	#NULL!	#NULL!	1	#NULL!	1	1	1	1	-1	6	68	2	1	1	-1	3	1	2	1	1	4	1	1	1	56110145	1	1	2	1	#NULL!	5
1	82494299	4	UMgungundlovu	1	1		1	#NULL!		3	1	6	#NULL!	#NULL!	#NULL!	#NULL!	#NULL!	#NULL!	#NULL!	#NULL!	#NULL!	1	1	1	1	1	-1	5	71	2	2	1	-1	3	1	2	1	1	4	1	1	1	56610764	2	1	2	4	2	4
6	82529830	4	Ugu	1	2		1	#NULL!		5	1	8	#NULL!	#NULL!	#NULL!	#NULL!	#NULL!	#NULL!	#NULL!	#NULL!	#NULL!	1	1	1	1	1	-1	3	69	2	3	1	-1	3	1	2	1	1	4	1	1	1	50310206	3	1	2	4	3	4
3	82530786	4	UMgungundlovu	1	1		1	#NULL!		2	1	3	#NULL!	#NULL!	#NULL!	#NULL!	#NULL!	#NULL!	#NULL!	#NULL!	#NULL!	1	1	1	1	1	-1	8	64	3	3	1	-1	1	1	2	1	1	4	1	1	1	56310006	1	1	2	1	#NULL!	5
3	82530818	4	UMgungundlovu	1	1		1	#NULL!		3	1	10	#NULL!	#NULL!	#NULL!	#NULL!	#NULL!	#NULL!	#NULL!	#NULL!	#NULL!	1	1	1	1	1	-1	1	66	3	3	1	-1	1	1	2	1	1	4	1	0	1	56310006	4	1	1	2	#NULL!	2
2	82530819	4	UMgungundlovu	1	1		1	#NULL!		1	1	5	#NULL!	#NULL!	#NULL!	#NULL!	#NULL!	#NULL!	#NULL!	#NULL!	#NULL!	1	1	1	1	1	-1	6	64	3	3	1	-1	1	1	2	1	1	4	1	0	1	56610318	3	1	1	2	#NULL!	4
4	82532517	3	Gert Sibande	1	1		1	#NULL!		1	1	6	#NULL!	#NULL!	#NULL!	#NULL!	#NULL!	#NULL!	#NULL!	#NULL!	#NULL!	1	1	1	1	1	-1	5	63	3	1	1	-1	2	1	2	1	1	4	1	0	2	86610211	3	1	1	4	1	4
1	82532744	4	Gert Sibande	1	1		1	#NULL!		1	1	8	#NULL!	#NULL!	#NULL!	#NULL!	#NULL!	#NULL!	#NULL!	#NULL!	#NULL!	1	1	1	1	1	-1	3	62	4	3	1	-1	1	1	2	1	1	4	1	1	2	86610211	3	1	2	6	1	3
6	82533649	2	Ugu	1	1		1	#NULL!		6	1	12	#NULL!	#NULL!	#NULL!	#NULL!	#NULL!	#NULL!	#NULL!	#NULL!	#NULL!	1	1	1	1	1	-1	12	60	4	3	1	-1	1	1	2	1	1	4	1	1	1	50310079	1	1	2	1	#NULL!	5
3	82534047	2	UMgungundlovu	1	1		1	#NULL!		2	1	6	#NULL!	#NULL!	#NULL!	#NULL!	#NULL!	#NULL!	#NULL!	#NULL!	#NULL!	1	1	1	1	1	-1	5	64	3	3	1	-1	1	1	2	1	1	4	1	0	1	56610167	1	1	1	1	#NULL!	4
2	82534064	2	UMgungundlovu	1	1		1	#NULL!		2	1	5	#NULL!	#NULL!	#NULL!	#NULL!	#NULL!	#NULL!	#NULL!	#NULL!	#NULL!	1	1	1	1	1	-1	6	64	3	3	1	-1	1	1	2	1	1	4	1	0	1	56610612	1	1	1	2	#NULL!	5
1	82534237	3	Gert Sibande	1	1		1	#NULL!		7	1	10	#NULL!	#NULL!	#NULL!	#NULL!	#NULL!	#NULL!	#NULL!	#NULL!	#NULL!	1	1	1	1	1	-1	1	68	2	3	1	-1	2	1	2	1	1	4	1	1	2	86610039	1	1	2	1	#NULL!	5
1	82534247	2	UMgungundlovu	1	1		1	#NULL!		1	1	10	#NULL!	#NULL!	#NULL!	#NULL!	#NULL!	#NULL!	#NULL!	#NULL!	#NULL!	1	1	1	1	1	-1	1	68	2	4	1	-1	1	1	2	1	1	4	1	1	1	56610097	4	1	2	6	1	2
1	82534991	4	Gert Sibande	1	1		1	#NULL!		6	1	9	#NULL!	#NULL!	#NULL!	#NULL!	#NULL!	#NULL!	#NULL!	#NULL!	#NULL!	1	1	1	1	1	-1	2	72	2	2	1	-1	1	1	2	1	1	4	1	1	2	86610159	3	1	2	1	#NULL!	5
1	82537974	4	Ehlanzeni	1	1		1	#NULL!		5	1	11	#NULL!	#NULL!	#NULL!	#NULL!	#NULL!	#NULL!	#NULL!	#NULL!	#NULL!	1	1	1	1	1	-1	11	60	4	3	1	-1	2	1	2	1	1	4	1	1	2	87710732	2	1	2	1	#NULL!	2
1	82538542	1	Gert Sibande	1	1		1	#NULL!		6	1	9	#NULL!	#NULL!	#NULL!	#NULL!	#NULL!	#NULL!	#NULL!	#NULL!	#NULL!	1	1	1	1	1	-1	2	65	3	3	1	-1	3	1	2	1	1	4	1	1	2	86610111	4	1	2	4	1	5
1	82539134	4	Ehlanzeni	1	1		1	#NULL!		2	1	9	#NULL!	#NULL!	#NULL!	#NULL!	#NULL!	#NULL!	#NULL!	#NULL!	#NULL!	1	1	1	1	1	-1	2	63	3	4	1	-1	2	1	2	1	2	#NULL!	#NULL!	#NULL!	2	87710749	4	2	4	1	#NULL!	1
1	82539442	4	Ehlanzeni	1	1		1	#NULL!		4	1	3	#NULL!	#NULL!	#NULL!	#NULL!	#NULL!	#NULL!	#NULL!	#NULL!	#NULL!	1	1	1	1	1	-1	8	65	3	3	1	-1	3	1	2	1	1	4	1	1	2	87710749	2	1	2	1	#NULL!	5
1	82543953	1	Nkangala	1	1		1	#NULL!		2	1	2	#NULL!	#NULL!	#NULL!	#NULL!	#NULL!	#NULL!	#NULL!	#NULL!	#NULL!	1	1	1	1	1	-1	9	64	3	3	1	-1	2	1	2	1	1	4	1	1	2	87210211	1	1	2	1	#NULL!	4
2	82544730	3	Gert Sibande	1	1		1	#NULL!		3	1	6	#NULL!	#NULL!	#NULL!	#NULL!	#NULL!	#NULL!	#NULL!	#NULL!	#NULL!	1	1	1	1	1	-1	5	71	2	3	1	-1	3	1	2	1	2	#NULL!	#NULL!	#NULL!	2	86310084	1	2	4	1	#NULL!	5
2	82544896	2	Gert Sibande	1	1		1	#NULL!		3	1	7	#NULL!	#NULL!	#NULL!	#NULL!	#NULL!	#NULL!	#NULL!	#NULL!	#NULL!	1	1	1	1	1	-1	4	71	2	3	1	-1	1	1	2	1	1	4	1	1	2	86310084	4	1	2	1	#NULL!	5
1	82545098	2	Gert Sibande	1	1		1	#NULL!		7	1	4	#NULL!	#NULL!	#NULL!	#NULL!	#NULL!	#NULL!	#NULL!	#NULL!	#NULL!	1	1	1	1	1	-1	7	70	2	3	1	-1	1	1	2	1	1	4	1	1	2	86310084	3	1	2	1	#NULL!	1
1	82547257	4	Gert Sibande	1	1		1	#NULL!		2	1	11	#NULL!	#NULL!	#NULL!	#NULL!	#NULL!	#NULL!	#NULL!	#NULL!	#NULL!	1	1	1	1	1	-1	11	64	3	3	1	-1	1	1	2	1	1	4	1	1	2	86610301	3	1	2	3	#NULL!	3
1	82551396	2	Ehlanzeni	1	1		1	#NULL!		4	1	6	#NULL!	#NULL!	#NULL!	#NULL!	#NULL!	#NULL!	#NULL!	#NULL!	#NULL!	1	1	1	1	1	-1	5	62	4	3	1	-1	2	1	2	1	1	4	1	0	2	87710969	4	1	1	1	#NULL!	5
1	82553334	3	Nkangala	1	1		1	#NULL!		4	1	5	#NULL!	#NULL!	#NULL!	#NULL!	#NULL!	#NULL!	#NULL!	#NULL!	#NULL!	1	1	1	1	1	-1	6	64	3	4	1	-1	2	1	2	1	1	4	1	1	2	87210326	2	1	2	2	#NULL!	3
3	82560473	3	Ugu	1	1		1	#NULL!		2	1	8	#NULL!	#NULL!	#NULL!	#NULL!	#NULL!	#NULL!	#NULL!	#NULL!	#NULL!	1	1	1	1	1	-1	3	72	2	3	1	-1	2	1	2	1	1	4	1	0	1	50310079	4	1	1	1	#NULL!	2
1	82607074	3	Nkangala	1	1		1	#NULL!		3	1	12	#NULL!	#NULL!	#NULL!	#NULL!	#NULL!	#NULL!	#NULL!	#NULL!	#NULL!	1	1	1	1	1	-1	12	66	3	3	1	-1	2	1	2	1	1	4	1	1	2	87210192	2	1	2	1	#NULL!	3
2	82621172	4	Ehlanzeni	1	1		1	#NULL!		1	1	6	#NULL!	#NULL!	#NULL!	#NULL!	#NULL!	#NULL!	#NULL!	#NULL!	#NULL!	1	1	1	1	1	-1	5	71	2	3	1	-1	2	1	2	1	1	4	1	1	2	87710378	3	1	2	2	#NULL!	4
6	82622702	1	Ugu	1	1		1	#NULL!		5	1	11	#NULL!	#NULL!	#NULL!	#NULL!	#NULL!	#NULL!	#NULL!	#NULL!	#NULL!	1	1	1	1	1	-1	11	71	2	1	1	-1	1	1	2	1	1	4	1	1	1	50410084	4	1	2	5	2	5
1	82623002	5	Ehlanzeni	1	1		1	#NULL!		7	1	4	#NULL!	#NULL!	#NULL!	#NULL!	#NULL!	#NULL!	#NULL!	#NULL!	#NULL!	1	1	1	1	1	-1	7	70	2	2	1	-1	3	1	2	1	1	4	1	1	2	87710378	3	1	2	1	#NULL!	5
6	82623037	4	Ugu	1	1		1	#NULL!		5	1	12	#NULL!	#NULL!	#NULL!	#NULL!	#NULL!	#NULL!	#NULL!	#NULL!	#NULL!	1	1	1	1	1	-1	12	68	2	3	1	-1	1	1	2	1	1	4	1	1	1	50410128	2	1	2	1	#NULL!	5
2	82623171	5	Nkangala	1	1		1	#NULL!		6	1	2	#NULL!	#NULL!	#NULL!	#NULL!	#NULL!	#NULL!	#NULL!	#NULL!	#NULL!	1	1	1	1	1	-1	9	60	4	3	1	-1	1	1	2	1	1	4	1	1	2	87010020	2	1	2	1	#NULL!	5
6	82623925	3	Ugu	1	1		1	#NULL!		3	1	3	#NULL!	#NULL!	#NULL!	#NULL!	#NULL!	#NULL!	#NULL!	#NULL!	#NULL!	1	1	1	1	1	-1	8	67	3	3	1	-1	3	1	2	1	1	4	1	1	1	50410037	4	1	2	4	1	1
1	82625191	4	Ugu	1	1		1	#NULL!		3	1	7	#NULL!	#NULL!	#NULL!	#NULL!	#NULL!	#NULL!	#NULL!	#NULL!	#NULL!	1	1	1	1	1	-1	4	70	2	1	1	-1	1	1	2	1	1	4	1	0	1	50410043	2	1	1	1	#NULL!	5
3	82626753	4	Ehlanzeni	1	1		1	#NULL!		4	1	10	#NULL!	#NULL!	#NULL!	#NULL!	#NULL!	#NULL!	#NULL!	#NULL!	#NULL!	1	1	1	1	1	-1	1	64	3	2	1	-1	3	1	2	1	1	4	1	1	2	87710415	2	1	2	1	#NULL!	5
4	82626866	4	eThekwini	1	1		1	#NULL!		5	1	2	#NULL!	#NULL!	#NULL!	#NULL!	#NULL!	#NULL!	#NULL!	#NULL!	#NULL!	1	1	1	1	1	-1	9	66	3	3	1	-1	1	1	2	1	1	4	1	0	1	59913750	3	1	1	1	#NULL!	5
2	82630840	2	Ugu	1	1		1	#NULL!		5	1	5	#NULL!	#NULL!	#NULL!	#NULL!	#NULL!	#NULL!	#NULL!	#NULL!	#NULL!	1	1	1	1	1	-1	6	66	3	2	1	-1	3	1	2	1	1	4	1	0	1	50510040	3	1	1	1	#NULL!	5
1	82633014	5	Nkangala	1	1		1	#NULL!		6	1	3	#NULL!	#NULL!	#NULL!	#NULL!	#NULL!	#NULL!	#NULL!	#NULL!	#NULL!	1	1	1	1	1	1	8	63	3	3	1	-1	2	1	2	1	2	#NULL!	#NULL!	#NULL!	2	87210303	1	2	4	1	#NULL!	2
1	82636073	4	Nkangala	1	1		1	#NULL!		3	1	2	#NULL!	#NULL!	#NULL!	#NULL!	#NULL!	#NULL!	#NULL!	#NULL!	#NULL!	1	1	1	1	1	-1	9	58	4	2	1	-1	2	1	2	1	2	#NULL!	#NULL!	#NULL!	2	87210303	3	2	4	3	#NULL!	6
6	82636323	5	Ugu	1	1		1	#NULL!		4	2	5	6	#NULL!	#NULL!	#NULL!	#NULL!	#NULL!	#NULL!	#NULL!	1	#NULL!	1	1	1	1	-1	6	64	3	2	1	-1	1	1	2	1	1	4	1	1	1	50510040	3	1	2	3	#NULL!	4
3	82636487	5	Ugu	1	2		1	#NULL!		7	1	3	#NULL!	#NULL!	#NULL!	#NULL!	#NULL!	#NULL!	#NULL!	#NULL!	#NULL!	1	1	1	1	1	-1	8	58	4	3	1	-1	1	1	2	1	1	4	1	1	1	50410037	4	1	2	1	#NULL!	5
1	82652400	3	eThekwini	1	1		1	#NULL!		6	1	12	#NULL!	#NULL!	#NULL!	#NULL!	#NULL!	#NULL!	#NULL!	#NULL!	#NULL!	1	1	1	1	1	-1	12	59	4	5	1	-1	1	1	2	1	1	4	1	0	1	59913874	4	1	1	2	#NULL!	2
3	82693249	4	Ugu	1	1		1	#NULL!		6	1	10	#NULL!	#NULL!	#NULL!	#NULL!	#NULL!	#NULL!	#NULL!	#NULL!	#NULL!	1	1	1	1	1	-1	1	62	4	2	1	-1	1	1	2	1	1	4	1	0	1	50610183	3	1	1	1	#NULL!	5
1	82694598	4	eThekwini	1	1		1	#NULL!		2	1	3	#NULL!	#NULL!	#NULL!	#NULL!	#NULL!	#NULL!	#NULL!	#NULL!	#NULL!	1	1	1	1	1	-1	8	72	2	3	1	-1	3	1	2	1	1	4	1	1	1	59910367	4	1	2	1	#NULL!	5
1	82694599	2	eThekwini	1	1		1	#NULL!		5	1	4	#NULL!	#NULL!	#NULL!	#NULL!	#NULL!	#NULL!	#NULL!	#NULL!	#NULL!	1	1	1	1	1	-1	7	63	3	3	1	-1	3	1	2	1	1	4	1	1	1	59913108	2	1	2	1	#NULL!	5
1	82694601	4	eThekwini	1	1		1	#NULL!		4	1	11	#NULL!	#NULL!	#NULL!	#NULL!	#NULL!	#NULL!	#NULL!	#NULL!	#NULL!	1	1	1	1	1	-1	11	67	3	3	1	-1	3	1	2	1	1	4	1	1	1	59914529	4	1	2	3	#NULL!	5
1	82697749	1	eThekwini	1	1		1	#NULL!		3	1	10	#NULL!	#NULL!	#NULL!	#NULL!	#NULL!	#NULL!	#NULL!	#NULL!	#NULL!	1	1	1	1	1	-1	1	61	4	2	1	-1	1	1	2	1	1	4	1	1	1	59914518	3	1	2	1	#NULL!	4
1	82697750	1	eThekwini	1	1		1	#NULL!		4	2	2	5	#NULL!	#NULL!	#NULL!	#NULL!	#NULL!	#NULL!	#NULL!	1	#NULL!	1	1	1	1	-1	9	62	4	3	1	-1	1	1	2	1	1	4	1	1	1	59911089	4	1	2	1	#NULL!	4
2	82697751	1	eThekwini	1	1		1	#NULL!		6	1	6	#NULL!	#NULL!	#NULL!	#NULL!	#NULL!	#NULL!	#NULL!	#NULL!	#NULL!	1	1	1	1	1	-1	5	70	2	3	1	-1	1	1	2	1	1	4	1	1	1	59912805	3	1	2	1	#NULL!	5
2	82705519	3	Ehlanzeni	1	1		1	#NULL!		2	1	8	#NULL!	#NULL!	#NULL!	#NULL!	#NULL!	#NULL!	#NULL!	#NULL!	#NULL!	1	1	1	1	1	1	3	67	3	3	1	-1	1	1	2	1	1	4	1	1	2	87410434	4	1	2	4	2	5
1	82705625	2	Ehlanzeni	1	1		1	#NULL!		3	1	7	#NULL!	#NULL!	#NULL!	#NULL!	#NULL!	#NULL!	#NULL!	#NULL!	#NULL!	1	1	1	1	1	-1	4	68	2	2	1	-1	1	1	2	1	1	4	1	1	2	87410434	2	1	2	1	#NULL!	5
1	82706534	3	Nkangala	1	1		1	#NULL!		3	1	9	#NULL!	#NULL!	#NULL!	#NULL!	#NULL!	#NULL!	#NULL!	#NULL!	#NULL!	1	1	1	1	1	-1	9	68	2	4	1	-1	2	1	2	1	1	4	1	1	2	87110386	4	1	2	1	#NULL!	3
3	82707042	4	Gert Sibande	1	1		1	#NULL!		4	1	1	#NULL!	#NULL!	#NULL!	#NULL!	#NULL!	#NULL!	#NULL!	#NULL!	#NULL!	1	1	1	1	1	-1	10	71	2	3	1	-1	3	1	2	1	1	4	1	1	2	86210119	3	1	2	1	#NULL!	5
3	82707052	1	Gert Sibande	1	1		1	#NULL!		1	1	3	#NULL!	#NULL!	#NULL!	#NULL!	#NULL!	#NULL!	#NULL!	#NULL!	#NULL!	1	1	1	1	1	-1	8	72	2	2	1	-1	2	1	2	1	1	4	1	1	2	86210119	3	1	2	1	#NULL!	5
1	82709005	4	Gert Sibande	1	1		1	#NULL!		4	1	3	#NULL!	#NULL!	#NULL!	#NULL!	#NULL!	#NULL!	#NULL!	#NULL!	#NULL!	1	1	1	1	1	-1	8	68	2	4	1	-1	2	1	2	1	1	4	1	0	2	86210221	2	1	1	5	1	1
3	82711164	5	Gert Sibande	1	1		1	#NULL!		1	1	6	#NULL!	#NULL!	#NULL!	#NULL!	#NULL!	#NULL!	#NULL!	#NULL!	#NULL!	1	1	1	1	1	-1	5	72	2	1	1	-1	3	1	2	1	1	4	1	1	2	86210221	4	1	2	3	#NULL!	1
6	82712323	2	Ehlanzeni	1	1		1	#NULL!		4	1	8	#NULL!	#NULL!	#NULL!	#NULL!	#NULL!	#NULL!	#NULL!	#NULL!	#NULL!	1	1	1	1	1	-1	3	68	2	3	1	-1	2	1	2	1	1	4	1	1	2	87410993	2	1	2	1	#NULL!	5
1	82712375	1	Ehlanzeni	1	1		1	#NULL!		2	1	4	#NULL!	#NULL!	#NULL!	#NULL!	#NULL!	#NULL!	#NULL!	#NULL!	#NULL!	1	1	1	1	1	-1	6	68	2	2	1	-1	1	1	2	1	1	4	1	1	2	87410993	2	1	2	3	#NULL!	5
1	82715036	2	Ehlanzeni	1	1		1	#NULL!		3	1	3	#NULL!	#NULL!	#NULL!	#NULL!	#NULL!	#NULL!	#NULL!	#NULL!	#NULL!	1	1	1	1	1	-1	8	67	3	3	1	-1	2	1	2	1	1	4	1	1	2	87410940	2	1	2	4	2	5
1	82769775	4	eThekwini	1	1		1	#NULL!		4	1	5	#NULL!	#NULL!	#NULL!	#NULL!	#NULL!	#NULL!	#NULL!	#NULL!	#NULL!	1	1	1	1	1	-1	6	69	2	3	1	-1	1	1	2	1	1	4	1	1	1	59911089	4	1	2	1	#NULL!	4
2	82779390	3	Ehlanzeni	1	1		1	#NULL!		2	2	11	12	#NULL!	#NULL!	#NULL!	#NULL!	#NULL!	#NULL!	#NULL!	1	#NULL!	1	1	1	1	-1	11	61	4	2	1	-1	1	1	2	1	1	4	1	1	2	87310186	1	1	2	4	1	5
2	82785288	2	Ehlanzeni	1	1		1	#NULL!		3	1	1	#NULL!	#NULL!	#NULL!	#NULL!	#NULL!	#NULL!	#NULL!	#NULL!	#NULL!	1	1	1	1	1	-1	10	72	2	3	1	-1	3	1	2	1	1	4	1	1	2	87710276	4	1	2	1	#NULL!	5
2	82808303	4	eThekwini	1	1		1	#NULL!		2	2	2	10	#NULL!	#NULL!	#NULL!	#NULL!	#NULL!	#NULL!	#NULL!	1	#NULL!	1	1	1	1	-1	9	64	3	3	1	-1	1	1	2	1	1	4	1	1	1	59913917	1	1	2	1	#NULL!	5
1	82811380	2	eThekwini	1	1		1	#NULL!		4	1	10	#NULL!	#NULL!	#NULL!	#NULL!	#NULL!	#NULL!	#NULL!	#NULL!	#NULL!	1	1	1	1	1	-1	10	68	2	3	1	-1	3	1	2	1	1	4	1	0	1	59913874	4	1	1	1	#NULL!	5
1	82811381	4	eThekwini	1	1		1	#NULL!		3	1	9	#NULL!	#NULL!	#NULL!	#NULL!	#NULL!	#NULL!	#NULL!	#NULL!	#NULL!	1	1	1	1	1	-1	2	63	3	4	1	-1	3	1	2	1	1	4	1	1	1	59913917	4	1	2	1	#NULL!	5
1	82811382	2	eThekwini	1	1		1	#NULL!		4	1	12	#NULL!	#NULL!	#NULL!	#NULL!	#NULL!	#NULL!	#NULL!	#NULL!	#NULL!	1	1	1	1	1	-1	12	69	2	3	1	-1	3	1	2	1	1	4	1	1	1	59914617	3	1	2	3	#NULL!	5
1	82811598	2	Ehlanzeni	1	1		1	#NULL!		3	1	8	#NULL!	#NULL!	#NULL!	#NULL!	#NULL!	#NULL!	#NULL!	#NULL!	#NULL!	1	1	1	1	1	-1	3	67	3	3	1	-1	1	1	2	1	1	4	1	1	2	87410157	1	1	2	4	1	5
1	82813759	4	eThekwini	1	1		1	#NULL!		6	2	5	10	#NULL!	#NULL!	#NULL!	#NULL!	#NULL!	#NULL!	#NULL!	1	#NULL!	1	1	1	1	-1	6	65	3	3	1	-1	3	1	2	1	1	4	1	1	1	59911314	1	1	2	2	#NULL!	5
1	82816087	5	eThekwini	1	1		1	#NULL!		6	1	5	#NULL!	#NULL!	#NULL!	#NULL!	#NULL!	#NULL!	#NULL!	#NULL!	#NULL!	1	1	1	1	1	-1	6	68	2	4	1	-1	1	1	2	1	1	4	1	1	1	59910254	1	1	2	1	#NULL!	4
1	82820083	1	eThekwini	1	1		1	#NULL!		6	1	6	#NULL!	#NULL!	#NULL!	#NULL!	#NULL!	#NULL!	#NULL!	#NULL!	#NULL!	1	1	1	1	1	-1	5	64	3	3	1	-1	1	1	2	1	1	4	1	1	1	59910975	1	1	2	1	#NULL!	5
1	82822467	2	eThekwini	1	1		1	#NULL!		2	1	6	#NULL!	#NULL!	#NULL!	#NULL!	#NULL!	#NULL!	#NULL!	#NULL!	#NULL!	1	1	1	1	1	-1	5	72	2	3	1	-1	1	1	2	1	1	4	1	1	1	59914071	3	1	2	1	#NULL!	5
1	82823263	1	eThekwini	1	1		1	#NULL!		7	2	7	12	#NULL!	#NULL!	#NULL!	#NULL!	#NULL!	#NULL!	#NULL!	1	#NULL!	1	1	1	1	-1	4	69	2	3	1	-1	2	1	2	1	1	4	1	1	1	59911556	1	1	2	1	#NULL!	5
1	82826604	1	eThekwini	1	1		1	#NULL!		2	1	4	#NULL!	#NULL!	#NULL!	#NULL!	#NULL!	#NULL!	#NULL!	#NULL!	#NULL!	1	1	1	1	1	-1	7	63	3	4	1	-1	3	1	2	1	1	4	1	1	1	59911556	4	1	2	1	#NULL!	5
2	82829656	1	eThekwini	1	1		1	#NULL!		4	1	5	#NULL!	#NULL!	#NULL!	#NULL!	#NULL!	#NULL!	#NULL!	#NULL!	#NULL!	1	1	1	1	1	-1	6	62	4	3	1	-1	1	1	2	1	1	4	1	1	1	59910571	3	1	2	1	#NULL!	5
1	82834275	1	eThekwini	1	1		1	#NULL!		3	1	9	#NULL!	#NULL!	#NULL!	#NULL!	#NULL!	#NULL!	#NULL!	#NULL!	#NULL!	1	1	1	1	1	-1	2	72	2	3	1	-1	1	1	2	1	1	4	1	1	1	59911635	4	1	2	1	#NULL!	5
4	82848497	4	eThekwini	1	1		1	#NULL!		3	1	3	#NULL!	#NULL!	#NULL!	#NULL!	#NULL!	#NULL!	#NULL!	#NULL!	#NULL!	1	1	1	1	1	-1	8	64	3	3	1	-1	1	1	2	1	1	4	1	1	1	59913654	1	1	2	1	#NULL!	5
3	82848498	4	eThekwini	1	1		1	#NULL!		4	1	12	#NULL!	#NULL!	#NULL!	#NULL!	#NULL!	#NULL!	#NULL!	#NULL!	#NULL!	1	1	1	1	1	-1	12	63	3	3	1	-1	1	1	2	1	1	4	1	1	1	59913654	2	1	2	1	#NULL!	5
4	82876251	4	eThekwini	1	1		1	#NULL!		1	1	4	#NULL!	#NULL!	#NULL!	#NULL!	#NULL!	#NULL!	#NULL!	#NULL!	#NULL!	1	1	1	1	1	-1	7	63	3	3	1	-1	1	1	2	1	1	4	1	1	1	59914529	2	1	2	5	2	4
1	82878399	4	Ehlanzeni	1	1		1	#NULL!		7	3	3	3	9	#NULL!	#NULL!	#NULL!	#NULL!	#NULL!	#NULL!	1	#NULL!	1	1	1	1	-1	8	62	4	3	1	-1	3	1	2	1	1	4	1	1	2	87610091	2	1	2	1	#NULL!	5
3	82880837	4	Uthungulu	1	1		1	#NULL!		8	4	8	8	12	12	#NULL!	#NULL!	#NULL!	#NULL!	#NULL!	1	#NULL!	1	1	1	1	-1	3	65	3	2	1	-1	1	1	2	1	1	4	1	1	1	53810093	1	1	2	2	#NULL!	5
1	82880954	2	Uthungulu	1	1		1	#NULL!		7	6	2	3	10	10	12	12	#NULL!	#NULL!	#NULL!	1	#NULL!	1	1	1	1	-1	9	68	2	2	1	-1	3	1	2	1	1	4	1	1	1	58910052	4	1	2	1	#NULL!	5
1	82881037	1	Gert Sibande	1	1		1	#NULL!		6	1	8	#NULL!	#NULL!	#NULL!	#NULL!	#NULL!	#NULL!	#NULL!	#NULL!	#NULL!	1	1	1	1	1	-1	3	64	3	3	1	-1	3	1	2	1	1	4	1	1	2	86010186	3	1	2	1	#NULL!	5
5	82881059	2	Gert Sibande	1	1		1	#NULL!		2	1	6	#NULL!	#NULL!	#NULL!	#NULL!	#NULL!	#NULL!	#NULL!	#NULL!	#NULL!	1	1	1	1	1	-1	5	66	3	3	1	-1	1	1	2	1	1	4	1	1	2	86010186	1	1	2	1	#NULL!	5
1	82881221	4	Gert Sibande	1	1		1	#NULL!		5	1	12	#NULL!	#NULL!	#NULL!	#NULL!	#NULL!	#NULL!	#NULL!	#NULL!	#NULL!	1	1	1	1	1	-1	12	69	2	3	1	-1	3	1	2	1	1	4	1	1	2	86010320	1	1	2	1	#NULL!	5
1	82881327	3	Gert Sibande	1	1		1	#NULL!		4	1	6	#NULL!	#NULL!	#NULL!	#NULL!	#NULL!	#NULL!	#NULL!	#NULL!	#NULL!	1	1	1	1	1	-1	5	66	3	3	1	-1	2	1	2	1	1	4	1	1	2	86010186	3	1	2	1	#NULL!	5
1	82881604	4	Gert Sibande	1	1		1	#NULL!		3	1	2	#NULL!	#NULL!	#NULL!	#NULL!	#NULL!	#NULL!	#NULL!	#NULL!	#NULL!	1	1	1	1	1	-1	9	71	2	3	1	-1	3	1	2	1	2	#NULL!	#NULL!	#NULL!	2	86010320	1	2	4	1	#NULL!	5
3	82881779	3	Ehlanzeni	1	1		1	#NULL!		6	1	12	#NULL!	#NULL!	#NULL!	#NULL!	#NULL!	#NULL!	#NULL!	#NULL!	#NULL!	1	1	1	1	1	-1	12	71	2	4	1	-1	3	1	2	1	1	4	1	1	2	87610091	1	1	2	1	#NULL!	5
1	82881966	5	Ehlanzeni	1	1		1	#NULL!		4	1	2	#NULL!	#NULL!	#NULL!	#NULL!	#NULL!	#NULL!	#NULL!	#NULL!	#NULL!	1	1	1	1	1	-1	9	66	3	3	1	-1	3	1	2	1	1	4	1	0	2	87610091	4	1	1	1	#NULL!	5
1	82881967	5	Ehlanzeni	1	1		1	#NULL!		5	2	10	12	#NULL!	#NULL!	#NULL!	#NULL!	#NULL!	#NULL!	#NULL!	1	#NULL!	1	1	1	1	-1	1	65	3	1	1	-1	3	1	2	1	1	4	1	1	2	87610091	3	1	2	4	1	5
1	82883955	5	Gert Sibande	1	1		1	#NULL!		9	3	2	11	12	#NULL!	#NULL!	#NULL!	#NULL!	#NULL!	#NULL!	1	#NULL!	1	1	1	1	-1	9	71	2	3	1	-1	3	1	2	1	1	4	1	1	2	86010186	4	1	2	1	#NULL!	3
1	82884248	5	Gert Sibande	1	1		1	#NULL!		5	1	7	#NULL!	#NULL!	#NULL!	#NULL!	#NULL!	#NULL!	#NULL!	#NULL!	#NULL!	1	1	1	1	1	-1	4	68	2	3	1	-1	2	1	2	1	1	4	1	1	2	86010186	3	1	2	2	#NULL!	1
1	82885079	2	Gert Sibande	1	1		1	#NULL!		2	1	2	#NULL!	#NULL!	#NULL!	#NULL!	#NULL!	#NULL!	#NULL!	#NULL!	#NULL!	1	1	1	1	1	-1	9	68	2	1	1	-1	2	1	2	1	1	4	1	1	2	86010186	3	1	2	1	#NULL!	5
1	82885456	2	Gert Sibande	1	1		1	#NULL!		2	1	2	#NULL!	#NULL!	#NULL!	#NULL!	#NULL!	#NULL!	#NULL!	#NULL!	#NULL!	1	1	1	1	1	-1	9	70	2	4	1	-1	3	1	2	1	2	#NULL!	#NULL!	#NULL!	2	86010320	4	2	4	1	#NULL!	4
2	82890230	4	Gert Sibande	1	1		1	#NULL!		3	1	1	#NULL!	#NULL!	#NULL!	#NULL!	#NULL!	#NULL!	#NULL!	#NULL!	#NULL!	1	1	1	1	1	-1	10	63	3	1	1	-1	1	1	2	1	1	4	1	1	2	86010283	2	1	2	4	1	5
1	82890495	1	Nkangala	1	1		1	#NULL!		3	1	5	#NULL!	#NULL!	#NULL!	#NULL!	#NULL!	#NULL!	#NULL!	#NULL!	#NULL!	1	1	1	1	1	-1	6	64	3	3	1	-1	2	1	2	1	1	4	1	1	2	87210412	4	1	2	3	#NULL!	4
1	82890614	2	Gert Sibande	1	1		1	#NULL!		2	2	3	4	#NULL!	#NULL!	#NULL!	#NULL!	#NULL!	#NULL!	#NULL!	1	#NULL!	1	1	1	1	-1	7	70	2	3	1	-1	3	1	2	1	1	4	1	1	2	86010283	2	1	2	2	#NULL!	5
3	82892465	5	Gert Sibande	1	1		1	#NULL!		5	1	12	#NULL!	#NULL!	#NULL!	#NULL!	#NULL!	#NULL!	#NULL!	#NULL!	#NULL!	1	1	1	1	1	-1	12	68	2	3	1	-1	1	1	2	1	1	4	1	1	2	86010283	2	1	2	3	#NULL!	5
2	82892804	2	UMgungundlovu	1	1		1	#NULL!		4	1	8	#NULL!	#NULL!	#NULL!	#NULL!	#NULL!	#NULL!	#NULL!	#NULL!	#NULL!	1	1	1	1	1	-1	3	66	3	3	1	-1	2	1	2	1	1	4	1	0	1	56310087	4	1	1	1	#NULL!	5
3	82892805	2	UMgungundlovu	1	1		1	#NULL!		1	1	10	#NULL!	#NULL!	#NULL!	#NULL!	#NULL!	#NULL!	#NULL!	#NULL!	#NULL!	1	1	1	1	1	-1	1	66	3	3	1	-1	2	1	2	1	2	#NULL!	#NULL!	#NULL!	1	56610167	3	2	4	3	#NULL!	5
3	82894884	2	UMgungundlovu	1	1		1	#NULL!		5	1	1	#NULL!	#NULL!	#NULL!	#NULL!	#NULL!	#NULL!	#NULL!	#NULL!	#NULL!	1	1	1	1	1	-1	10	66	3	2	1	-1	3	1	2	1	2	#NULL!	#NULL!	#NULL!	1	56610167	4	2	4	3	#NULL!	5
3	82894885	2	UMgungundlovu	1	1		1	#NULL!		2	1	6	#NULL!	#NULL!	#NULL!	#NULL!	#NULL!	#NULL!	#NULL!	#NULL!	#NULL!	1	1	1	1	1	-1	5	63	3	3	1	-1	2	1	2	1	1	4	1	0	1	56610167	1	1	1	2	#NULL!	5
2	82895492	4	eThekwini	1	1		1	#NULL!		4	1	5	#NULL!	#NULL!	#NULL!	#NULL!	#NULL!	#NULL!	#NULL!	#NULL!	#NULL!	1	1	1	1	1	-1	6	60	4	2	1	-1	1	1	2	1	1	4	1	1	1	59914529	4	1	2	2	#NULL!	5
4	82899817	3	Nkangala	1	1		1	#NULL!		4	1	3	#NULL!	#NULL!	#NULL!	#NULL!	#NULL!	#NULL!	#NULL!	#NULL!	#NULL!	1	1	1	1	1	-1	8	63	3	4	1	-1	1	1	2	1	1	4	1	1	2	87210160	1	1	2	3	#NULL!	4
5	82907105	4	eThekwini	1	1		1	#NULL!		3	1	3	#NULL!	#NULL!	#NULL!	#NULL!	#NULL!	#NULL!	#NULL!	#NULL!	#NULL!	1	1	1	1	1	-1	8	67	3	3	1	-1	1	1	2	1	1	4	1	1	1	59911291	1	1	2	3	#NULL!	4
3	82907288	4	eThekwini	1	1		1	#NULL!		3	1	12	#NULL!	#NULL!	#NULL!	#NULL!	#NULL!	#NULL!	#NULL!	#NULL!	#NULL!	1	1	1	1	1	-1	12	64	3	3	1	-1	3	1	2	1	1	4	1	1	1	59910365	1	1	2	2	#NULL!	4
1	82913576	5	Ehlanzeni	1	1		1	#NULL!		3	1	7	#NULL!	#NULL!	#NULL!	#NULL!	#NULL!	#NULL!	#NULL!	#NULL!	#NULL!	1	1	1	1	1	-1	4	72	2	3	1	-1	3	1	2	1	1	4	1	1	2	87610304	4	1	2	2	#NULL!	5
1	82944582	2	Uthungulu	1	1		1	#NULL!		10	1	9	#NULL!	#NULL!	#NULL!	#NULL!	#NULL!	#NULL!	#NULL!	#NULL!	#NULL!	1	1	1	1	1	-1	2	70	2	3	1	-1	1	1	2	1	1	4	1	0	1	58710111	3	1	1	1	#NULL!	5
3	82944583	2	Zululand	1	1		1	#NULL!		6	2	2	4	#NULL!	#NULL!	#NULL!	#NULL!	#NULL!	#NULL!	#NULL!	1	#NULL!	1	1	1	1	-1	9	60	4	3	1	-1	1	1	2	1	1	4	1	1	1	57910157	2	1	2	1	#NULL!	5
3	82944831	2	eThekwini	1	1		1	#NULL!		3	1	9	#NULL!	#NULL!	#NULL!	#NULL!	#NULL!	#NULL!	#NULL!	#NULL!	#NULL!	1	1	1	1	1	-1	2	64	3	3	1	-1	1	1	2	1	1	4	1	1	1	59910171	3	1	2	1	#NULL!	5
3	82944832	4	eThekwini	1	1		1	#NULL!		5	2	4	10	#NULL!	#NULL!	#NULL!	#NULL!	#NULL!	#NULL!	#NULL!	1	#NULL!	1	1	1	1	-1	7	67	3	3	1	-1	1	1	2	1	1	4	1	1	1	59910931	1	1	2	1	#NULL!	5
3	82944833	1	Uthungulu	1	1		1	#NULL!		5	1	12	#NULL!	#NULL!	#NULL!	#NULL!	#NULL!	#NULL!	#NULL!	#NULL!	#NULL!	1	1	1	1	1	-1	12	68	2	3	1	-1	3	1	2	1	1	4	1	1	1	58710101	3	1	2	2	#NULL!	2
1	82944862	1	eThekwini	1	1		1	#NULL!		4	2	3	5	#NULL!	#NULL!	#NULL!	#NULL!	#NULL!	#NULL!	#NULL!	1	#NULL!	1	1	1	1	-1	8	61	4	3	1	-1	1	1	2	1	1	4	1	1	1	59910992	1	1	2	1	#NULL!	4
2	82945005	4	Zululand	1	1		1	#NULL!		1	1	10	#NULL!	#NULL!	#NULL!	#NULL!	#NULL!	#NULL!	#NULL!	#NULL!	#NULL!	1	1	1	1	1	-1	1	62	4	2	1	-1	1	1	2	1	1	4	1	1	1	57910175	4	1	2	1	#NULL!	5
1	82945305	4	UMgungundlovu	1	1		1	#NULL!		3	1	5	#NULL!	#NULL!	#NULL!	#NULL!	#NULL!	#NULL!	#NULL!	#NULL!	#NULL!	1	1	1	1	1	-1	6	72	2	2	1	-1	1	1	2	1	1	4	1	1	1	56610150	2	1	2	2	#NULL!	4
1	82945585	3	UMgungundlovu	1	1		1	#NULL!		1	1	7	#NULL!	#NULL!	#NULL!	#NULL!	#NULL!	#NULL!	#NULL!	#NULL!	#NULL!	1	1	1	1	1	-1	4	63	3	3	1	-1	3	1	2	1	1	4	1	1	1	56610397	3	1	2	5	2	5
4	82946066	4	eThekwini	1	1		1	#NULL!		1	1	3	#NULL!	#NULL!	#NULL!	#NULL!	#NULL!	#NULL!	#NULL!	#NULL!	#NULL!	1	1	1	1	1	-1	7	61	4	3	1	-1	1	1	2	1	1	4	1	1	1	59915518	4	1	2	3	#NULL!	5
3	82946084	4	eThekwini	1	1		1	#NULL!		5	1	4	#NULL!	#NULL!	#NULL!	#NULL!	#NULL!	#NULL!	#NULL!	#NULL!	#NULL!	1	1	1	1	1	-1	7	67	3	3	1	-1	3	1	2	1	1	4	1	0	1	59910367	1	1	1	1	#NULL!	5
1	82947561	4	UMgungundlovu	1	1		1	#NULL!		3	1	12	#NULL!	#NULL!	#NULL!	#NULL!	#NULL!	#NULL!	#NULL!	#NULL!	#NULL!	1	1	1	1	1	-1	12	69	2	3	1	-1	1	1	2	1	1	4	1	1	1	56610280	3	1	2	2	#NULL!	5
1	82947879	4	UMgungundlovu	1	1		1	#NULL!		4	1	11	#NULL!	#NULL!	#NULL!	#NULL!	#NULL!	#NULL!	#NULL!	#NULL!	#NULL!	1	1	1	1	1	-1	11	66	3	3	1	-1	3	1	2	1	2	#NULL!	#NULL!	#NULL!	1	56610280	3	2	4	3	#NULL!	4
1	82948435	5	Ehlanzeni	1	1		1	#NULL!		5	1	12	#NULL!	#NULL!	#NULL!	#NULL!	#NULL!	#NULL!	#NULL!	#NULL!	#NULL!	1	1	1	1	1	-1	12	72	2	3	1	-1	3	1	2	1	1	4	1	0	2	87610487	4	1	1	1	#NULL!	4
1	82950291	3	Ehlanzeni	1	1		1	#NULL!		3	1	7	#NULL!	#NULL!	#NULL!	#NULL!	#NULL!	#NULL!	#NULL!	#NULL!	#NULL!	1	1	1	1	1	-1	4	72	2	3	1	-1	3	1	2	1	1	4	1	1	2	87610091	1	1	2	1	#NULL!	1
1	82950700	4	UMgungundlovu	1	1		1	#NULL!		6	1	2	#NULL!	#NULL!	#NULL!	#NULL!	#NULL!	#NULL!	#NULL!	#NULL!	#NULL!	1	1	1	1	1	-1	9	64	3	3	1	-1	1	1	2	1	1	4	1	1	1	56610200	4	1	2	3	#NULL!	5
1	82950702	2	UMgungundlovu	1	1		1	#NULL!		4	1	10	#NULL!	#NULL!	#NULL!	#NULL!	#NULL!	#NULL!	#NULL!	#NULL!	#NULL!	1	1	1	1	1	-1	1	71	2	3	1	-1	1	1	2	1	1	4	1	1	1	56610397	1	1	2	3	#NULL!	5
4	82950926	4	eThekwini	1	1		1	#NULL!		3	1	2	#NULL!	#NULL!	#NULL!	#NULL!	#NULL!	#NULL!	#NULL!	#NULL!	#NULL!	1	1	1	1	1	-1	9	65	3	3	1	-1	1	1	2	1	1	4	1	1	1	59915152	2	1	2	2	#NULL!	4
1	82951060	4	Ehlanzeni	1	1		1	#NULL!		4	1	10	#NULL!	#NULL!	#NULL!	#NULL!	#NULL!	#NULL!	#NULL!	#NULL!	#NULL!	1	1	1	1	1	-1	1	72	2	5	1	-1	3	1	2	1	1	4	1	1	2	87610091	1	1	2	1	#NULL!	5
1	82952802	3	Nkangala	1	1		1	#NULL!		5	1	5	#NULL!	#NULL!	#NULL!	#NULL!	#NULL!	#NULL!	#NULL!	#NULL!	#NULL!	1	1	1	1	1	-1	6	67	3	3	1	-1	2	1	2	1	1	4	1	2	2	87210344	1	1	3	1	#NULL!	5
1	82952804	3	Nkangala	1	1		1	#NULL!		5	1	1	#NULL!	#NULL!	#NULL!	#NULL!	#NULL!	#NULL!	#NULL!	#NULL!	#NULL!	1	1	1	1	1	-1	6	62	4	3	1	-1	2	1	2	1	1	4	1	1	2	87210344	2	1	2	1	#NULL!	4
1	82955752	3	Nkangala	1	1		1	#NULL!		3	1	3	#NULL!	#NULL!	#NULL!	#NULL!	#NULL!	#NULL!	#NULL!	#NULL!	#NULL!	1	1	1	1	1	-1	8	64	3	3	1	-1	2	1	2	1	1	4	1	1	2	87210192	3	1	2	1	#NULL!	4
2	82958016	4	eThekwini	1	1		1	#NULL!		1	1	7	#NULL!	#NULL!	#NULL!	#NULL!	#NULL!	#NULL!	#NULL!	#NULL!	#NULL!	1	1	1	1	1	-1	4	64	3	3	1	-1	3	1	2	1	1	4	1	1	1	59914071	3	1	2	6	1	4
1	82958017	2	eThekwini	1	1		1	#NULL!		4	1	12	#NULL!	#NULL!	#NULL!	#NULL!	#NULL!	#NULL!	#NULL!	#NULL!	#NULL!	1	1	1	1	1	-1	12	64	3	2	1	-1	2	1	2	1	1	4	1	1	1	59910592	4	1	2	3	#NULL!	4
1	82962308	3	Nkangala	1	2		1	#NULL!		4	1	2	#NULL!	#NULL!	#NULL!	#NULL!	#NULL!	#NULL!	#NULL!	#NULL!	#NULL!	1	1	1	1	1	-1	8	64	3	2	1	-1	2	1	2	1	1	4	1	1	2	87210412	2	1	2	3	#NULL!	2
1	82968682	3	Nkangala	1	2		1	#NULL!		1	1	7	#NULL!	#NULL!	#NULL!	#NULL!	#NULL!	#NULL!	#NULL!	#NULL!	#NULL!	1	1	1	1	1	-1	4	72	2	4	1	-1	2	1	2	1	1	4	1	1	2	87210381	1	1	2	4	3	3
1	82970034	4	eThekwini	1	1		1	#NULL!		2	1	3	#NULL!	#NULL!	#NULL!	#NULL!	#NULL!	#NULL!	#NULL!	#NULL!	#NULL!	1	1	1	1	1	-1	8	59	4	2	1	-1	3	1	2	1	1	4	1	1	1	59913279	2	1	2	5	1	5
1	82977063	3	Nkangala	1	2		1	#NULL!		4	1	2	#NULL!	#NULL!	#NULL!	#NULL!	#NULL!	#NULL!	#NULL!	#NULL!	#NULL!	1	1	1	1	1	-1	9	65	3	3	1	-1	2	1	2	1	1	4	1	1	2	87210412	2	1	2	3	#NULL!	3
3	82977064	3	Nkangala	1	1		1	#NULL!		2	1	10	#NULL!	#NULL!	#NULL!	#NULL!	#NULL!	#NULL!	#NULL!	#NULL!	#NULL!	1	1	1	1	1	-1	1	63	3	3	1	-1	2	1	2	1	1	4	1	1	2	87210160	4	1	2	3	#NULL!	3
1	82977163	4	UMgungundlovu	1	1		1	#NULL!		4	1	1	#NULL!	#NULL!	#NULL!	#NULL!	#NULL!	#NULL!	#NULL!	#NULL!	#NULL!	1	1	1	1	1	-1	10	61	4	3	1	-1	1	1	2	1	1	4	1	1	1	56510060	3	1	2	2	#NULL!	5
1	82979910	2	UMgungundlovu	1	1		1	#NULL!		3	1	6	#NULL!	#NULL!	#NULL!	#NULL!	#NULL!	#NULL!	#NULL!	#NULL!	#NULL!	1	1	1	1	1	-1	5	62	4	3	1	-1	1	1	2	1	1	4	1	1	1	56610318	4	1	2	3	#NULL!	5
3	83014969	4	eThekwini	1	1		1	#NULL!		5	1	8	#NULL!	#NULL!	#NULL!	#NULL!	#NULL!	#NULL!	#NULL!	#NULL!	#NULL!	1	1	1	1	1	-1	3	60	4	3	1	-1	1	1	2	1	1	4	1	1	1	59913952	4	1	2	1	#NULL!	5
2	83015282	2	UMgungundlovu	1	1		1	#NULL!		2	1	7	#NULL!	#NULL!	#NULL!	#NULL!	#NULL!	#NULL!	#NULL!	#NULL!	#NULL!	1	1	1	1	1	-1	4	66	3	3	1	-1	2	1	2	1	2	#NULL!	#NULL!	#NULL!	1	56810064	1	2	4	2	#NULL!	5
3	83019759	4	eThekwini	1	1		1	#NULL!		1	1	1	#NULL!	#NULL!	#NULL!	#NULL!	#NULL!	#NULL!	#NULL!	#NULL!	#NULL!	1	1	1	1	1	-1	10	72	2	2	1	-1	1	1	2	1	1	4	1	1	1	59910367	4	1	2	1	#NULL!	5
4	83022637	4	eThekwini	1	1		1	#NULL!		4	1	3	#NULL!	#NULL!	#NULL!	#NULL!	#NULL!	#NULL!	#NULL!	#NULL!	#NULL!	1	1	1	1	1	-1	8	63	3	3	1	-1	1	1	2	1	1	4	1	0	1	59915152	4	1	1	1	#NULL!	4
4	83022678	1	Nkangala	1	2		1	#NULL!		4	1	9	#NULL!	#NULL!	#NULL!	#NULL!	#NULL!	#NULL!	#NULL!	#NULL!	#NULL!	1	1	1	1	1	-1	2	70	2	3	1	-1	1	1	2	1	1	4	1	1	2	87210016	4	1	2	2	#NULL!	2
3	83022802	4	eThekwini	1	1		1	#NULL!		1	1	9	#NULL!	#NULL!	#NULL!	#NULL!	#NULL!	#NULL!	#NULL!	#NULL!	#NULL!	1	1	1	1	1	-1	2	60	4	3	1	-1	1	1	2	1	1	4	1	0	1	59912211	4	1	1	1	#NULL!	2
1	83023026	2	Ehlanzeni	1	1		1	#NULL!		3	1	8	#NULL!	#NULL!	#NULL!	#NULL!	#NULL!	#NULL!	#NULL!	#NULL!	#NULL!	1	1	1	1	1	-1	3	70	2	3	1	-1	3	1	2	1	1	4	1	1	2	87610404	3	1	2	1	#NULL!	5
1	83023263	5	Ehlanzeni	1	1		1	#NULL!		5	1	6	#NULL!	#NULL!	#NULL!	#NULL!	#NULL!	#NULL!	#NULL!	#NULL!	#NULL!	1	1	1	1	1	-1	5	69	2	3	1	-1	3	1	2	1	1	4	1	1	2	87610404	4	1	2	4	1	3
3	83024438	2	Zululand	1	1		1	#NULL!		2	1	6	#NULL!	#NULL!	#NULL!	#NULL!	#NULL!	#NULL!	#NULL!	#NULL!	#NULL!	1	1	1	1	1	-1	5	62	4	3	1	-1	1	1	2	1	1	4	1	1	1	58110118	4	1	2	1	#NULL!	5
2	83024612	4	Ehlanzeni	1	1		1	#NULL!		5	1	10	#NULL!	#NULL!	#NULL!	#NULL!	#NULL!	#NULL!	#NULL!	#NULL!	#NULL!	1	1	1	1	1	-1	1	68	2	3	1	-1	3	1	2	1	1	4	1	1	2	87510090	3	1	2	1	#NULL!	4
1	83024878	4	Gert Sibande	1	1		1	#NULL!		5	1	7	#NULL!	#NULL!	#NULL!	#NULL!	#NULL!	#NULL!	#NULL!	#NULL!	#NULL!	1	1	1	1	1	-1	4	72	2	3	1	-1	2	1	2	1	1	4	1	1	2	86010123	1	1	2	4	1	5
1	83024957	5	Gert Sibande	1	1		1	#NULL!		3	1	6	#NULL!	#NULL!	#NULL!	#NULL!	#NULL!	#NULL!	#NULL!	#NULL!	#NULL!	1	1	1	1	1	-1	5	58	4	4	1	-1	1	1	2	1	1	4	1	1	2	86010123	1	1	2	1	#NULL!	5
3	83025929	3	Gert Sibande	1	1		1	#NULL!		3	1	11	#NULL!	#NULL!	#NULL!	#NULL!	#NULL!	#NULL!	#NULL!	#NULL!	#NULL!	1	1	1	1	1	-1	11	66	3	1	1	-1	1	1	2	1	1	4	1	1	2	86010123	4	1	2	2	#NULL!	5
1	83026027	4	Ehlanzeni	1	1		1	#NULL!		9	1	8	#NULL!	#NULL!	#NULL!	#NULL!	#NULL!	#NULL!	#NULL!	#NULL!	#NULL!	1	1	1	1	1	-1	3	66	3	3	1	-1	3	1	2	1	1	4	1	1	2	87610404	1	1	2	4	1	4
1	83026054	5	Gert Sibande	1	1		1	#NULL!		6	1	5	#NULL!	#NULL!	#NULL!	#NULL!	#NULL!	#NULL!	#NULL!	#NULL!	#NULL!	1	1	1	1	1	-1	6	68	2	2	1	-1	3	1	2	1	1	4	1	1	2	86010123	3	1	2	1	#NULL!	5
1	83026224	3	Ehlanzeni	1	1		1	#NULL!		8	1	2	#NULL!	#NULL!	#NULL!	#NULL!	#NULL!	#NULL!	#NULL!	#NULL!	#NULL!	1	1	1	1	1	-1	9	71	2	3	1	-1	1	1	2	1	1	4	1	1	2	87610404	1	1	2	3	#NULL!	5
3	83026691	1	Gert Sibande	1	1		1	#NULL!		1	1	3	#NULL!	#NULL!	#NULL!	#NULL!	#NULL!	#NULL!	#NULL!	#NULL!	#NULL!	1	1	1	1	1	-1	8	70	2	3	1	-1	1	1	2	1	1	4	1	1	2	86010123	3	1	2	1	#NULL!	5
1	83028972	4	Gert Sibande	1	1		1	#NULL!		5	1	7	#NULL!	#NULL!	#NULL!	#NULL!	#NULL!	#NULL!	#NULL!	#NULL!	#NULL!	1	1	1	1	1	-1	4	71	2	2	1	-1	3	1	2	1	1	4	1	1	2	86010283	2	1	2	1	#NULL!	5
3	83029965	2	Gert Sibande	1	1		1	#NULL!		5	1	8	#NULL!	#NULL!	#NULL!	#NULL!	#NULL!	#NULL!	#NULL!	#NULL!	#NULL!	1	1	1	1	1	-1	3	67	3	3	1	-1	2	1	2	1	1	4	1	1	2	86010097	4	1	2	1	#NULL!	5
2	83030668	4	Gert Sibande	1	1		1	#NULL!		3	1	7	#NULL!	#NULL!	#NULL!	#NULL!	#NULL!	#NULL!	#NULL!	#NULL!	#NULL!	1	1	1	1	1	-1	4	70	2	3	1	-1	1	1	2	1	1	4	1	1	2	86010097	4	1	2	1	#NULL!	5
1	83030715	3	Nkangala	1	2		1	#NULL!		3	1	12	#NULL!	#NULL!	#NULL!	#NULL!	#NULL!	#NULL!	#NULL!	#NULL!	#NULL!	1	1	1	1	1	-1	11	64	3	3	1	-1	1	1	2	1	1	4	1	1	2	87210139	3	1	2	3	#NULL!	4
3	83030787	2	Ehlanzeni	1	1		1	#NULL!		5	1	5	#NULL!	#NULL!	#NULL!	#NULL!	#NULL!	#NULL!	#NULL!	#NULL!	#NULL!	1	1	1	1	1	-1	6	68	2	2	1	-1	3	1	2	1	1	4	1	1	2	87610435	1	1	2	1	#NULL!	5
1	83031048	5	Ehlanzeni	1	1		1	#NULL!		10	1	10	#NULL!	#NULL!	#NULL!	#NULL!	#NULL!	#NULL!	#NULL!	#NULL!	#NULL!	1	1	1	1	1	-1	1	72	2	3	1	-1	3	1	2	1	1	4	1	1	2	87610435	2	1	2	1	#NULL!	5
6	83031954	5	Gert Sibande	1	1		1	#NULL!		4	1	3	#NULL!	#NULL!	#NULL!	#NULL!	#NULL!	#NULL!	#NULL!	#NULL!	#NULL!	1	1	1	1	1	-1	8	68	2	3	1	-1	1	1	2	1	2	#NULL!	#NULL!	#NULL!	2	86010097	3	2	4	1	#NULL!	5
1	83033550	3	Nkangala	1	2		1	#NULL!		1	1	12	#NULL!	#NULL!	#NULL!	#NULL!	#NULL!	#NULL!	#NULL!	#NULL!	#NULL!	1	1	1	1	1	-1	6	64	3	5	1	-1	2	1	2	1	1	4	1	1	2	87210160	4	1	2	1	#NULL!	4
1	83033551	3	Nkangala	1	2		1	#NULL!		3	2	5	8	#NULL!	#NULL!	#NULL!	#NULL!	#NULL!	#NULL!	#NULL!	1	#NULL!	1	1	1	1	-1	6	63	3	3	1	-1	1	1	2	1	1	4	1	2	2	87210139	3	1	3	1	#NULL!	4
1	83033614	1	Gert Sibande	1	1		1	#NULL!		1	1	1	#NULL!	#NULL!	#NULL!	#NULL!	#NULL!	#NULL!	#NULL!	#NULL!	#NULL!	1	1	1	1	1	-1	10	67	3	3	1	-1	1	1	2	1	1	4	1	1	2	86010097	1	1	2	1	#NULL!	5
2	83036924	1	eThekwini	1	1		1	#NULL!		4	1	9	#NULL!	#NULL!	#NULL!	#NULL!	#NULL!	#NULL!	#NULL!	#NULL!	#NULL!	1	1	1	1	1	-1	2	61	4	3	1	-1	1	1	2	1	1	4	1	0	1	59913314	3	1	1	1	#NULL!	5
2	83036925	4	eThekwini	1	1		1	#NULL!		6	1	5	#NULL!	#NULL!	#NULL!	#NULL!	#NULL!	#NULL!	#NULL!	#NULL!	#NULL!	1	1	1	1	1	-1	6	59	4	3	1	-1	3	1	2	1	1	4	1	1	1	59913314	2	1	2	1	#NULL!	4
1	83036926	1	eThekwini	1	1		1	#NULL!		4	1	5	#NULL!	#NULL!	#NULL!	#NULL!	#NULL!	#NULL!	#NULL!	#NULL!	#NULL!	1	1	1	1	1	-1	6	64	3	2	1	-1	1	1	2	1	2	#NULL!	#NULL!	#NULL!	1	59914424	2	2	4	3	#NULL!	4
2	83038115	3	Gert Sibande	1	1		1	#NULL!		3	1	7	#NULL!	#NULL!	#NULL!	#NULL!	#NULL!	#NULL!	#NULL!	#NULL!	#NULL!	1	1	1	1	1	-1	4	63	3	2	1	-1	1	1	2	1	1	4	1	0	2	86010221	4	1	1	4	1	4
1	83039235	3	Nkangala	1	2		1	#NULL!		1	1	11	#NULL!	#NULL!	#NULL!	#NULL!	#NULL!	#NULL!	#NULL!	#NULL!	#NULL!	1	1	1	1	1	-1	11	62	4	3	1	-1	2	1	2	1	1	4	1	1	2	87210016	1	1	2	1	#NULL!	4
3	83050490	2	Zululand	1	1		1	#NULL!		4	1	11	#NULL!	#NULL!	#NULL!	#NULL!	#NULL!	#NULL!	#NULL!	#NULL!	#NULL!	1	1	1	1	1	-1	11	65	3	3	1	-1	1	1	2	1	1	4	1	1	1	57810024	2	1	2	1	#NULL!	5
2	83088956	4	Zululand	1	1		1	#NULL!		5	2	5	12	#NULL!	#NULL!	#NULL!	#NULL!	#NULL!	#NULL!	#NULL!	1	#NULL!	1	1	1	1	-1	12	64	3	3	1	-1	1	1	2	1	1	4	1	1	1	58010098	4	1	2	1	#NULL!	5
3	83088957	4	Zululand	1	1		1	#NULL!		3	1	9	#NULL!	#NULL!	#NULL!	#NULL!	#NULL!	#NULL!	#NULL!	#NULL!	#NULL!	1	1	1	1	1	-1	2	61	4	2	1	-1	3	1	2	1	1	4	1	1	1	57810024	1	1	2	1	#NULL!	5
2	83088958	4	Zululand	1	1		1	#NULL!		5	2	7	11	#NULL!	#NULL!	#NULL!	#NULL!	#NULL!	#NULL!	#NULL!	1	#NULL!	1	1	1	1	-1	4	67	3	3	1	-1	1	1	2	1	1	4	1	1	1	52910038	3	1	2	1	#NULL!	5
3	83091534	4	eThekwini	1	1		1	#NULL!		6	1	2	#NULL!	#NULL!	#NULL!	#NULL!	#NULL!	#NULL!	#NULL!	#NULL!	#NULL!	1	1	1	1	1	-1	9	61	4	3	1	-1	1	1	2	1	1	4	1	1	1	59912681	1	1	2	1	#NULL!	5
3	83092349	4	Zululand	1	1		1	#NULL!		4	1	10	#NULL!	#NULL!	#NULL!	#NULL!	#NULL!	#NULL!	#NULL!	#NULL!	#NULL!	1	1	1	1	1	-1	1	61	4	2	1	-1	1	1	2	1	1	4	1	1	1	58010156	3	1	2	1	#NULL!	4
3	83092350	1	Zululand	1	1		1	#NULL!		5	1	7	#NULL!	#NULL!	#NULL!	#NULL!	#NULL!	#NULL!	#NULL!	#NULL!	#NULL!	1	1	1	1	1	-1	4	60	4	2	1	-1	1	1	2	1	1	4	1	1	1	52910146	2	1	2	1	#NULL!	4
1	83093470	4	Ehlanzeni	1	1		1	#NULL!		3	1	12	#NULL!	#NULL!	#NULL!	#NULL!	#NULL!	#NULL!	#NULL!	#NULL!	#NULL!	1	1	1	1	1	-1	12	68	2	2	1	-1	1	1	2	1	1	4	1	1	2	87510090	2	1	2	3	#NULL!	5
4	83093612	2	Ehlanzeni	1	1		1	#NULL!		3	1	8	#NULL!	#NULL!	#NULL!	#NULL!	#NULL!	#NULL!	#NULL!	#NULL!	#NULL!	1	1	1	1	1	-1	3	66	3	3	1	-1	2	1	2	1	1	4	1	1	2	87510090	2	1	2	2	#NULL!	5
4	83093613	5	Ehlanzeni	1	1		1	#NULL!		8	1	7	#NULL!	#NULL!	#NULL!	#NULL!	#NULL!	#NULL!	#NULL!	#NULL!	#NULL!	1	1	1	1	1	-1	4	72	2	1	1	-1	1	1	2	1	1	4	1	1	2	87510090	3	1	2	1	#NULL!	5
1	83093818	4	eThekwini	1	1		1	#NULL!		3	1	11	#NULL!	#NULL!	#NULL!	#NULL!	#NULL!	#NULL!	#NULL!	#NULL!	#NULL!	1	1	1	1	1	-1	11	59	4	3	1	-1	2	1	2	1	1	4	1	0	1	59912805	3	1	1	3	#NULL!	5
3	83094440	2	Zululand	1	1		1	#NULL!		5	1	6	#NULL!	#NULL!	#NULL!	#NULL!	#NULL!	#NULL!	#NULL!	#NULL!	#NULL!	1	1	1	1	1	-1	5	72	2	3	1	-1	3	1	2	1	1	4	1	1	1	52910120	2	1	2	1	#NULL!	4
6	83094465	4	Ugu	1	1		1	#NULL!		5	1	7	#NULL!	#NULL!	#NULL!	#NULL!	#NULL!	#NULL!	#NULL!	#NULL!	#NULL!	1	1	1	1	1	-1	4	67	3	2	1	-1	1	1	2	1	2	#NULL!	#NULL!	#NULL!	1	50310079	3	2	4	4	4	2
1	83094467	4	Ugu	1	1		1	#NULL!		2	1	6	#NULL!	#NULL!	#NULL!	#NULL!	#NULL!	#NULL!	#NULL!	#NULL!	#NULL!	1	1	1	1	1	-1	5	63	3	3	1	-1	3	1	2	1	1	4	1	1	1	50610027	4	1	2	1	#NULL!	5
2	83095173	4	eThekwini	1	1		1	#NULL!		3	1	2	#NULL!	#NULL!	#NULL!	#NULL!	#NULL!	#NULL!	#NULL!	#NULL!	#NULL!	1	1	1	1	1	-1	9	60	4	3	1	-1	1	1	2	1	1	4	1	0	1	59912211	4	1	1	2	#NULL!	4
2	83095177	1	eThekwini	1	1		1	#NULL!		1	1	3	#NULL!	#NULL!	#NULL!	#NULL!	#NULL!	#NULL!	#NULL!	#NULL!	#NULL!	1	1	1	1	1	-1	2	61	4	3	1	-1	1	1	2	1	1	4	1	1	1	59912805	4	1	2	1	#NULL!	3
3	83095319	4	Ehlanzeni	1	1		1	#NULL!		4	1	6	#NULL!	#NULL!	#NULL!	#NULL!	#NULL!	#NULL!	#NULL!	#NULL!	#NULL!	1	1	1	1	1	-1	5	67	3	2	1	-1	3	1	2	1	1	4	1	1	2	87410810	2	1	2	1	#NULL!	5
2	83095498	2	Ehlanzeni	1	1		1	#NULL!		4	2	6	7	#NULL!	#NULL!	#NULL!	#NULL!	#NULL!	#NULL!	#NULL!	1	#NULL!	1	1	1	1	2	5	68	2	3	1	-1	3	1	2	1	1	4	1	0	2	87410810	2	1	1	5	1	5
3	83095595	4	Ehlanzeni	1	1		1	#NULL!		8	1	1	#NULL!	#NULL!	#NULL!	#NULL!	#NULL!	#NULL!	#NULL!	#NULL!	#NULL!	1	1	1	1	1	-1	10	69	2	3	1	-1	3	1	2	1	2	#NULL!	#NULL!	#NULL!	2	87610244	2	2	4	2	#NULL!	5
1	83095596	2	Ehlanzeni	1	1		1	#NULL!		3	1	3	#NULL!	#NULL!	#NULL!	#NULL!	#NULL!	#NULL!	#NULL!	#NULL!	#NULL!	1	1	1	1	1	-1	8	69	2	3	1	-1	3	1	2	1	1	4	1	1	2	87610244	3	1	2	3	#NULL!	5
1	83095609	3	Ehlanzeni	1	1		1	#NULL!		8	1	8	#NULL!	#NULL!	#NULL!	#NULL!	#NULL!	#NULL!	#NULL!	#NULL!	#NULL!	1	1	1	1	1	-1	3	72	2	1	1	-1	3	1	2	1	1	4	1	1	2	87610244	1	1	2	1	#NULL!	4
1	83095610	5	Ehlanzeni	1	1		1	#NULL!		6	1	5	#NULL!	#NULL!	#NULL!	#NULL!	#NULL!	#NULL!	#NULL!	#NULL!	#NULL!	1	1	1	1	1	-1	6	71	2	1	1	-1	3	1	2	1	1	4	1	1	2	87610244	2	1	2	1	#NULL!	5
3	83097084	1	UMgungundlovu	1	1		1	#NULL!		4	1	6	#NULL!	#NULL!	#NULL!	#NULL!	#NULL!	#NULL!	#NULL!	#NULL!	#NULL!	1	1	1	1	1	-1	5	64	3	2	1	-1	1	1	2	1	1	4	1	1	1	56310006	2	1	2	4	2	2
3	83097138	5	UMgungundlovu	1	1		1	#NULL!		5	1	6	#NULL!	#NULL!	#NULL!	#NULL!	#NULL!	#NULL!	#NULL!	#NULL!	#NULL!	1	1	1	1	1	-1	5	64	3	3	1	-1	1	1	2	1	1	4	1	1	1	56310006	1	1	2	1	#NULL!	1
1	83098064	3	Ehlanzeni	1	1		1	#NULL!		4	1	1	#NULL!	#NULL!	#NULL!	#NULL!	#NULL!	#NULL!	#NULL!	#NULL!	#NULL!	1	1	1	1	1	-1	10	68	2	2	1	-1	2	1	2	1	2	#NULL!	#NULL!	#NULL!	2	87410567	3	2	4	5	1	5
1	83098093	4	Ehlanzeni	1	1		1	#NULL!		5	1	12	#NULL!	#NULL!	#NULL!	#NULL!	#NULL!	#NULL!	#NULL!	#NULL!	#NULL!	1	1	1	1	1	-1	12	71	2	2	1	-1	3	1	2	1	1	4	1	1	2	87410567	3	1	2	1	#NULL!	5
1	83098692	2	Ehlanzeni	1	1		1	#NULL!		4	1	6	#NULL!	#NULL!	#NULL!	#NULL!	#NULL!	#NULL!	#NULL!	#NULL!	#NULL!	1	1	1	1	1	-1	5	72	2	4	1	-1	3	1	2	1	2	#NULL!	#NULL!	#NULL!	2	87610435	4	2	4	1	#NULL!	5
1	83098920	5	Ehlanzeni	1	1		1	#NULL!		5	1	2	#NULL!	#NULL!	#NULL!	#NULL!	#NULL!	#NULL!	#NULL!	#NULL!	#NULL!	1	1	1	1	1	-1	9	71	2	3	1	-1	3	1	2	1	1	4	1	1	2	87610435	2	1	2	1	#NULL!	5
1	83115020	3	Gert Sibande	1	1		1	#NULL!		1	1	7	#NULL!	#NULL!	#NULL!	#NULL!	#NULL!	#NULL!	#NULL!	#NULL!	#NULL!	1	1	1	1	1	1	4	61	4	2	1	-1	1	1	2	1	1	4	1	2	2	86610414	4	1	3	1	#NULL!	3
1	83120825	4	eThekwini	1	1		1	#NULL!		4	1	7	#NULL!	#NULL!	#NULL!	#NULL!	#NULL!	#NULL!	#NULL!	#NULL!	#NULL!	1	1	1	1	1	-1	4	62	4	2	1	-1	1	1	2	1	1	4	1	0	1	59911089	2	1	1	1	#NULL!	5
1	83120826	4	eThekwini	1	1		1	#NULL!		3	1	10	#NULL!	#NULL!	#NULL!	#NULL!	#NULL!	#NULL!	#NULL!	#NULL!	#NULL!	1	1	1	1	1	-1	1	66	3	2	1	-1	1	1	2	1	1	4	1	0	1	59911089	2	1	1	1	#NULL!	5
1	83120827	2	eThekwini	1	1		1	#NULL!		4	1	6	#NULL!	#NULL!	#NULL!	#NULL!	#NULL!	#NULL!	#NULL!	#NULL!	#NULL!	1	1	1	1	1	-1	5	67	3	3	1	-1	3	1	2	1	1	4	1	1	1	59914423	4	1	2	1	#NULL!	5
1	83120828	2	eThekwini	1	1		1	#NULL!		6	2	5	8	#NULL!	#NULL!	#NULL!	#NULL!	#NULL!	#NULL!	#NULL!	1	#NULL!	1	1	1	1	-1	2	71	2	3	1	-1	3	1	2	1	1	4	1	1	1	59914423	4	1	2	1	#NULL!	5
1	83121850	4	eThekwini	1	1		1	#NULL!		1	1	8	#NULL!	#NULL!	#NULL!	#NULL!	#NULL!	#NULL!	#NULL!	#NULL!	#NULL!	1	1	1	1	1	-1	3	59	4	3	1	-1	1	1	2	1	1	4	1	1	1	59911089	3	1	2	5	2	4
3	83121851	2	eThekwini	1	1		1	#NULL!		8	1	6	#NULL!	#NULL!	#NULL!	#NULL!	#NULL!	#NULL!	#NULL!	#NULL!	#NULL!	1	1	1	1	1	-1	5	72	2	3	1	-1	3	1	2	1	1	4	1	1	1	59910367	3	1	2	1	#NULL!	4
1	83156934	4	eThekwini	1	1		1	#NULL!		5	1	9	#NULL!	#NULL!	#NULL!	#NULL!	#NULL!	#NULL!	#NULL!	#NULL!	#NULL!	1	1	1	1	1	-1	2	70	2	2	1	-1	2	1	2	1	1	4	1	1	1	59910367	3	1	2	1	#NULL!	3
2	83161276	4	eThekwini	1	1		1	#NULL!		3	1	5	#NULL!	#NULL!	#NULL!	#NULL!	#NULL!	#NULL!	#NULL!	#NULL!	#NULL!	1	1	1	1	1	-1	6	66	3	3	1	-1	3	1	2	1	2	#NULL!	#NULL!	#NULL!	1	59912213	2	2	4	4	3	4
1	83161707	3	Ehlanzeni	1	1		1	#NULL!		10	1	1	#NULL!	#NULL!	#NULL!	#NULL!	#NULL!	#NULL!	#NULL!	#NULL!	#NULL!	1	1	1	1	1	-1	10	72	2	1	1	-1	2	1	2	1	2	#NULL!	#NULL!	#NULL!	2	87410420	3	2	4	4	3	5
1	83161788	2	Ehlanzeni	1	1		1	#NULL!		1	1	5	#NULL!	#NULL!	#NULL!	#NULL!	#NULL!	#NULL!	#NULL!	#NULL!	#NULL!	1	1	1	1	1	-1	6	66	3	3	1	-1	1	1	2	1	1	4	1	1	2	87410420	3	1	2	1	#NULL!	5
2	83162033	4	eThekwini	1	1		1	#NULL!		1	1	11	#NULL!	#NULL!	#NULL!	#NULL!	#NULL!	#NULL!	#NULL!	#NULL!	#NULL!	1	1	1	1	1	-1	11	59	4	3	1	-1	1	1	2	1	1	4	1	0	1	59912805	4	1	1	1	#NULL!	5
1	83162606	2	Ehlanzeni	1	1		1	#NULL!		1	1	2	#NULL!	#NULL!	#NULL!	#NULL!	#NULL!	#NULL!	#NULL!	#NULL!	#NULL!	1	1	1	1	1	-1	9	66	3	3	1	-1	2	1	2	1	1	4	1	1	2	87410595	4	1	2	1	#NULL!	5
1	83162756	2	Ehlanzeni	1	1		1	#NULL!		2	1	8	#NULL!	#NULL!	#NULL!	#NULL!	#NULL!	#NULL!	#NULL!	#NULL!	#NULL!	1	1	1	1	1	-1	3	66	3	3	1	-1	1	1	2	1	1	4	1	1	2	87410334	2	1	2	1	#NULL!	5
1	83162912	2	Ehlanzeni	1	1		1	#NULL!		2	1	10	#NULL!	#NULL!	#NULL!	#NULL!	#NULL!	#NULL!	#NULL!	#NULL!	#NULL!	1	1	1	1	1	-1	1	71	2	3	1	-1	2	1	2	1	1	4	1	1	2	87410595	4	1	2	3	#NULL!	4
1	83166499	4	UMgungundlovu	1	1		1	#NULL!		5	1	11	#NULL!	#NULL!	#NULL!	#NULL!	#NULL!	#NULL!	#NULL!	#NULL!	#NULL!	1	1	1	1	1	-1	11	62	4	2	1	-1	1	1	2	1	1	4	1	1	1	56610764	4	1	2	2	#NULL!	5
3	83166929	3	eThekwini	1	1		1	#NULL!		2	1	5	#NULL!	#NULL!	#NULL!	#NULL!	#NULL!	#NULL!	#NULL!	#NULL!	#NULL!	1	1	1	1	1	-1	6	64	3	3	1	-1	3	1	2	1	1	4	1	1	1	59914037	3	1	2	1	#NULL!	5
1	83167426	4	Ehlanzeni	1	1		1	#NULL!		3	1	4	#NULL!	#NULL!	#NULL!	#NULL!	#NULL!	#NULL!	#NULL!	#NULL!	#NULL!	1	1	1	1	1	-1	7	67	3	3	1	-1	3	1	2	1	1	4	1	0	2	87410149	2	1	1	4	1	5
1	83167466	4	Ehlanzeni	1	1		1	#NULL!		1	1	4	#NULL!	#NULL!	#NULL!	#NULL!	#NULL!	#NULL!	#NULL!	#NULL!	#NULL!	1	1	1	1	1	-1	7	71	2	3	1	-1	2	1	2	1	2	#NULL!	#NULL!	#NULL!	2	87410149	2	2	4	1	#NULL!	5
5	83167996	4	eThekwini	1	1		1	#NULL!		1	1	4	#NULL!	#NULL!	#NULL!	#NULL!	#NULL!	#NULL!	#NULL!	#NULL!	#NULL!	1	1	1	1	1	-1	7	63	3	3	1	-1	1	1	2	1	1	4	1	0	1	59915419	3	1	1	1	#NULL!	5
2	83168059	1	UMgungundlovu	1	1		1	#NULL!		1	1	3	#NULL!	#NULL!	#NULL!	#NULL!	#NULL!	#NULL!	#NULL!	#NULL!	#NULL!	1	1	1	1	1	-1	8	64	3	3	1	-1	3	1	2	1	1	4	1	1	1	56310032	1	1	2	3	#NULL!	5
2	83168111	2	eThekwini	1	1		1	#NULL!		3	1	10	#NULL!	#NULL!	#NULL!	#NULL!	#NULL!	#NULL!	#NULL!	#NULL!	#NULL!	1	1	1	1	1	-1	1	60	4	3	1	-1	3	1	2	1	1	4	1	0	1	59912576	4	1	1	3	#NULL!	5
3	83168153	2	eThekwini	1	1		1	#NULL!		3	1	6	#NULL!	#NULL!	#NULL!	#NULL!	#NULL!	#NULL!	#NULL!	#NULL!	#NULL!	1	1	1	1	1	-1	5	68	2	3	1	-1	1	1	2	1	1	4	1	0	1	59915518	2	1	1	3	#NULL!	5
1	83171292	3	Nkangala	1	2		1	#NULL!		4	1	8	#NULL!	#NULL!	#NULL!	#NULL!	#NULL!	#NULL!	#NULL!	#NULL!	#NULL!	1	1	1	1	1	-1	3	63	3	3	1	-1	1	1	2	1	1	4	1	2	2	86910212	4	1	3	1	#NULL!	4
1	83171293	3	Nkangala	1	2		1	#NULL!		3	1	11	#NULL!	#NULL!	#NULL!	#NULL!	#NULL!	#NULL!	#NULL!	#NULL!	#NULL!	1	1	1	1	1	-1	11	66	3	3	1	-1	1	1	2	1	1	4	1	1	2	86810451	2	1	2	1	#NULL!	4
2	83171395	3	Nkangala	1	2		1	#NULL!		4	2	5	8	#NULL!	#NULL!	#NULL!	#NULL!	#NULL!	#NULL!	#NULL!	1	#NULL!	1	1	1	1	-1	4	68	2	3	1	-1	1	1	2	1	1	4	1	2	2	86910212	4	1	3	3	#NULL!	5
1	83171396	3	Nkangala	1	2		1	#NULL!		3	1	11	#NULL!	#NULL!	#NULL!	#NULL!	#NULL!	#NULL!	#NULL!	#NULL!	#NULL!	1	1	1	1	1	-1	11	67	3	3	1	-1	1	1	2	1	1	4	1	1	2	86810451	2	1	2	1	#NULL!	3
3	83171891	4	Ehlanzeni	1	1		1	#NULL!		1	1	4	#NULL!	#NULL!	#NULL!	#NULL!	#NULL!	#NULL!	#NULL!	#NULL!	#NULL!	1	1	1	1	1	-1	7	71	2	3	1	-1	2	1	2	1	2	#NULL!	#NULL!	#NULL!	2	87410956	4	2	4	1	#NULL!	5
2	83172097	2	Ehlanzeni	1	1		1	#NULL!		4	1	3	#NULL!	#NULL!	#NULL!	#NULL!	#NULL!	#NULL!	#NULL!	#NULL!	#NULL!	1	1	1	1	1	-1	8	63	3	4	1	-1	2	1	2	1	1	4	1	0	2	87410956	4	1	1	1	#NULL!	5
6	83172877	5	UMgungundlovu	1	1		1	#NULL!		1	1	12	#NULL!	#NULL!	#NULL!	#NULL!	#NULL!	#NULL!	#NULL!	#NULL!	#NULL!	1	1	1	1	1	-1	12	58	4	2	1	-1	1	1	2	1	1	4	1	1	1	56710016	2	1	2	6	1	4
6	83175661	4	UMgungundlovu	1	1		1	#NULL!		3	1	8	#NULL!	#NULL!	#NULL!	#NULL!	#NULL!	#NULL!	#NULL!	#NULL!	#NULL!	1	1	1	1	1	-1	3	72	2	3	1	-1	1	1	2	1	2	#NULL!	#NULL!	#NULL!	1	56710016	4	2	4	3	#NULL!	4
3	83231992	5	eThekwini	1	1		1	#NULL!		4	1	7	#NULL!	#NULL!	#NULL!	#NULL!	#NULL!	#NULL!	#NULL!	#NULL!	#NULL!	1	1	1	1	1	-1	4	64	3	3	1	-1	3	1	2	1	1	4	1	1	1	59911952	3	1	2	4	1	4
3	83234097	5	UMgungundlovu	1	1		1	#NULL!		5	1	3	#NULL!	#NULL!	#NULL!	#NULL!	#NULL!	#NULL!	#NULL!	#NULL!	#NULL!	1	1	1	1	1	-1	8	68	2	3	1	-1	3	1	2	1	1	4	1	1	1	56710059	3	1	2	1	#NULL!	4
1	83234681	2	eThekwini	1	1		1	#NULL!		3	1	5	#NULL!	#NULL!	#NULL!	#NULL!	#NULL!	#NULL!	#NULL!	#NULL!	#NULL!	1	1	1	1	1	-1	6	70	2	3	1	-1	1	1	2	1	1	4	1	1	1	59912620	2	1	2	1	#NULL!	5
1	83234682	4	eThekwini	1	1		1	#NULL!		2	1	7	#NULL!	#NULL!	#NULL!	#NULL!	#NULL!	#NULL!	#NULL!	#NULL!	#NULL!	1	1	1	1	1	-1	4	64	3	2	1	-1	1	1	2	1	1	4	1	1	1	59915019	3	1	2	1	#NULL!	5
3	83235107	3	eThekwini	1	1		1	#NULL!		4	1	11	#NULL!	#NULL!	#NULL!	#NULL!	#NULL!	#NULL!	#NULL!	#NULL!	#NULL!	1	1	1	1	1	-1	11	62	4	3	1	-1	1	1	2	1	1	4	1	1	1	59912638	3	1	2	2	#NULL!	5
2	83235108	4	eThekwini	1	1		1	#NULL!		7	2	2	8	#NULL!	#NULL!	#NULL!	#NULL!	#NULL!	#NULL!	#NULL!	1	#NULL!	1	1	1	1	-1	9	60	4	2	1	-1	1	1	2	1	1	4	1	1	1	59913343	1	1	2	1	#NULL!	5
3	83238638	5	eThekwini	1	1		1	#NULL!		3	1	5	#NULL!	#NULL!	#NULL!	#NULL!	#NULL!	#NULL!	#NULL!	#NULL!	#NULL!	1	1	1	1	1	-1	6	64	3	3	1	-1	3	1	2	1	1	4	1	1	1	59910692	3	1	2	3	#NULL!	3
1	83258794	1	eThekwini	1	1		1	#NULL!		1	1	1	#NULL!	#NULL!	#NULL!	#NULL!	#NULL!	#NULL!	#NULL!	#NULL!	#NULL!	1	1	1	1	1	-1	10	64	3	4	1	-1	1	1	2	1	1	4	1	1	1	59910933	1	1	2	5	3	4
1	83258795	1	eThekwini	1	1		1	#NULL!		4	1	10	#NULL!	#NULL!	#NULL!	#NULL!	#NULL!	#NULL!	#NULL!	#NULL!	#NULL!	1	1	1	1	1	-1	1	68	2	3	1	-1	1	1	2	1	1	4	1	1	1	59910933	2	1	2	1	#NULL!	5
1	83260685	2	Ehlanzeni	1	1		1	#NULL!		2	1	7	#NULL!	#NULL!	#NULL!	#NULL!	#NULL!	#NULL!	#NULL!	#NULL!	#NULL!	1	1	1	1	1	-1	4	66	3	3	1	-1	1	1	2	1	1	4	1	1	2	87410610	3	1	2	1	#NULL!	5
1	83260821	2	Ehlanzeni	1	1		1	#NULL!		5	1	3	#NULL!	#NULL!	#NULL!	#NULL!	#NULL!	#NULL!	#NULL!	#NULL!	#NULL!	1	1	1	1	1	-1	8	71	2	3	1	-1	2	1	2	1	1	4	1	1	2	87410610	3	1	2	3	#NULL!	5
6	83262111	5	UMgungundlovu	1	1		1	#NULL!		4	1	12	#NULL!	#NULL!	#NULL!	#NULL!	#NULL!	#NULL!	#NULL!	#NULL!	#NULL!	1	1	1	1	1	-1	12	61	4	2	1	-1	2	1	2	1	1	4	1	0	1	56710088	3	1	1	1	#NULL!	1
6	83262514	4	UMgungundlovu	1	1		1	#NULL!		9	1	7	#NULL!	#NULL!	#NULL!	#NULL!	#NULL!	#NULL!	#NULL!	#NULL!	#NULL!	1	1	1	1	1	-1	4	64	3	3	1	-1	1	1	2	1	1	4	1	0	1	56710088	3	1	1	1	#NULL!	4
1	83262813	4	eThekwini	1	1		1	#NULL!		1	1	7	#NULL!	#NULL!	#NULL!	#NULL!	#NULL!	#NULL!	#NULL!	#NULL!	#NULL!	1	1	1	1	1	-1	4	65	3	3	1	-1	1	1	2	1	1	4	1	1	1	59910103	3	1	2	1	#NULL!	3
3	83263010	1	Ehlanzeni	1	1		1	#NULL!		1	1	10	#NULL!	#NULL!	#NULL!	#NULL!	#NULL!	#NULL!	#NULL!	#NULL!	#NULL!	1	1	1	1	1	-1	1	68	2	3	1	-1	1	1	2	1	1	4	1	1	2	87410334	2	1	2	1	#NULL!	5
1	83263411	2	UMgungundlovu	1	1		1	#NULL!		4	1	7	#NULL!	#NULL!	#NULL!	#NULL!	#NULL!	#NULL!	#NULL!	#NULL!	#NULL!	1	1	1	1	1	-1	4	71	2	2	1	-1	1	1	2	1	1	4	1	1	1	56510060	4	1	2	1	#NULL!	5
6	83263796	2	UMgungundlovu	1	1		1	#NULL!		2	1	8	#NULL!	#NULL!	#NULL!	#NULL!	#NULL!	#NULL!	#NULL!	#NULL!	#NULL!	1	1	1	1	1	-1	3	67	3	2	1	-1	1	1	2	1	1	4	1	0	1	56710016	2	1	1	2	#NULL!	4
[truncated: 20 more rows]
[truncated: 878 more columns]

## Sheet: Variable information
Variable Information
Variable	Position	Label	Measurement Level	Role	Column Width	Alignment	Print Format	Write Format
I_1_Q_24	1	[ Enter Type of Dwelling ]	Nominal	Input	8	Right	F1	F1
RespondentID	2	Respondent ID	Scale	Input	8	Right	F11	F11
Segment	3	Segment	Nominal	Input	8	Right	F1	F1
Region	4	Region	Nominal	Input	13	Left	A13	A13
HH	5	House Hold	Nominal	Input	8	Right	F1	F1
Visit	6	Visits	Nominal	Input	8	Right	F1	F1
I_1_Q_24_S	7	[ Enter Type of Dwelling ] [Other (specify)]	Nominal	Input	21	Left	A1	A1
CT01	8	[ Contact Outcome ]	Nominal	Input	8	Right	F1	F1
CT01R	9	[ Enter reason for noncontact with household ]	Nominal	Input	8	Right	F1	F1
CT01R_other	10	[ Enter reason for noncontact with household ] (Other, specify) [Other (specify)]	Nominal	Input	50	Left	A1	A1
I_1_I_1_Q_31	11	CT03. How many people live in this house in total?	Scale	Input	8	Right	F11	F11
I_1_I_1_Q_32	12	CT04. How many men in this house are between 20-34?	Scale	Input	8	Right	F11	F11
I_1_I_1_T_38_1	13	Age (1)	Scale	Input	8	Right	F11	F11
I_1_I_1_T_38_2	14	Age (2)	Scale	Input	8	Right	F11	F11
I_1_I_1_T_38_3	15	Age (3)	Scale	Input	8	Right	F11	F11
I_1_I_1_T_38_4	16	Age (4)	Scale	Input	8	Right	F11	F11
I_1_I_1_T_38_5	17	Age (5)	Scale	Input	8	Right	F11	F11
I_1_I_1_T_38_6	18	Age (6)	Scale	Input	8	Right	F11	F11
I_1_I_1_T_38_7	19	Age (7)	Scale	Input	8	Right	F11	F11
I_1_I_1_T_38_8	20	Age (8)	Scale	Input	8	Right	F11	F11
I_1_I_1_T_38_9	21	Age (9)	Scale	Input	8	Right	F11	F11
I_1_I_1_Q_39	22	CT05. Is {0}, here now?	Nominal	Input	8	Right	F1	F1
I_1_I_1_Q_40	23	CT06 Is he here now?	Nominal	Input	8	Right	F1	F1
I_1_I_1_Q_45	24	The research has been explained to me and I have been given a full explanation about the possible uses of any personally identifying information.	Nominal	Input	8	Right	F1	F1
I_1_I_1_Q_46	25	I consent to participating in this research.	Nominal	Input	8	Right	F1	F1
I_1_I_1_Q_47	26	I consent to the use of my audio recording as described before.	Nominal	Input	8	Right	F1	F1
I_1_I_1_Q_48	27	Are you happy for Ask Afrika to re-contact you regarding this research?	Nominal	Input	8	Right	F1	F1
I_1_I_1_Q_55	28	S1. Which language would you prefer to do the interview in?	Nominal	Input	8	Right	F2	F2
I_1_I_1_Q_56	29	S02. In which month and year were you born? Month	Nominal	Input	8	Right	F2	F2
I_1_I_1_Q_57	30	Year {0}	Nominal	Input	8	Right	F2	F2
I_1_I_1_Q_58	31	S2.1 AGE	Nominal	Input	8	Right	F1	F1
I_1_I_1_Q_60	32	S3. What is the highest level of schooling you have achieved?	Nominal	Input	8	Right	F1	F1
I_1_I_1_Q_62	33	S4. What is your race?	Nominal	Input	8	Right	F1	F1
I_1_I_1_Q_65	34	S4. What is your race Other	Nominal	Input	2	Left	A2	A2
I_1_I_1_Q_66	35	S6. What is your circumcision status?	Nominal	Input	8	Right	F1	F1
I_1_I_1_Q_68	36	S7. Have you ever heard of the virus HIV or an illness called AIDS?	Nominal	Input	8	Right	F1	F1
I_1_I_1_Q_70	37	S8a. Have you ever been tested for HIV?	Nominal	Input	8	Right	F1	F1
I_1_I_1_Q_71	38	S8b. Would you prefer to answer this question directly into the screen yourself?	Nominal	Input	8	Right	F1	F1
I_1_I_1_Q_74	39	S8c. Have you ever been tested for HIV? Please remember that your answers will be private and please answer honestly, as this will help make the lives of men all over South Africa better	Nominal	Input	8	Right	F1	F1
I_1_I_1_Q_77	40	S9a. I now want to ask you a sensitive question and please remember that all your answers are confidential. What was the result of your most recent test?	Nominal	Input	8	Right	F1	F1
I_1_I_1_Q_78	41	S9b. Would you prefer to input the test results directly into the screen yourself?	Nominal	Input	8	Right	F1	F1
I_1_I_1_Q_81	42	S9c. What was the result of your most recent test? Please remember that your answers will be private and please answer honestly, as this will help make the lives of men all over South Africa better	Nominal	Input	8	Right	F1	F1
Q_7	43	Please select your Province	Nominal	Input	8	Right	F1	F1
Q_8	44	EANUMBER	Scale	Input	8	Right	F11	F11
Q_11	45	Please select the Correct Visiting Point ID:	Scale	Input	8	Right	F11	F11
Q_91	46	Tested	Nominal	Input	8	Right	F1	F1
Q_92	47	Status	Nominal	Input	8	Right	F1	F1
Q_93	48	A1. How long have you stayed (lived) in this community?	Nominal	Input	8	Right	F1	F1
Q_94	49	A2. Thinking about the place you were born. How far away is that place from here?	Nominal	Input	8	Right	F1	F1
GRID_A3_1_A3	50	I like the community where I live : QA3. I am going to read you some statements and would like you to tell me how much you disagree or agree with them using a 5 point scale where 5 means strongly agree, 4 means slightly agree, 3 means neit	Nominal	Input	8	Right	F1	F1
GRID_A3_2_A3	51	I have friends I trust in the community I live in : QA3. I am going to read you some statements and would like you to tell me how much you disagree or agree with them using a 5 point scale where 5 means strongly agree, 4 means slightly agree, 3 means neit	Nominal	Input	8	Right	F1	F1
GRID_A3_3_A3	52	I feel like I do not belong in this community : QA3. I am going to read you some statements and would like you to tell me how much you disagree or agree with them using a 5 point scale where 5 means strongly agree, 4 means slightly agree, 3 means neit	Nominal	Input	8	Right	F1	F1
GRID_A3_4_A3	53	I would live somewhere else if I could : QA3. I am going to read you some statements and would like you to tell me how much you disagree or agree with them using a 5 point scale where 5 means strongly agree, 4 means slightly agree, 3 means neit	Nominal	Input	8	Right	F1	F1
GRID_A3_5_A3	54	I have an important role to play in this community : QA3. I am going to read you some statements and would like you to tell me how much you disagree or agree with them using a 5 point scale where 5 means strongly agree, 4 means slightly agree, 3 means neit	Nominal	Input	8	Right	F1	F1
QA401	55	Mother - A4. Who do you live with?	Nominal	Input	8	Right	F1	F1
QA402	56	Father - A4. Who do you live with?	Nominal	Input	8	Right	F1	F1
QA403	57	Grandmother - A4. Who do you live with?	Nominal	Input	8	Right	F1	F1
QA404	58	Grandfather - A4. Who do you live with?	Nominal	Input	8	Right	F1	F1
QA405	59	Brother (s) - A4. Who do you live with?	Nominal	Input	8	Right	F1	F1
QA406	60	Sister (s) - A4. Who do you live with?	Nominal	Input	8	Right	F1	F1
QA407	61	Wife/ partner/ Husband - A4. Who do you live with?	Nominal	Input	8	Right	F1	F1
QA408	62	Son(s) - A4. Who do you live with?	Nominal	Input	8	Right	F1	F1
QA409	63	Daughter(s) - A4. Who do you live with?	Nominal	Input	8	Right	F1	F1
QA410	64	Other relatives children - A4. Who do you live with?	Nominal	Input	8	Right	F1	F1
QA411	65	Other relative (s) - A4. Who do you live with?	Nominal	Input	8	Right	F1	F1
QA412	66	Male friend (s) - A4. Who do you live with?	Nominal	Input	8	Right	F1	F1
QA413	67	Female friend (s) - A4. Who do you live with?	Nominal	Input	8	Right	F1	F1
QA414	68	Not friend or relative but another man sharing the house - A4. Who do you live with?	Nominal	Input	8	Right	F1	F1
QA415	69	Not friend or relative but another woman sharing the house - A4. Who do you live with?	Nominal	Input	8	Right	F1	F1
QA416	70	Other people''s children (not related) - A4. Who do you live with?	Nominal	Input	8	Right	F1	F1
QA417	71	Live alone - A4. Who do you live with?	Nominal	Input	8	Right	F1	F1
QA418	72	Prefer not to answer - A4. Who do you live with?	Nominal	Input	8	Right	F1	F1
Q_97	73	A5. Do you have a wife, husband or partner who you are not currently living with? By partner we mean a main girlfriend/ boyfriend or a mother of your children you consider to be main partner	Nominal	Input	8	Right	F1	F1
Q_98	74	A6. How far away does your main wife/ husband/ partner live? Please estimate the time it would take by car to get to them	Nominal	Input	8	Right	F1	F1
Q_99	75	A7. Do you have children who you are not currently living with?	Nominal	Input	8	Right	F1	F1
GRID_QA8_1_QA8	76	0-4 : QA8. How many children do you have within the following age bands? Please include all the children you have whether you live with them or not.	Scale	Input	8	Right	F8	F8
GRID_QA8_2_QA8	77	5-10 : QA8. How many children do you have within the following age bands? Please include all the children you have whether you live with them or not.	Scale	Input	8	Right	F8	F8
GRID_QA8_3_QA8	78	11-14 : QA8. How many children do you have within the following age bands? Please include all the children you have whether you live with them or not.	Scale	Input	8	Right	F8	F8
GRID_QA8_4_QA8	79	15-18 : QA8. How many children do you have within the following age bands? Please include all the children you have whether you live with them or not.	Scale	Input	8	Right	F8	F8
GRID_QA8_5_QA8	80	19+ : QA8. How many children do you have within the following age bands? Please include all the children you have whether you live with them or not.	Scale	Input	8	Right	F8	F8
Q_101	81	A9.2. Is your father still alive?	Nominal	Input	8	Right	F1	F1
Q_102	82	A9.3. Is your mother still alive?	Nominal	Input	8	Right	F1	F1
Q_103	83	A10. How old were you when your father died?	Scale	Input	8	Right	F11	F11
Q_104	84	If respondent can’t remember, see if they can answer with one of the following:	Nominal	Input	8	Right	F1	F1
Q_105	85	A11. How old were you when your mother died?	Scale	Input	8	Right	F11	F11
Q_106	86	If respondent can’t remember, see if they can answer with one of the following:	Nominal	Input	8	Right	F1	F1
Q_107	87	A12. Do you have a steady job (a regular source of income)?	Nominal	Input	8	Right	F1	F1
Q_108	88	A13. What industry/ profession do you work in?	Nominal	Input	8	Right	F2	F2
Q_108_S	89	A13. What industry/ profession do you work in? [Other (specify)]	Nominal	Input	40	Left	A14	A14
Q_109	90	A13. How many days in the past 30 days did you do any work for pay?	Scale	Input	8	Right	F11	F11
GRID_A15_1_A15	91	Drinking alcohol helps me belong with the other men in the community : QA15. I am going to read you some statements and would like you to tell me how much you disagree or agree with them using a 5 point scale where 5 means strongly agree, 4 means slightly	Nominal	Input	8	Right	F1	F1
GRID_A15_2_A15	92	Sometimes I do things I regret when drinking alcohol : QA15. I am going to read you some statements and would like you to tell me how much you disagree or agree with them using a 5 point scale where 5 means strongly agree, 4 means slightly	Nominal	Input	8	Right	F1	F1
GRID_A15_3_A15	93	Sometimes I drink so much alcohol I don''t remember what happened : QA15. I am going to read you some statements and would like you to tell me how much you disagree or agree with them using a 5 point scale where 5 means strongly agree, 4 means slightly	Nominal	Input	8	Right	F1	F1
GRID_A15_4_A15	94	I spend too much money on alcohol : QA15. I am going to read you some statements and would like you to tell me how much you disagree or agree with them using a 5 point scale where 5 means strongly agree, 4 means slightly	Nominal	Input	8	Right	F1	F1
GRID_A15_5_A15	95	Drinking alcohol is bad for my health : QA15. I am going to read you some statements and would like you to tell me how much you disagree or agree with them using a 5 point scale where 5 means strongly agree, 4 means slightly	Nominal	Input	8	Right	F1	F1
GRID_A15_6_A15	96	Drinking alcohol makes me forget my worries : QA15. I am going to read you some statements and would like you to tell me how much you disagree or agree with them using a 5 point scale where 5 means strongly agree, 4 means slightly	Nominal	Input	8	Right	F1	F1
GRID_A15_7_A15	97	Drinking alcohol makes me feel good : QA15. I am going to read you some statements and would like you to tell me how much you disagree or agree with them using a 5 point scale where 5 means strongly agree, 4 means slightly	Nominal	Input	8	Right	F1	F1
GRID_A15_8_A15	98	Drinking alcohol helps me pick up women : QA15. I am going to read you some statements and would like you to tell me how much you disagree or agree with them using a 5 point scale where 5 means strongly agree, 4 means slightly	Nominal	Input	8	Right	F1	F1
GRID_A15_9_A15	99	Sometimes when I drink alcohol I feel out of control : QA15. I am going to read you some statements and would like you to tell me how much you disagree or agree with them using a 5 point scale where 5 means strongly agree, 4 means slightly	Nominal	Input	8	Right	F1	F1
GRID_B1_1_B1	100	'Fun, cheerful ' : QB1. I''m going to list several personality traits which may apply or may not apply to you. Please think about how your friends might describe you and how much they would agree or disagree with the following personality traits.	Nominal	Input	8	Right	F1	F1
GRID_B1_2_B1	101	'Serious, disciplined ' : QB1. I''m going to list several personality traits which may apply or may not apply to you. Please think about how your friends might describe you and how much they would agree or disagree with the following personality traits.	Nominal	Input	8	Right	F1	F1
GRID_B1_3_B1	102	'Respected, powerful ' : QB1. I''m going to list several personality traits which may apply or may not apply to you. Please think about how your friends might describe you and how much they would agree or disagree with the following personality traits.	Nominal	Input	8	Right	F1	F1
GRID_B1_4_B1	103	'Traditional, caring ' : QB1. I''m going to list several personality traits which may apply or may not apply to you. Please think about how your friends might describe you and how much they would agree or disagree with the following personality traits.	Nominal	Input	8	Right	F1	F1
GRID_B1_5_B1	104	'Sociable, approachable ' : QB1. I''m going to list several personality traits which may apply or may not apply to you. Please think about how your friends might describe you and how much they would agree or disagree with the following personality traits.	Nominal	Input	8	Right	F1	F1
GRID_B1_6_B1	105	'Stylish, expert ' : QB1. I''m going to list several personality traits which may apply or may not apply to you. Please think about how your friends might describe you and how much they would agree or disagree with the following personality traits.	Nominal	Input	8	Right	F1	F1
GRID_B1_7_B1	106	'Adventurous, passionate' : QB1. I''m going to list several personality traits which may apply or may not apply to you. Please think about how your friends might describe you and how much they would agree or disagree with the following personality traits.	Nominal	Input	8	Right	F1	F1
GRID_B1_8_B1	107	'Reliable, trustworthy ' : QB1. I''m going to list several personality traits which may apply or may not apply to you. Please think about how your friends might describe you and how much they would agree or disagree with the following personality traits.	Nominal	Input	8	Right	F1	F1
Q_113	108	B2. From this list, which is the MOST like you?	Nominal	Input	8	Right	F1	F1
Q_114	109	B2. And which is the LEAST like you?	Nominal	Input	8	Right	F1	F1
GRID_B3_1_B3	110	I like to have as much fun as possible in life : QB3. I am now going to list several statements about different outlooks on life. Please think about how much you agree or disagree with the following statements and how closely they reflec	Nominal	Input	8	Right	F1	F1
GRID_B3_2_B3	111	I like to take every day as it comes : QB3. I am now going to list several statements about different outlooks on life. Please think about how much you agree or disagree with the following statements and how closely they reflec	Nominal	Input	8	Right	F1	F1
GRID_B3_3_B3	112	I like to have lots of order and structure in my life : QB3. I am now going to list several statements about different outlooks on life. Please think about how much you agree or disagree with the following statements and how closely they reflec	Nominal	Input	8	Right	F1	F1
GRID_B3_4_B3	113	I like to collect lots of facts before making a decision : QB3. I am now going to list several statements about different outlooks on life. Please think about how much you agree or disagree with the following statements and how closely they reflec	Nominal	Input	8	Right	F1	F1
GRID_B3_5_B3	114	People consider me a leader rather than a follower : QB3. I am now going to list several statements about different outlooks on life. Please think about how much you agree or disagree with the following statements and how closely they reflec	Nominal	Input	8	Right	F1	F1
GRID_B3_6_B3	115	I like to stand out from the rest : QB3. I am now going to list several statements about different outlooks on life. Please think about how much you agree or disagree with the following statements and how closely they reflec	Nominal	Input	8	Right	F1	F1
GRID_B3_7_B3	116	Being an active member of the local community is important to me : QB3. I am now going to list several statements about different outlooks on life. Please think about how much you agree or disagree with the following statements and how closely they reflec	Nominal	Input	8	Right	F1	F1
GRID_B3_8_B3	117	It is important to honour and continue my family traditions : QB3. I am now going to list several statements about different outlooks on life. Please think about how much you agree or disagree with the following statements and how closely they reflec	Nominal	Input	8	Right	F1	F1
GRID_B3_9_B3	118	I enjoy meeting new people : QB3. I am now going to list several statements about different outlooks on life. Please think about how much you agree or disagree with the following statements and how closely they reflec	Nominal	Input	8	Right	F1	F1
GRID_B3_10_B3	119	Having good friends is more important that having lots of money : QB3. I am now going to list several statements about different outlooks on life. Please think about how much you agree or disagree with the following statements and how closely they reflec	Nominal	Input	8	Right	F1	F1
GRID_B3_11_B3	120	It is more important to be unique than to be popular : QB3. I am now going to list several statements about different outlooks on life. Please think about how much you agree or disagree with the following statements and how closely they reflec	Nominal	Input	8	Right	F1	F1
GRID_B3_12_B3	121	I am not afraid to be different to others : QB3. I am now going to list several statements about different outlooks on life. Please think about how much you agree or disagree with the following statements and how closely they reflec	Nominal	Input	8	Right	F1	F1
GRID_B3_13_B3	122	I am constantly looking for new experiences : QB3. I am now going to list several statements about different outlooks on life. Please think about how much you agree or disagree with the following statements and how closely they reflec	Nominal	Input	8	Right	F1	F1
GRID_B3_14_B3	123	I believe that the world is full of exciting opportunities : QB3. I am now going to list several statements about different outlooks on life. Please think about how much you agree or disagree with the following statements and how closely they reflec	Nominal	Input	8	Right	F1	F1
GRID_B3_15_B3	124	I enjoy spending time by myself to relax : QB3. I am now going to list several statements about different outlooks on life. Please think about how much you agree or disagree with the following statements and how closely they reflec	Nominal	Input	8	Right	F1	F1
GRID_B3_16_B3	125	I like a steady and stable life : QB3. I am now going to list several statements about different outlooks on life. Please think about how much you agree or disagree with the following statements and how closely they reflec	Nominal	Input	8	Right	F1	F1
ENJOY	126	ENJOYMENT SCORE	Scale	Input	8	Right	F40.2	F40.2
CONTROL	127	CONTROL SCORE	Scale	Input	8	Right	F40.2	F40.2
POWER	128	POWER SCORE	Scale	Input	8	Right	F40.2	F40.2
BELONGING	129	BELONGING SCORE	Scale	Input	8	Right	F40.2	F40.2
CONVI	130	CONVIVIALITY SCORE	Scale	Input	8	Right	F40.2	F40.2
RECOG	131	RECOGNITION SCORE	Scale	Input	8	Right	F40.2	F40.2
VITALITY	132	VITALITY SCORE	Scale	Input	8	Right	F40.2	F40.2
SECURITY	133	SECURITY SCORE	Scale	Input	8	Right	F40.2	F40.2
QB401	134	I like to have as much fun as possible in life - QB4. Which two of these statements best describes your outlook on life?	Nominal	Input	8	Right	F1	F1
QB402	135	I like to take every day as it comes - QB4. Which two of these statements best describes your outlook on life?	Nominal	Input	8	Right	F1	F1
QB403	136	I like to have lots of order and structure in my life - QB4. Which two of these statements best describes your outlook on life?	Nominal	Input	8	Right	F1	F1
QB404	137	I like to collect lots of facts before making a decision - QB4. Which two of these statements best describes your outlook on life?	Nominal	Input	8	Right	F1	F1
QB405	138	People consider me a leader rather than a follower - QB4. Which two of these statements best describes your outlook on life?	Nominal	Input	8	Right	F1	F1
QB406	139	I like to stand out from the rest - QB4. Which two of these statements best describes your outlook on life?	Nominal	Input	8	Right	F1	F1
QB407	140	Being an active member of the local community is important to me - QB4. Which two of these statements best describes your outlook on life?	Nominal	Input	8	Right	F1	F1
QB408	141	It is important to honour and continue my family traditions - QB4. Which two of these statements best describes your outlook on life?	Nominal	Input	8	Right	F1	F1
QB409	142	I enjoy meeting new people - QB4. Which two of these statements best describes your outlook on life?	Nominal	Input	8	Right	F1	F1
QB410	143	Having good friends is more important that having lots of money - QB4. Which two of these statements best describes your outlook on life?	Nominal	Input	8	Right	F1	F1
QB411	144	It is more important to be unique than to be popular - QB4. Which two of these statements best describes your outlook on life?	Nominal	Input	8	Right	F1	F1
QB412	145	I am not afraid to be different to others - QB4. Which two of these statements best describes your outlook on life?	Nominal	Input	8	Right	F1	F1
QB413	146	I am constantly looking for new experiences - QB4. Which two of these statements best describes your outlook on life?	Nominal	Input	8	Right	F1	F1
QB414	147	I believe that the world is full of exciting opportunities - QB4. Which two of these statements best describes your outlook on life?	Nominal	Input	8	Right	F1	F1
QB415	148	I enjoy spending time by myself to relax - QB4. Which two of these statements best describes your outlook on life?	Nominal	Input	8	Right	F1	F1
QB416	149	I like a steady and stable life - QB4. Which two of these statements best describes your outlook on life?	Nominal	Input	8	Right	F1	F1
GRID_B5_1_B5	150	I get enjoyment from taking risks : QB5. I''m now going to read out some statements. For each, please let me know the extent you agree or disagree.	Nominal	Input	8	Right	F1	F1
GRID_B5_2_B5	151	When I am upset I can act without thinking : QB5. I''m now going to read out some statements. For each, please let me know the extent you agree or disagree.	Nominal	Input	8	Right	F1	F1
GRID_B5_3_B5	152	I do what my family expects of me : QB5. I''m now going to read out some statements. For each, please let me know the extent you agree or disagree.	Nominal	Input	8	Right	F1	F1
GRID_B5_4_B5	153	'Success is due to hard work, not luck ' : QB5. I''m now going to read out some statements. For each, please let me know the extent you agree or disagree.	Nominal	Input	8	Right	F1	F1
GRID_B5_5_B5	154	I am not sure what I want to do with my life : QB5. I''m now going to read out some statements. For each, please let me know the extent you agree or disagree.	Nominal	Input	8	Right	F1	F1
GRID_B5_6_B5	155	'When something scares me, I avoid thinking about it ' : QB5. I''m now going to read out some statements. For each, please let me know the extent you agree or disagree.	Nominal	Input	8	Right	F1	F1
GRID_B5_7_B5	156	I will do what is good for my community even if it may not benefit me : QB5. I''m now going to read out some statements. For each, please let me know the extent you agree or disagree.	Nominal	Input	8	Right	F1	F1
GRID_B5_8_B5	157	'In 5 years time, I will be better off than I am now ' : QB5. I''m now going to read out some statements. For each, please let me know the extent you agree or disagree.	Nominal	Input	8	Right	F1	F1
GRID_B5_9_B5	158	I am proud of my achievements so far : QB5. I''m now going to read out some statements. For each, please let me know the extent you agree or disagree.	Nominal	Input	8	Right	F1	F1
GRID_B5_10_B5	159	I have goals I want to achieve in my career : QB5. I''m now going to read out some statements. For each, please let me know the extent you agree or disagree.	Nominal	Input	8	Right	F1	F1
GRID_B5_11_B5	160	I want to live to see my children grow up or have children in the future : QB5. I''m now going to read out some statements. For each, please let me know the extent you agree or disagree.	Nominal	Input	8	Right	F1	F1
GRID_B6_1_B6	161	Woman''s most important role is to take care of her home and cook : QB6. When thinking about relationships between men and women, to what extent do you agree or disagree with the following statements?	Nominal	Input	8	Right	F1	F1
GRID_B6_2_B6	162	Men need sex more than women do : QB6. When thinking about relationships between men and women, to what extent do you agree or disagree with the following statements?	Nominal	Input	8	Right	F1	F1
GRID_B6_3_B6	163	'Men don''t talk about sex, they just do it ' : QB6. When thinking about relationships between men and women, to what extent do you agree or disagree with the following statements?	Nominal	Input	8	Right	F1	F1
GRID_B6_4_B6	164	There are times when a woman deserves to be beaten : QB6. When thinking about relationships between men and women, to what extent do you agree or disagree with the following statements?	Nominal	Input	8	Right	F1	F1
GRID_B6_5_B6	165	'Changing nappies, giving kids a bath and feeding kids are the mother''s responsibility' : QB6. When thinking about relationships between men and women, to what extent do you agree or disagree with the following statements?	Nominal	Input	8	Right	F1	F1
GRID_B6_6_B6	166	It is a woman''s responsibility to avoid getting pregnant : QB6. When thinking about relationships between men and women, to what extent do you agree or disagree with the following statements?	Nominal	Input	8	Right	F1	F1
GRID_B6_7_B6	167	A man should have the final word about decisions in his home : QB6. When thinking about relationships between men and women, to what extent do you agree or disagree with the following statements?	Nominal	Input	8	Right	F1	F1
GRID_B6_8_B6	168	Men are always ready to have sex : QB6. When thinking about relationships between men and women, to what extent do you agree or disagree with the following statements?	Nominal	Input	8	Right	F1	F1
GRID_B6_9_B6	169	A woman should tolerate violence in order to keep her family together : QB6. When thinking about relationships between men and women, to what extent do you agree or disagree with the following statements?	Nominal	Input	8	Right	F1	F1
GRID_B6_10_B6	170	I would be outraged if my wife asked me to use a condom : QB6. When thinking about relationships between men and women, to what extent do you agree or disagree with the following statements?	Nominal	Input	8	Right	F1	F1
GRID_B6_11_B6	171	A man and a woman should decide together what contraceptive to use : QB6. When thinking about relationships between men and women, to what extent do you agree or disagree with the following statements?	Nominal	Input	8	Right	F1	F1
GRID_B6_12_B6	172	I would never have a gay friend : QB6. When thinking about relationships between men and women, to what extent do you agree or disagree with the following statements?	Nominal	Input	8	Right	F1	F1
GRID_B6_13_B6	173	'If someone insults me, I will defend my reputation, with force if I need to ' : QB6. When thinking about relationships between men and women, to what extent do you agree or disagree with the following statements?	Nominal	Input	8	Right	F1	F1
GRID_B6_14_B6	174	'To be a man, you need to be tough ' : QB6. When thinking about relationships between men and women, to what extent do you agree or disagree with the following statements?	Nominal	Input	8	Right	F1	F1
GRID_B6_15_B6	175	Men should be embarrassed if unable to get an erection : QB6. When thinking about relationships between men and women, to what extent do you agree or disagree with the following statements?	Nominal	Input	8	Right	F1	F1
GRID_B6_16_B6	176	'If a guy gets a woman pregnant, the child is the responsibility of both ' : QB6. When thinking about relationships between men and women, to what extent do you agree or disagree with the following statements?	Nominal	Input	8	Right	F1	F1
GRID_B6_17_B6	177	Man should know what his partner likes during sex : QB6. When thinking about relationships between men and women, to what extent do you agree or disagree with the following statements?	Nominal	Input	8	Right	F1	F1
[truncated: 752 more rows]

## Sheet: Variable values
Variable Values
Value		Label
I_1_Q_24	1	Free hold formal house
	2	RDP house
	3	Informal house
	4	Backyard shack
	5	Flats / Hostels
	6	Traditional rural hut
	9	Other, specify:
[truncated: 3,683 more rows]
